# Supplementary material for: A transcriptomic, proteomic, and functional genetic atlas dissects neurofibromin function in the peripheral nervous system
Source: Proc Natl Acad Sci U S A. 2025 Jun 30;122(27):e2506823122. doi: 10.1073/pnas.2506823122 (PMC12260521; doi:10.1073/pnas.2506823122)
Supplement: Supplementary file 2 — Dataset S01 (XLSX) [file pnas.2506823122.sd01.xlsx]

## Sheet: Sheet1
Supplementary Table 1. Normalized Gene Expression Values from RNA-sequencing of CRISPRi sgNTC, sgNF1, sgPTPN11, and sgSOS2 immortalized peripheral nerve (iPN) cell panel
Gene	sgNTC-1	sgNTC-2	sgNF1-1	sgNF1-2	sgPTPN11-1	sgPTPN11-2	sgSOS2-1	sgSOS2-2
A1BG	55.5275	105.572	87.7708	59.6597	58.77	64.8564	59.5633	69.6632
A1BG-AS1	43.188	49.7521	39.8958	39.4807	44.8789	43.2376	52.0236	69.6632
A1CF	1.54243	0	0.725379	0.877349	1.06854	0	0.753966	0
A2M	34.7047	0	3.62689	7.89614	11.754	14.7401	5.27776	18.8917
A2M-AS1	2.31365	0	2.17614	0	0	0	0	0
A2ML1	1.54243	0	0	0	0	0.982672	0	0
A4GALT	580.725	731.72	1431.17	1245.84	606.934	647.581	532.3	1141.77
A4GNT	3.85608	0	2.17614	2.63205	1.06854	1.96534	1.50793	9.44585
AAAS	2123.93	2059.25	1790.96	1726.62	1708.6	1517.25	2019.12	1754.57
AACS	380.209	365.254	280.722	284.261	447.72	443.185	316.666	376.653
AACSP1	0	1.21347	0	0	4.27418	1.96534	1.50793	0
aadac	0.771215	4.85387	33.3674	31.5845	1.06854	0	5.27776	0
AADACL4	0	0	0	0	0	0	0	3.54219
AADACP1	1.54243	1.21347	7.25379	2.63205	0	1.96534	8.29362	0
AADAT	229.822	214.784	172.64	148.272	324.838	293.819	242.023	284.556
AAED1	171.981	165.031	138.547	146.517	194.475	178.846	153.809	154.676
AAGAB	984.071	970.773	929.936	1005.44	1057.86	1021.98	1133.96	980.007
AAK1	1780.74	1727.98	2248.67	2267.07	2048.4	2015.46	1882.65	1739.22
AAMDC	224.424	239.053	200.93	213.196	185.927	225.032	248.055	219.616
AAMP	1624.95	2230.35	1825.78	1730.13	1629.53	1606.67	1814.04	1717.96
AANAT	0	2.42693	0	0	0	0	2.2619	0
AAR2	942.425	1144.3	1202.68	1217.76	1268.36	1171.35	1287.77	1295.26
AARD	2.31365	0	1.45076	0.877349	0	0.982672	3.01586	0
AARS	4763.02	6276.05	4193.41	4430.61	10517.7	9652.79	5277.01	10201.5
AARS2	744.994	987.762	441.03	395.684	598.385	578.794	708.728	536.052
AARSD1	0	0	0	0	0	0.982672	0.753966	0
AASDH	346.276	257.255	263.312	313.213	234.011	265.321	296.308	263.303
AASDHPPT	997.952	783.9	940.091	1090.54	660.361	772.38	726.823	588.004
AASS	907.72	410.152	657.919	709.775	497.942	529.66	499.879	597.45
AATBC	0.771215	0	4.35227	1.7547	0	0	1.50793	0
AATF	1129.83	1902.72	1092.42	1054.57	1048.24	1006.26	1293.8	912.705
AATK	0.771215	6.06733	5.80303	3.50939	0	0.982672	2.2619	1.18073
ABAT	13.8819	1.21347	14.5076	21.9337	6.41127	4.91336	2.2619	20.0724
ABCA1	641.651	239.053	1016.26	1390.6	838.808	1043.6	418.451	992.995
ABCA10	3.85608	0	2.90152	10.5282	3.20563	2.94802	6.03172	1.18073
ABCA11P	97.9443	118.92	73.9886	61.4144	89.7578	87.4578	98.7695	88.5549
ABCA12	8.48337	10.9212	9.42992	7.01879	8.54836	7.86138	3.76983	5.90366
ABCA13	6.16972	0	21.036	20.179	0	0.982672	0	0
ABCA17P	1.54243	1.21347	0	2.63205	1.06854	3.93069	0.753966	4.72293
abca2	965.561	1374.86	1323.82	1101.07	1139.07	1145.8	1164.88	1492.44
ABCA3	201.287	151.683	124.765	96.5083	123.951	129.713	113.095	82.6512
ABCA4	6.94094	0	1.45076	3.50939	3.20563	0	6.03172	8.26512
ABCA5	55.5275	27.9097	57.3049	47.3768	82.278	69.7697	47.4998	81.4705
ABCA6	20.8228	10.9212	33.3674	42.1127	18.1653	6.8787	61.0712	34.2412
ABCA7	322.368	474.466	614.396	510.617	377.196	397.982	352.856	652.944
ABCA8	38.5608	4.85387	31.9167	67.5558	37.3991	53.0643	58.8093	133.423
ABCA9	10.797	3.6404	4.35227	4.38674	10.6854	7.86138	49.0078	16.5302
ABCB1	3.85608	0	0	0	0	0	0	0
abcb10	535.223	360.4	328.597	292.157	395.362	364.571	460.673	288.098
ABCB11	3.08486	1.21347	12.3314	5.26409	0	2.94802	5.27776	0
ABCB4	0	0	1.45076	0	1.06854	0.982672	0	0
ABCB6	1252.45	1196.48	1181.64	1140.55	1495.96	1393.43	1106.07	1739.22
ABCB7	466.585	510.87	417.818	465.872	361.168	404.861	478.768	329.424
ABCB8	1171.48	1353.02	953.148	778.208	946.731	980.707	1035.95	1198.44
ABCB9	262.213	347.052	240.826	250.044	226.532	187.69	234.483	240.869
abcc1	2625.22	2889.26	2514.89	2705.74	4098.94	3983.75	3570.78	4380.51
ABCC10	647.05	724.44	697.814	606.248	617.619	539.487	546.625	643.499
ABCC11	0.771215	9.70773	3.62689	0.877349	2.13709	4.91336	6.78569	3.54219
ABCC12	4.62729	0	1.45076	5.26409	3.20563	15.7228	3.76983	20.0724
ABCC2	67.8669	151.683	64.5587	76.3293	43.8103	53.0643	61.0712	114.531
ABCC3	34.7047	58.2464	66.7348	78.084	38.4676	31.4455	42.976	18.8917
ABCC4	616.201	685.609	430.875	443.061	697.76	764.519	633.331	412.075
ABCC5	759.647	646.778	669.525	798.387	788.586	608.274	602.419	915.067
ABCC6	15.4243	8.49427	17.4091	28.9525	11.754	13.7574	7.53966	36.6027
ABCC6P1	0.771215	1.21347	2.90152	5.26409	0	0.982672	0	4.72293
ABCC6P2	2.31365	4.85387	2.90152	10.5282	0	1.96534	4.52379	8.26512
ABCC8	0	0	0	0	0	0	0	0
ABCC9	836.768	603.093	756.57	739.605	204.092	249.599	527.022	185.375
ABCD1	227.508	408.938	414.191	327.251	321.632	329.195	324.959	414.437
ABCD2	0.771215	0	0	0.877349	4.27418	3.93069	0	1.18073
ABCD3	1589.47	1505.91	1532	1605.55	1599.61	1684.3	1719.04	1289.36
ABCD4	521.341	442.915	461.341	468.504	428.487	420.584	395.832	552.582
ABCE1	4384.36	3718.06	3150.32	3202.32	2951.32	3093.45	3660.5	2216.23
ABCF1	2866.61	3812.71	2501.11	2524.13	2884	2744.6	3410.19	2788.89
ABCF2	2339.1	2996.05	1792.41	1877.53	2318.74	2179.57	2759.51	1879.72
ABCF3	1300.27	1451.31	1374.59	1402	1237.38	1145.8	1205.59	1290.54
ABCG2	9.25458	40.0444	3.62689	8.77349	30.9878	27.5148	27.8967	27.1568
ABCG4	3.08486	6.06733	6.52841	7.89614	4.27418	0.982672	6.78569	7.08439
ABCG5	6.16972	0	3.62689	5.26409	0	0	0	2.36146
ABCG8	0	0	0	0	0	0	0.753966	0
ABHD1	0	1.21347	2.17614	0.877349	2.13709	0	0	0
ABHD10	792.038	809.382	666.623	665.03	729.816	751.744	808.251	580.92
ABHD11	149.616	303.367	219.064	193.894	199.818	170.002	186.23	208.989
ABHD11-AS1	0.771215	1.21347	8.70455	9.65083	3.20563	1.96534	3.76983	7.08439
ABHD12	1404.38	2133.27	1693.03	1612.57	1516.27	1497.59	1725.07	1947.03
ABHD12B	8.48337	0	2.90152	0	3.20563	0.982672	2.2619	2.36146
ABHD13	403.346	232.986	596.987	611.512	370.785	428.445	268.412	304.629
ABHD14A	144.988	171.099	165.386	168.451	251.108	266.304	183.968	328.243
ABHD14B	538.308	565.476	480.201	507.985	658.224	643.65	646.902	771.018
ABHD15	289.206	249.974	299.581	297.421	378.265	319.368	260.118	381.376
ABHD16A	576.869	723.226	657.193	635.2	700.966	680.992	566.228	755.668
ABHD16B	31.6198	97.0773	47.1496	29.8299	14.9596	20.6361	32.4205	38.9641
ABHD17A	460.415	804.528	572.324	430.778	419.938	463.821	448.61	630.511
ABHD17B	312.342	248.761	389.528	369.364	165.624	200.465	211.864	210.17
ABHD17C	111.055	152.897	477.299	553.607	143.185	139.539	133.452	106.266
ABHD18	157.328	91.01	147.252	146.517	127.157	127.747	109.325	129.88
ABHD2	4595.67	3271.51	5940.85	6380.96	3735.63	3691.9	3714.79	3979.06
ABHD3	148.845	215.997	180.619	200.035	215.846	235.841	165.118	216.074
ABHD4	943.967	1029.02	1157.7	1344.1	2448.04	2338.76	1056.31	2700.33
ABHD5	1125.2	855.494	868.278	893.141	822.78	870.647	882.894	732.053
ABHD6	184.32	326.423	450.46	471.136	278.89	290.871	268.412	288.098
ABHD8	53.9851	52.1791	95.0246	79.8387	52.3587	41.2722	41.4681	92.0971
ABI1	1105.92	828.798	1241.12	1187.93	1083.5	1152.67	1005.79	977.646
ABI2	1722.12	1276.57	1635.73	1745.05	1391.25	1382.62	1627.81	1367.29
ABI3	1.54243	2.42693	3.62689	0	0	0.982672	3.76983	2.36146
ABI3BP	321.597	353.119	737.71	821.198	2282.41	2063.61	374.721	1801.8
abl1	4092.84	4617.24	5634.74	5059.67	5453.85	5508.86	5085.5	5391.22
ABL2	1084.33	1171	1349.93	1445.87	1041.83	1108.45	989.957	822.97
ABLIM1	1783.05	529.072	787.036	751.01	599.454	592.551	1161.86	905.621
ABLIM2	0.771215	0	0	0.877349	3.20563	0	1.50793	2.36146
ABLIM3	1402.07	1941.55	1922.25	1883.67	1763.1	1650.89	1561.46	1869.1
ABR	2776.37	3073.71	3919.22	3736.63	2536.73	2431.13	2528.05	2914.05
ABRA	0	0	2.17614	1.7547	0	0	0	3.54219
ABRACL	194.346	242.693	209.634	206.177	143.185	143.47	191.507	135.784
ABT1	343.962	563.049	396.057	359.713	316.289	379.311	481.03	360.123
ABTB1	249.102	266.963	678.955	613.267	325.906	313.472	208.848	678.921
ABTB2	60.1548	109.212	75.4394	107.037	78.0038	78.6138	57.3014	146.411
ACAA1	643.965	686.822	578.127	607.125	616.55	602.378	684.601	828.873
ACAA2	694.094	986.549	856.672	974.734	957.416	973.828	1014.84	941.043
ACACA	2094.62	1491.35	1420.29	1328.31	2147.78	2193.32	1760.51	1642.4
ACACB	77.1215	93.4369	120.413	111.423	133.568	133.643	91.9838	158.218
ACAD10	513.629	543.633	515.019	623.795	478.708	460.873	389.8	563.209
ACAD11	44.7305	37.6175	57.3049	60.5371	43.8103	35.3762	28.6507	59.0366
ACAD8	500.519	344.625	491.807	484.296	407.116	335.091	331.745	449.859
ACAD9	1095.9	1173.42	942.267	887.877	965.965	974.811	1146.78	983.549
ACADL	0.771215	0	0	0	0	0	0	0
ACADM	1021.86	1066.64	958.951	1097.56	1232.03	1314.82	1079.68	1057.94
ACADS	5.39851	1.21347	2.90152	0	2.13709	2.94802	2.2619	2.36146
ACADSB	431.88	286.378	404.761	464.995	349.414	377.346	370.951	338.87
ACADVL	9994.18	13599.3	13377.4	13609.4	9702.39	8620	11350.2	12122.6
ACAN	272.239	23.0559	26.1136	14.0376	788.586	519.834	45.9919	144.049
ACAP1	23.9077	23.0559	20.3106	23.6884	13.8911	14.7401	14.3253	20.0724
ACAP2	1463	644.351	1470.34	1667.84	1342.09	1479.9	1009.56	1147.67
acap3	1463	1498.63	1259.98	1000.18	1314.31	1252.91	1287.77	1877.36
ACAT1	1539.35	1576.29	1190.35	1280.93	1420.1	1488.75	1441.58	1325.96
ACAT2	972.502	916.167	558.542	543.079	718.062	787.12	905.513	648.222
ACBD3	1791.53	1146.73	1727.85	1837.17	1467.11	1534.93	1419.72	1320.06
ACBD4	142.675	111.639	148.703	147.395	136.774	102.198	85.1981	188.917
ACBD5	1018	664.98	1007.55	1131.78	866.59	879.491	915.314	732.053
ACBD6	532.91	519.364	501.962	585.192	534.272	519.834	632.577	448.678
ACBD7	162.726	99.5043	155.956	103.527	94.032	95.3192	121.388	59.0366
ACCS	218.254	155.324	253.157	287.77	223.326	170.985	162.857	361.304
ACCSL	1.54243	0	0	4.38674	0	0.982672	0	3.54219
ACD	414.143	912.527	435.227	346.553	577.014	475.613	532.3	546.679
ACE	30.0774	23.0559	51.5019	42.1127	164.556	150.349	42.976	145.23
ACE2	1.54243	0	0	0.877349	0	0	0	0
ACER1	1.54243	0	0	0	0	2.94802	0	0
ACER2	14.6531	19.4155	17.4091	14.9149	13.8911	4.91336	15.8333	15.3495
ACER3	598.463	533.925	486.729	486.051	736.227	708.507	565.474	536.052
ACHE	0	0	0	1.7547	2.13709	5.89603	0	5.90366
ACIN1	5214.19	5123.26	4231.13	4446.4	4111.76	3736.12	4584.11	4301.4
ACKR2	2.31365	2.42693	6.52841	0.877349	3.20563	5.89603	4.52379	3.54219
ACKR3	305.401	339.771	111.708	135.989	575.946	675.096	415.435	322.34
ACKR4	53.9851	25.4828	89.2216	143.008	60.9071	63.8737	46.7459	81.4705
ACLY	9910.11	10608.1	8153.26	8058.45	10082.8	9886.66	9609.29	8126.97
ACMSD	3.08486	1.21347	0.725379	1.7547	1.06854	0.982672	0.753966	1.18073
ACO1	1858.63	2083.52	2114.48	2185.48	2207.61	2123.55	2209.87	1793.53
ACO2	1647.32	1901.5	1630.65	1688.9	1501.31	1444.53	1778.6	1618.78
ACOT1	242.933	263.322	208.184	190.385	349.414	351.797	316.666	301.087
ACOT11	10.0258	42.4713	10.8807	5.26409	13.8911	11.7921	5.27776	16.5302
ACOT12	0	0	0	0	1.06854	0	0	0
ACOT13	518.257	624.935	551.288	627.304	582.357	625.962	655.196	634.053
ACOT2	346.276	361.613	316.991	310.581	468.023	485.44	401.11	383.738
ACOT4	0.771215	0	0.725379	3.50939	1.06854	0.982672	0	2.36146
ACOT7	1117.49	2300.73	1241.12	842.255	1250.2	1269.61	1491.34	1160.66
ACOT8	276.866	399.231	406.212	364.977	318.426	280.062	376.983	377.834
ACOT9	812.861	1024.17	809.523	790.491	943.525	969.897	964.322	870.199
ACOX1	781.241	736.574	780.508	863.311	869.796	809.722	772.061	760.391
ACOX2	54.7563	122.56	84.8693	94.7536	39.5362	51.0989	58.0554	85.0127
ACOX3	380.98	415.006	388.803	387.788	453.063	456.942	422.221	409.714
ACOXL	2.31365	6.06733	26.1136	22.8111	16.0282	10.8094	6.03172	21.2532
ACP1	1599.5	2090.8	1415.94	1537.11	1807.98	1863.15	2043.25	1648.3
ACP2	441.906	555.768	450.46	479.032	564.192	501.163	472.736	579.739
ACP5	5.39851	50.9656	226.318	270.223	36.3305	22.6015	10.5555	36.6027
ACP6	148.845	158.964	132.744	124.584	132.5	127.747	128.174	126.338
ACP7	87.1473	152.897	190.775	133.357	56.6329	45.2029	98.7695	40.1449
ACPP	8.48337	6.06733	5.80303	0.877349	2.13709	0	1.50793	0
ACPT	2.31365	4.85387	0.725379	0.877349	1.06854	1.96534	3.01586	2.36146
ACR	0.771215	0	0	0.877349	0	0	0	1.18073
ACRBP	3.85608	7.2808	7.25379	0.877349	3.20563	0.982672	4.52379	3.54219
ACRC	59.3836	38.8309	31.1913	65.8011	73.7296	64.8564	36.1903	80.2897
ACRV1	10.797	20.6289	7.25379	5.26409	10.6854	8.84405	19.6031	10.6266
acsbg1	12.3394	15.7751	13.7822	12.2829	25.6451	27.5148	15.8333	27.1568
ACSBG2	13.1107	7.2808	2.90152	11.4055	5.34272	3.93069	5.27776	9.44585
ACSF2	290.748	497.521	372.119	363.222	520.381	459.891	431.268	533.691
ACSF3	310.8	463.544	349.633	289.525	338.729	285.958	358.888	338.87
ACSL1	1129.06	1177.06	806.621	903.669	1189.29	1211.63	942.457	930.416
ACSL3	2396.17	2123.57	1902.67	2079.32	1969.33	2214.94	1870.59	1546.76
ACSL4	4297.21	3062.79	7541.04	9755.24	2194.79	2268.99	3069.39	2102.88
ACSL5	47.0441	196.582	43.5227	60.5371	113.266	114.973	79.1664	94.4585
ACSL6	0	0	0	0	0	0	0	0
ACSM1	0	0	0	0	1.06854	0	0	0
acsm3	107.199	121.347	78.3409	92.999	115.403	76.6484	70.1188	112.169
ACSM4	9.25458	25.4828	14.5076	8.77349	12.8225	12.7747	9.80155	10.6266
ACSM5	54.7563	123.774	153.055	172.838	136.774	128.73	121.388	175.929
ACSM6	0	0	2.17614	3.50939	0	0	0	0
ACSS1	142.675	162.605	47.875	51.7636	92.9634	80.5791	110.833	88.5549
ACSS2	336.25	393.163	574.5	543.079	409.253	375.381	351.348	459.305
ACSS3	10.0258	7.2808	28.2898	21.0564	2.13709	1.96534	0	4.72293
ACTA1	0	0	0	0	0	0	0	2.36146
ACTA2	751.164	5748.19	477.299	399.194	25078.8	21417.3	5244.58	11492.1
ACTA2-AS1	4.62729	16.9885	2.17614	1.7547	52.3587	33.4108	12.8174	21.2532
ACTB	101653	123564	54967	45074.7	123680	116781	132558	77810.2
ACTBL2	2.31365	1.21347	0	5.26409	1.06854	0	1.50793	3.54219
ACTC1	0	0	0.725379	0	22.4394	5.89603	1.50793	3.54219
ACTG1	61270	84149.1	37771.2	30806.3	76377.5	72393.4	91164.2	54813.1
ACTG1P17	6.94094	10.9212	5.80303	11.4055	5.34272	0	3.01586	9.44585
ACTG1P20	48.5866	25.4828	31.1913	30.7072	24.5765	23.5841	26.3888	42.5063
ACTG1P4	0	0	0.725379	2.63205	0	0	0.753966	3.54219
ACTG2	335.479	3312.76	920.506	844.009	2711.97	1968.29	1158.85	1449.94
ACTL10	0.771215	3.6404	2.90152	0.877349	6.41127	2.94802	4.52379	0
ACTL6A	1946.55	2138.13	1357.91	1301.11	1929.79	1812.05	2106.58	1503.07
ACTL7A	0.771215	0	0.725379	0	0	0.982672	0	0
ACTL7B	0	0	0	0	0	0.982672	0	0
ACTL8	6.16972	0	4.35227	4.38674	7.47981	1.96534	2.2619	8.26512
ACTN1	9189.03	12986.5	8455.74	7844.37	12114.1	11294.8	10955.1	8070.3
ACTN2	0	4.85387	2.17614	0	0	0	0	1.18073
ACTN3	0.771215	0	2.90152	0	1.06854	1.96534	0	1.18073
ACTN4	14397.8	19732.2	10338.8	8420.79	16075.2	15034.9	14930	11810.9
ACTR10	1175.33	1123.67	1351.38	1543.26	1399.79	1396.38	1170.91	1259.84
ACTR1A	3040.13	2769.13	2659.24	2446.05	2849.81	2720.04	3479.55	2629.49
ACTR1B	1292.56	1332.39	1225.89	1259.87	1319.65	1406.2	1443.09	1490.08
ACTR2	8946.87	6917.97	7792.02	8078.63	8421.2	9461.17	8307.95	5832.81
ACTR3	7276.41	8047.71	6280.33	6655.57	7949.97	8562.02	7909.85	5439.63
ACTR3B	120.31	80.0888	86.3201	77.2067	110.06	98.2672	106.309	105.085
ACTR3C	1.54243	7.2808	0.725379	7.01879	0	0.982672	0.753966	9.44585
ACTR5	235.992	274.243	172.64	174.592	220.12	214.223	249.563	263.303
ACTR6	466.585	241.48	499.786	572.031	343.003	364.571	335.515	324.701
ACTR8	862.219	830.011	1028.59	1073	918.949	951.227	884.402	805.259
ACTRT3	13.1107	9.70773	14.5076	23.6884	10.6854	14.7401	8.29362	4.72293
ACVR1	2423.16	1846.9	3745.86	3986.67	3170.37	3163.22	2463.21	3440.65
ACVR1B	537.537	530.285	594.085	586.069	518.244	505.093	544.363	473.473
ACVR1C	84.0625	15.7751	36.9943	39.4807	26.7136	19.6534	15.8333	40.1449
ACVR2A	113.369	178.38	147.252	151.781	154.939	152.314	119.127	158.218
ACVR2B	76.3503	66.7407	79.7917	77.2067	59.8385	53.0643	69.3648	63.7595
ACVR2B-AS1	0.771215	3.6404	2.90152	4.38674	3.20563	3.93069	14.3253	0
ACVRL1	1.54243	0	4.35227	0.877349	2.13709	0.982672	0	1.18073
ACY1	0.771215	6.06733	4.35227	4.38674	1.06854	1.96534	0	1.18073
ACYP1	292.291	276.67	425.072	533.428	197.681	179.829	232.975	301.087
ACYP2	44.7305	101.931	103.729	119.319	68.3869	83.5271	85.1981	94.4585
ADA	16.9667	7.2808	6.52841	5.26409	1.06854	4.91336	2.2619	9.44585
ADAL	429.567	288.805	453.362	411.476	477.64	469.717	490.078	477.016
ADAM10	4851.71	3727.77	5171.95	6078.27	4569.1	4926.13	4017.88	3766.53
ADAM11	6.94094	10.9212	2.90152	5.26409	9.6169	7.86138	8.29362	4.72293
ADAM12	9364.09	3994.73	6997	6862.62	10115.9	10966.6	7811.84	7902.64
ADAM15	2092.31	2539.79	1772.1	1614.32	2086.87	1948.64	1909.79	2599.97
ADAM17	1025.72	969.56	1054.7	1145.82	994.815	963.019	967.338	933.959
ADAM19	2115.44	2265.54	1519.67	1443.24	2176.63	2373.15	2541.62	1640.04
ADAM20	0	8.49427	3.62689	0.877349	9.6169	1.96534	3.76983	2.36146
ADAM21	15.4243	19.4155	25.3883	23.6884	9.6169	8.84405	18.0952	12.988
ADAM21P1	2.31365	2.42693	3.62689	1.7547	0	1.96534	3.76983	0
ADAM22	17.7379	3.6404	18.8598	16.6696	14.9596	7.86138	9.80155	9.44585
ADAM23	144.217	64.3137	173.366	230.743	224.394	243.703	100.277	205.447
ADAM28	17.7379	19.4155	17.4091	29.8299	28.8507	4.91336	12.0634	21.2532
ADAM29	0	0	0.725379	0	0	0	0	1.18073
ADAM32	26.9925	19.4155	15.233	12.2829	13.8911	11.7921	17.3412	11.8073
ADAM33	0	0	0.725379	0	3.20563	0	0	1.18073
ADAM7	0	0	0	1.7547	1.06854	0.982672	0	0
ADAM8	33.1623	25.4828	53.678	31.5845	24.5765	12.7747	32.4205	47.2293
ADAM9	12610.1	9568.19	10259	10608	9671.4	10037	12141.9	7006.46
ADAMDEC1	0	0	0	0	4.27418	1.96534	0	0
adamts1	14521.2	14992.4	21530	19787.7	8877.47	8722.2	15079.3	8097.46
ADAMTS10	53.2138	80.0888	91.3977	84.2255	162.419	120.869	76.9045	249.134
adamts12	2283.57	1930.63	2620.07	2902.27	4808.45	5201.28	3152.33	4047.55
ADAMTS13	40.8744	59.4599	97.9261	90.3669	74.7981	89.4232	53.5316	165.302
ADAMTS14	145.76	52.1791	135.646	147.395	260.725	242.72	68.6109	425.063
ADAMTS15	6844.53	4870.86	3850.31	3337.43	6246.71	6351.01	6866.36	4738.28
ADAMTS16	36.2471	112.852	50.7765	34.2166	122.883	118.903	194.523	108.627
ADAMTS17	1.54243	0	6.52841	7.01879	0	1.96534	0.753966	0
ADAMTS18	3.85608	3.6404	11.6061	15.7923	0	1.96534	0.753966	1.18073
ADAMTS19	0	0	0	0	0	0	1.50793	0
ADAMTS2	3412.63	4498.32	3837.25	3619.94	11128.9	10765.2	6820.37	8457.58
ADAMTS20	0.771215	0	0	0	1.06854	0	0	0
ADAMTS3	57.8411	15.7751	28.2898	20.179	59.8385	46.1856	59.5633	48.41
ADAMTS4	1.54243	0	0.725379	4.38674	2.13709	0.982672	0.753966	0
ADAMTS5	2720.08	1343.31	5311.95	5937.9	2664.95	3135.71	2414.2	2060.38
ADAMTS6	608.489	484.173	2361.83	2520.62	600.522	519.834	514.205	767.475
ADAMTS7	277.637	442.915	554.915	478.155	578.083	551.279	293.293	500.63
ADAMTS7P1	3.08486	1.21347	2.17614	2.63205	1.06854	7.86138	3.01586	1.18073
ADAMTS8	14.6531	1.21347	1.45076	3.50939	0	3.93069	8.29362	2.36146
ADAMTS9	8.48337	0	9.42992	4.38674	1.06854	0.982672	0	0
ADAMTS9-AS2	0.771215	0	0	0	0	0	0	0
ADAMTSL1	4472.28	3675.59	4051.97	3535.71	4944.16	4573.36	4805.02	4571.79
ADAMTSL2	1.54243	0	0	1.7547	10.6854	3.93069	0	4.72293
ADAMTSL3	10.0258	3.6404	0.725379	1.7547	0	0	0	0
ADAMTSL4	38.5608	49.7521	158.858	129.848	72.6611	62.891	30.9126	151.134
ADAMTSL5	4.62729	7.2808	7.97917	10.5282	8.54836	8.84405	0	14.1688
ADAP1	0.771215	0	0.725379	0.877349	0	0.982672	0.753966	0
ADAP2	1.54243	0	1.45076	5.26409	3.20563	5.89603	6.03172	2.36146
ADAR	5644.52	4255.63	4522.74	4914.03	5166.41	5228.8	5473.79	4763.07
ADARB1	88.6897	52.1791	38.4451	51.7636	88.6892	91.3885	49.7617	105.085
ADARB2-AS1	0	0	0	0	0	0	0	0
ADAT1	755.02	700.17	748.591	730.831	739.433	805.791	848.211	647.041
ADAT2	360.157	302.153	317.716	318.478	282.096	224.049	246.547	319.978
ADAT3	8.48337	25.4828	13.0568	7.01879	8.54836	7.86138	9.04759	11.8073
ADCK1	123.394	143.189	116.061	114.933	146.391	155.262	127.42	210.17
ADCK2	95.6307	105.572	87.7708	79.8387	127.157	138.557	92.7378	123.977
adck5	85.6049	199.009	139.273	117.565	96.169	137.574	104.047	172.387
ADCY1	1.54243	2.42693	0	5.26409	1.06854	0.982672	0	2.36146
ADCY10	0.771215	2.42693	10.8807	9.65083	2.13709	3.93069	3.76983	5.90366
ADCY10P1	139.59	77.6619	67.4602	93.8763	111.129	83.5271	116.865	159.399
ADCY3	598.463	647.991	371.394	337.779	803.546	807.756	701.188	769.837
ADCY4	1.54243	0	3.62689	2.63205	2.13709	0	0.753966	2.36146
ADCY5	16.1955	14.5616	5.80303	8.77349	8.54836	6.8787	7.53966	9.44585
ADCY6	1827.78	1173.42	2208.78	2239.87	2020.62	1696.09	1588.61	2868
ADCY7	1249.37	1351.8	1286.1	1261.63	1557.94	1531	1293.05	1478.28
ADCY8	0	0	0	0	0	0	0	0
ADCY9	851.422	832.438	676.053	661.521	1539.77	1533.95	964.322	1279.91
ADCYAP1R1	1.54243	2.42693	0.725379	0	0	0	0	0
ADD1	5184.88	4745.87	4427.71	4409.55	5559.64	5615.97	5635.14	5173.97
ADD2	42.4168	0	0	0	0	0	0	0
ADD3	3364.04	2977.85	4416.83	5107.05	3984.6	4164.56	4311.93	4185.69
ADD3-AS1	6.16972	3.6404	5.07765	6.14144	8.54836	3.93069	1.50793	4.72293
ADGB	0	0	0.725379	0	0	0	1.50793	0
ADGRA2	906.178	296.086	419.994	365.854	1937.27	1993.84	519.482	1436.95
adgra3	1451.43	1212.25	1329.62	1533.61	1071.75	1085.85	1584.08	1160.66
ADGRB2	212.084	302.153	157.407	143.008	350.483	373.415	245.793	402.629
ADGRB3	0	0	0	0	0	0	0	0
ADGRD1	7.71215	0	0	0	0	0.982672	0	0
ADGRE1	114.911	77.6619	134.92	150.904	108.992	126.765	111.587	127.519
ADGRE2	3.85608	36.404	84.8693	60.5371	73.7296	56.995	15.0793	25.9761
ADGRE4P	1.54243	2.42693	5.07765	11.4055	4.27418	0.982672	0.753966	3.54219
ADGRE5	1415.95	2760.64	2328.47	2274.09	1644.49	1581.12	1750.71	1955.29
ADGRF1	1.54243	0	0	3.50939	1.06854	0	0	4.72293
ADGRF2	40.1032	107.999	267.665	193.894	13.8911	20.6361	85.1981	37.7834
ADGRF3	27.7637	25.4828	44.9735	49.1315	21.3709	19.6534	27.8967	23.6146
ADGRF4	189.719	664.98	580.303	615.021	179.516	172.95	370.951	196.001
ADGRG1	2179.45	3400.13	2874.68	2420.6	411.39	484.457	1906.78	432.148
ADGRG2	4.62729	3.6404	7.97917	7.89614	4.27418	2.94802	3.01586	3.54219
ADGRG3	0	0	0.725379	0	0	0	0	0
ADGRG4	0.771215	0	0	0	1.06854	0	0	1.18073
ADGRG5	0	0	0.725379	0	0	0	0	1.18073
ADGRG6	50.129	0	7.25379	2.63205	0	0	0	0
ADGRG7	0.771215	1.21347	0	0	0	0	0	0
ADGRL1	283.807	191.728	419.994	407.09	375.059	310.524	254.086	547.859
ADGRL2	2612.88	3014.25	5550.6	5901.05	3611.68	3826.52	4968.63	3803.14
ADGRL3	39.332	0	0	0	0	0	0	0
ADGRL4	46.2729	4.85387	10.1553	8.77349	0	2.94802	3.01586	0
ADGRV1	3.85608	6.06733	9.42992	7.89614	3.20563	3.93069	0.753966	5.90366
ADH1A	0.771215	0	0.725379	0	1.06854	2.94802	0	1.18073
ADH1B	6.94094	1.21347	7.25379	6.14144	44.8789	64.8564	10.5555	118.073
ADH1C	6.16972	3.6404	13.0568	15.7923	13.8911	11.7921	5.27776	20.0724
ADH4	1.54243	1.21347	1.45076	0.877349	0	0	0	1.18073
ADH5	3904.66	4187.67	3691.45	4048.96	4881.11	5156.08	4775.62	4598.95
ADH6	6.16972	4.85387	15.233	14.9149	23.508	24.5668	18.0952	18.8917
ADH7	0	0	0	0	3.20563	0	0	3.54219
ADHFE1	13.1107	8.49427	21.7614	20.179	21.3709	14.7401	12.0634	14.1688
ADI1	1864.8	1678.22	1653.86	1716.09	1445.74	1587.02	1664.76	1529.05
ADIPOR1	1840.89	2075.03	2518.52	2680.3	2164.87	2092.11	2139	2376.81
ADIPOR2	1978.94	1787.44	1782.98	1816.11	2005.66	1994.82	2170.67	1702.61
ADK	1725.21	1594.5	1646.61	1731.01	1475.66	1534.93	1826.86	1340.13
ADM	772.758	1852.96	1158.43	1099.32	537.478	542.435	752.458	492.365
adm2	3.85608	1.21347	7.25379	0.877349	33.1249	40.2896	6.78569	30.699
ADM5	54.7563	58.2464	28.2898	30.7072	7.47981	15.7228	47.4998	31.8797
ADNP	2387.68	2088.38	2430.02	2551.33	2558.1	2530.38	2368.21	2310.69
ADNP2	933.17	836.079	1085.89	1050.19	1126.25	1077.99	1039.72	891.452
ADO	743.451	751.136	963.303	1170.38	847.356	922.729	837.656	800.536
ADORA1	135.734	31.5501	93.5739	121.951	254.314	217.171	36.9443	387.28
ADORA2A	0.771215	1.21347	0.725379	0.877349	0	0	0	0
ADORA2A-AS1	1.54243	0	2.90152	5.26409	1.06854	2.94802	1.50793	7.08439
ADORA2B	325.453	967.133	649.214	720.303	443.446	460.873	625.037	353.039
ADORA3	0.771215	0	0	0	1.06854	0	1.50793	0
ADPGK	1910.3	2311.65	1647.34	1624.85	1629.53	1616.5	1901.5	1578.64
ADPGK-AS1	2.31365	6.06733	1.45076	0	0	0.982672	0.753966	2.36146
ADPRH	11.5682	2.42693	16.6837	10.5282	14.9596	10.8094	4.52379	8.26512
ADPRHL1	27.7637	49.7521	15.233	27.1978	28.8507	19.6534	24.8809	27.1568
ADPRHL2	647.05	934.369	559.992	485.174	609.071	645.616	836.902	565.57
ADPRM	108.741	98.2908	139.998	156.168	135.705	136.591	107.817	135.784
ADRA1B	13.8819	24.2693	25.3883	23.6884	53.4272	44.2202	26.3888	44.8678
ADRA1D	0	1.21347	5.80303	2.63205	0	1.96534	0	2.36146
ADRA2A	2.31365	0	2.90152	2.63205	0	0	0	0
ADRA2C	0	0	0	0	0	0	0	0
ADRB2	6.94094	27.9097	8.70455	6.14144	5.34272	3.93069	6.03172	4.72293
ADRM1	1349.63	3567.59	1679.98	1364.28	1162.58	1225.39	1625.55	1363.74
ADSL	1683.56	2096.87	1413.76	1381.82	1440.4	1526.09	1890.95	1385
ADSS	1270.96	1027.81	1812	2316.2	1105.94	1107.47	1388.8	1002.44
ADSSL1	4.62729	4.85387	5.07765	8.77349	5.34272	4.91336	5.27776	11.8073
ADTRP	105.656	107.999	304.659	333.392	52.3587	67.8044	51.2697	108.627
AEBP1	601.548	54.606	560.718	482.542	156.008	125.782	134.96	260.942
AEBP2	650.906	343.411	640.509	652.747	537.478	543.418	551.903	452.22
AEN	524.426	627.362	576.676	492.193	365.442	338.039	563.966	368.388
AES	1561.71	1761.95	2261.73	2105.64	2397.81	2476.33	2072.65	3111.23
AFAP1	1863.26	1646.67	1772.83	1785.4	2867.97	2862.52	2382.53	2373.27
AFAP1-AS1	4.62729	0	8.70455	5.26409	9.6169	0.982672	0.753966	3.54219
AFAP1L1	270.697	678.328	256.059	213.196	453.063	436.306	389.046	399.087
AFAP1L2	30.0774	1.21347	0	0	1.06854	0.982672	0	0
AFDN	2241.92	1487.71	2094.89	2176.7	1408.34	1473.03	1674.56	1395.62
AFDN-AS1	10.797	1.21347	7.97917	0.877349	0	0	3.76983	0
AFF1	1674.31	1093.33	1360.81	1437.97	1307.9	1249.96	1307.38	1057.94
AFF2	0	2.42693	1.45076	0.877349	0	0	0	0
AFF3	2402.34	1799.57	1290.45	1125.64	3068.86	3176.98	2463.96	2092.26
AFF4	3778.95	2498.53	4434.97	4810.5	3459.95	3736.12	3584.35	2901.06
AFG3L1P	626.227	587.318	393.155	341.289	536.41	439.254	595.633	639.956
AFG3L2	1200.01	1446.45	971.282	1042.29	1439.33	1402.27	1305.87	1455.84
AFMID	358.615	379.815	345.28	346.553	363.305	337.057	330.991	380.196
AFP	28.535	58.2464	18.8598	27.1978	39.5362	39.3069	64.0871	43.6871
AFTPH	669.415	515.723	647.038	738.728	522.518	562.088	550.395	562.028
AGA	456.559	495.094	448.284	529.041	648.607	717.351	451.625	612.8
AGAP1	720.315	950.145	1406.51	1408.14	788.586	950.244	962.06	1016.61
AGAP11	16.9667	53.3925	33.3674	18.4243	26.7136	18.6708	29.4047	40.1449
AGAP2	3.08486	4.85387	5.07765	0.877349	0	0	1.50793	11.8073
AGAP2-AS1	3.08486	0	1.45076	4.38674	0	0	0.753966	0
AGAP3	983.299	1164.93	963.303	695.737	835.602	763.536	857.259	1147.67
AGAP4	312.342	342.198	248.805	239.516	312.015	250.581	343.808	397.906
AGAP5	192.804	168.672	152.33	141.253	177.378	137.574	177.182	239.688
AGAP6	381.751	481.746	369.943	342.166	382.539	278.096	388.292	499.449
AGAP7P	227.508	311.861	185.697	135.989	215.846	160.176	266.904	279.833
AGAP9	412.6	462.331	293.053	351.817	307.741	249.599	392.816	499.449
AGBL2	15.4243	15.7751	11.6061	21.0564	11.754	17.6881	11.3095	15.3495
AGBL3	60.1548	43.6848	33.3674	35.0939	16.0282	4.91336	26.3888	15.3495
AGBL5	832.141	787.54	744.964	823.83	708.445	751.744	970.354	843.042
AGER	199.745	152.897	132.744	111.423	112.197	112.025	131.944	197.182
AGFG1	1984.34	2214.58	2676.65	2888.23	1890.26	2051.82	2479.04	1655.39
AGFG2	505.146	563.049	438.854	421.127	392.156	426.48	560.95	495.907
AGGF1	1061.19	800.888	937.189	1072.12	983.061	968.915	919.838	907.982
AGK	613.116	746.282	565.795	568.522	705.24	731.108	673.291	571.474
AGL	530.596	374.961	534.604	557.994	664.635	747.813	519.482	538.414
AGMAT	1.54243	7.2808	1.45076	3.50939	1.06854	0.982672	0	3.54219
AGMO	148.073	131.054	192.951	170.206	172.036	192.604	205.079	179.471
Ago1	1012.61	785.113	879.884	869.452	901.852	925.677	1138.49	852.488
AGO2	1522.38	1945.19	2305.25	2210.92	1410.48	1440.6	1907.53	1553.84
AGO3	455.788	419.86	423.621	459.731	289.576	374.398	428.252	386.099
AGO4	425.711	241.48	395.331	404.458	413.527	357.693	361.15	486.461
AGPAT1	2098.48	2595.61	2382.87	2288.13	2608.32	2474.37	2566.5	2765.27
AGPAT2	191.261	339.771	295.955	224.601	266.068	261.391	211.864	345.954
AGPAT3	2104.65	2615.02	1687.96	1463.42	1888.12	1960.43	2068.88	1786.45
AGPAT4	878.414	712.305	1134.49	1230.04	878.344	775.328	914.56	1177.19
AGPAT4-IT1	11.5682	14.5616	13.7822	19.3017	6.41127	17.6881	9.80155	11.8073
AGPAT5	1394.36	951.358	826.932	716.794	1096.33	1232.27	1254.6	830.054
AGPS	1803.1	1439.17	1518.94	1508.16	1716.08	1894.59	1479.28	1268.11
AGR2	0	0	0	0	0	0	0	3.54219
AGRN	1085.87	2225.5	1323.82	891.386	1889.19	2054.77	1207.1	1977.73
AGRP	0	0	0.725379	0	1.06854	0	0	0
AGT	9.25458	0	2.90152	1.7547	72.6611	72.7177	2.2619	87.3741
AGTPBP1	488.95	516.937	503.413	493.07	761.873	731.108	662.736	643.499
AGTR1	0.771215	0	0.725379	5.26409	2.13709	0	0	0
AGTRAP	714.145	1004.75	798.642	707.143	789.655	784.172	690.632	1031.96
AHCTF1	2088.45	2038.62	1735.11	1767.86	1967.19	1823.84	2209.87	1599.89
AHCY	1634.2	2520.37	1270.86	1249.34	1781.26	1663.66	1988.96	1696.71
AHCYL1	4186.16	3529.97	3592.08	3864.72	4100.01	4424.97	4289.31	4071.16
AHCYL2	522.884	274.243	684.758	744.869	406.047	416.653	379.245	530.148
AHDC1	655.533	849.427	574.5	485.174	626.167	546.366	671.783	742.68
AHI1	1628.81	1478	2614.99	2867.18	1432.92	1207.7	1416.7	1504.25
AHNAK	35199.8	26554.3	18735.8	18881.4	26089.6	24746.6	26900.7	25091.7
AHNAK2	106.428	203.862	41.3466	47.3768	238.286	226.997	107.063	178.29
AHR	5162.51	2980.27	5677.54	6180.04	5616.27	5586.49	5329.03	5061.8
AHRR	2352.21	2283.74	4314.55	3943.68	3106.26	3390.22	2584.59	4007.4
AHSA1	2059.92	3056.72	1978.83	2190.74	1857.13	1793.38	2211.38	1686.08
AHSA2	1092.81	582.464	1218.64	1298.48	507.559	464.804	533.808	916.248
AHSP	0.771215	0	0	0	0	0	0	0
AIDA	2705.42	1963.39	2746.28	2593.44	2951.32	2977.5	2586.86	2714.5
AIF1	0.771215	0	0	0	0	0	0	0
AIF1L	16.9667	7.2808	2.17614	1.7547	1.06854	0	0	0
AIFM1	1045.77	1464.65	938.64	952.801	1022.6	1075.04	1123.41	959.935
AIFM2	148.845	333.703	204.557	164.942	182.721	291.854	219.404	200.724
AIFM3	0.771215	1.21347	0	0	0	0	0	1.18073
AIG1	583.039	836.079	508.491	565.89	892.235	961.053	744.164	678.921
AIM1	6148.9	3550.6	2947.21	2827.69	3321.04	3513.05	4992.76	2452.38
AIM1L	0	1.21347	0	1.7547	3.20563	3.93069	0	1.18073
AIM2	0	4.85387	5.80303	12.2829	1.06854	0	3.01586	0
AIMP1	1172.25	1310.54	1183.82	1239.69	1078.16	1132.04	1143.77	994.176
AIMP2	336.25	561.835	328.597	313.213	535.341	554.227	449.364	474.654
AIP	589.208	844.573	1103.3	878.226	687.074	687.87	689.879	869.018
AIPL1	0	0	0	0	0	0.982672	0	0
AJAP1	1.54243	0	0	0	0	0	0	0
AJUBA	446.534	749.922	284.348	250.922	916.812	977.759	602.419	525.425
AK1	1041.91	1555.66	2124.63	2183.72	1933	1951.59	1366.94	2529.13
AK2	3670.21	3874.6	2990.74	2865.42	3466.36	3433.46	3781.14	3117.13
AK3	1082.79	588.531	1287.55	1400.25	703.103	810.704	859.521	762.753
AK4	1070.45	519.364	739.161	719.426	1271.57	1438.63	1176.19	782.825
ak5	232.136	419.86	309.737	303.563	731.953	769.432	379.245	423.883
AK7	5.39851	3.6404	2.17614	3.50939	0	0.982672	1.50793	2.36146
AK8	1.54243	4.85387	10.8807	7.01879	8.54836	9.82672	11.3095	9.44585
AK9	158.87	141.976	214.712	266.714	120.746	131.678	202.817	141.688
AKAIN1	0	0	0	0	0	0	0	0
AKAP1	583.039	779.046	414.917	377.26	539.615	554.227	568.49	584.462
AKAP10	738.053	800.888	993.044	1038.78	934.977	888.336	821.069	892.633
AKAP11	3449.65	1691.57	2898.61	3254.09	1791.95	2139.28	2121.66	1746.3
AKAP12	2414.67	3512.99	2797.79	2571.51	1729.97	1792.39	2773.09	1325.96
AKAP13	1007.98	644.351	1162.06	1208.99	865.521	868.682	758.489	990.634
AKAP14	0.771215	0	2.17614	2.63205	2.13709	3.93069	3.01586	0
AKAP17A	654.762	865.202	724.653	622.918	521.45	500.18	589.601	713.162
AKAP2	5.39851	0	0.725379	4.38674	0	1.96534	3.76983	1.18073
AKAP3	24.6789	20.6289	17.4091	31.5845	22.4394	38.3242	37.6983	36.6027
AKAP5	27.7637	21.8424	13.0568	25.4431	56.6329	61.9083	33.9285	28.3376
akap6	24.6789	105.572	24.6629	31.5845	37.3991	41.2722	29.4047	34.2412
AKAP7	127.25	91.01	102.278	87.7349	132.5	137.574	128.174	101.543
AKAP8	621.599	814.236	724.653	708.02	502.216	457.925	588.847	589.185
AKAP8L	659.389	934.369	945.894	1000.18	585.563	528.678	567.736	759.21
AKAP9	1289.47	1304.48	1321.64	1618.71	1055.72	931.573	976.385	991.814
AKIP1	507.46	587.318	441.756	364.1	586.631	644.633	517.22	551.402
AKIRIN1	1301.04	1311.76	1590.76	1725.74	1279.05	1365.91	1421.98	1217.33
AKIRIN2	764.274	866.415	795.015	850.151	796.066	862.786	867.814	785.186
AKNA	115.682	150.47	101.553	90.3669	290.644	329.195	126.666	294.002
aknad1	5.39851	4.85387	5.80303	5.26409	4.27418	0	2.2619	9.44585
AKR1A1	2311.33	2062.89	1781.53	1839.8	2617.94	2732.81	2555.19	2892.79
AKR1B1	8408.56	17669.3	17532.4	22632.1	9644.69	9557.47	10756.8	11877
AKR1B10	386.379	712.305	353.985	393.93	630.442	595.499	743.41	967.019
AKR1B15	4.62729	4.85387	3.62689	8.77349	18.1653	10.8094	4.52379	31.8797
AKR1C1	7813.95	9448.05	26416.8	33267.3	13616.5	13746.6	19003.7	25688
AKR1C2	4891.82	3844.26	12171.1	15504.5	5577.8	5788.92	7749.26	11473.2
AKR1C3	1985.88	1430.68	1421.74	1573.09	2953.46	3416.75	3184.75	3788.97
AKR1C4	0.771215	0	3.62689	7.89614	2.13709	0	0	5.90366
AKR1C6P	0	0	0	1.7547	0	0	0	0
AKR1D1	1.54243	1.21347	5.80303	0.877349	1.06854	0.982672	0	0
AKR1E2	2.31365	1.21347	2.90152	0.877349	2.13709	0	0	0
AKR7A2	1232.4	1111.54	974.909	910.688	1351.71	1477.94	1442.34	1684.9
AKR7A2P1	5.39851	3.6404	1.45076	3.50939	0	9.82672	1.50793	3.54219
AKR7A3	23.1365	32.7636	13.7822	28.9525	18.1653	11.7921	18.8491	21.2532
AKR7L	22.3652	38.8309	18.1345	9.65083	5.34272	15.7228	25.6348	22.4339
AKT1	2723.16	2890.48	2297.27	2067.91	3112.67	2905.76	2951.78	3151.37
AKT1S1	1571.74	2079.88	1891.06	1831.9	1448.95	1496.61	1837.41	1622.33
AKT2	3016.22	2562.84	2648.36	2446.05	2528.18	2522.52	2856.02	2893.97
AKT3	1660.43	860.348	1814.17	2000.35	2154.19	2268.01	1562.22	2046.21
AKTIP	570.699	531.498	606.417	632.568	700.966	755.675	610.712	637.595
ALAD	1145.25	993.829	1235.32	1246.71	1386.97	1357.07	1403.88	1467.65
ALAS1	889.211	1393.06	1064.86	1199.34	910.4	817.583	1022.38	749.764
alas2	0	0	0	0	0	0	0	0
ALB	1.54243	0	0.725379	0	3.20563	0	3.01586	3.54219
ALCAM	9915.51	5148.74	3436.84	3253.21	6612.16	7103.74	7804.3	3902.32
ALDH16A1	450.39	811.809	423.621	296.544	276.753	246.651	408.649	375.473
ALDH18A1	3802.09	3709.57	2274.06	2393.41	3660.84	3677.16	4094.79	3440.65
ALDH1A2	0.771215	0	3.62689	0	0	0	0	4.72293
ALDH1A3	259.128	54.606	209.634	192.139	34.1934	39.3069	50.5157	20.0724
ALDH1B1	605.404	830.011	403.311	329.883	1286.53	1202.79	876.108	660.029
ALDH1L1	29.3062	0	0.725379	0	0	0.982672	0.753966	0
ALDH1L2	2589.74	1446.45	2015.83	2074.93	6112.08	6090.6	2167.65	4660.35
ALDH2	712.603	951.358	1237.5	1458.15	1757.76	1837.6	950.751	1904.52
aldh3a1	0	0	0	0	4.27418	1.96534	2.2619	2.36146
ALDH3A2	1952.72	2997.26	2705.66	3291.81	3880.96	3982.77	3491.61	4118.39
ALDH3B1	778.927	806.955	1133.04	1127.39	465.886	488.388	711.744	730.873
aldh3b2	0	0	0.725379	0	0	0	0	0
ALDH4A1	353.217	326.423	246.629	186.875	421.007	421.566	317.42	341.231
ALDH5A1	6.16972	0	5.07765	0	6.41127	7.86138	2.2619	5.90366
ALDH6A1	616.972	388.309	595.536	670.294	560.986	588.621	498.371	634.053
ALDH7A1	1912.61	2189.09	1537.08	1702.06	2456.58	2496.97	2329	2264.64
ALDH8A1	0	0	1.45076	0	1.06854	1.96534	2.2619	4.72293
ALDH9A1	1491.53	1453.73	887.864	955.433	1767.37	1822.86	1639.12	1576.28
ALDOA	31593.6	35885.9	26241.3	22760.2	30902.3	29828	38689	32522.1
ALDOB	0.771215	0	0.725379	1.7547	0	0	2.2619	2.36146
ALDOC	55.5275	72.808	26.839	21.0564	33.1249	38.3242	52.0236	42.5063
ALG1	639.337	788.753	638.333	580.805	714.857	719.316	707.22	657.667
ALG10	220.568	177.166	154.506	166.696	130.362	165.089	152.301	87.3741
ALG10B	371.726	168.672	296.68	293.912	212.64	287.923	203.571	171.206
ALG11	152.701	127.414	206.008	228.111	154.939	163.124	140.992	142.869
ALG12	493.578	730.507	515.019	454.467	481.914	495.267	579.8	619.884
ALG13	648.592	546.06	686.208	722.935	737.296	684.922	612.22	782.825
ALG14	269.925	292.445	236.473	286.893	216.915	255.495	266.15	213.712
ALG1L	3.85608	4.85387	5.07765	4.38674	7.47981	4.91336	5.27776	1.18073
ALG1L2	0	0	0.725379	0.877349	0	0	0	2.36146
ALG2	694.094	706.238	822.58	812.425	787.518	756.657	707.22	774.56
ALG3	1648.86	2127.21	1412.31	1372.17	1956.51	1711.81	1979.16	2002.52
ALG5	573.013	741.428	609.318	643.974	690.28	669.2	638.609	660.029
ALG6	347.818	234.199	247.354	268.469	245.765	283.992	210.356	270.388
ALG8	1047.31	1084.84	858.848	912.443	880.481	764.519	944.719	736.776
ALG9	793.58	635.857	630.354	699.247	683.869	691.801	772.061	657.667
ALK	29.3062	110.425	96.4754	118.442	5.34272	12.7747	21.111	30.699
ALKBH1	200.516	213.57	210.36	219.337	179.516	159.193	223.174	185.375
ALKBH2	227.508	229.345	192.951	200.913	235.08	238.789	233.729	225.52
ALKBH3	242.933	315.501	269.841	269.346	285.302	293.819	342.3	284.556
ALKBH3-AS1	3.85608	2.42693	4.35227	1.7547	4.27418	0.982672	0	0
ALKBH4	121.852	209.93	139.273	128.093	143.185	137.574	163.611	140.507
ALKBH5	2156.32	1751.03	2026.71	1742.41	2056.95	2302.4	2062.1	2231.58
ALKBH6	266.84	297.299	322.068	307.949	238.286	201.448	208.095	264.484
ALKBH7	121.081	171.099	259.686	185.121	142.116	157.228	150.793	233.785
ALKBH8	377.124	382.242	353.985	375.505	300.261	307.576	298.57	252.677
ALLC	0	0	0	1.7547	0	0	0	0
ALMS1	668.644	711.092	552.013	597.474	808.889	778.276	702.696	618.703
ALMS1P1	0	6.06733	0.725379	2.63205	1.06854	0	0.753966	1.18073
ALOX12	70.1806	76.4484	72.5379	56.1503	57.7014	73.7004	54.2855	101.543
ALOX12-AS1	33.9335	25.4828	29.7405	30.7072	27.7822	21.6188	35.4364	33.0605
ALOX12B	0	0	0	0	0	0	0	0
ALOX12P2	3.08486	4.85387	0.725379	2.63205	3.20563	0.982672	0	1.18073
ALOX5AP	2.31365	3.6404	3.62689	0.877349	4.27418	20.6361	0	5.90366
ALOXE3	1.54243	12.1347	4.35227	11.4055	0	3.93069	0	10.6266
alpk1	456.559	401.658	515.744	561.503	523.587	450.064	395.832	572.655
ALPK2	654.762	963.493	225.593	185.121	3216.32	3028.6	1007.3	1265.74
ALPK3	10.0258	8.49427	12.3314	7.89614	6.41127	0.982672	4.52379	7.08439
ALPL	825.971	179.593	122.589	85.9802	689.212	610.239	442.578	316.436
Alpp	0	0	0	0	0	0	0	0
ALS2	795.894	854.281	806.621	814.18	813.163	759.605	847.457	694.27
ALS2CL	7.71215	1.21347	0.725379	0	0	0	0	0
ALS2CR11	1.54243	0	0.725379	0.877349	0	0	0	1.18073
ALS2CR12	21.594	7.2808	8.70455	21.0564	22.4394	8.84405	9.80155	28.3376
ALX1	0	0	0	0	0	0	0	0
ALX3	60.1548	63.1003	62.3826	71.9426	83.3465	65.839	51.2697	88.5549
ALX4	74.0367	91.01	56.5795	78.084	165.624	170.985	164.365	140.507
ALYREF	1497.7	2267.97	898.744	834.359	1332.48	1396.38	1571.26	1125.24
AMACR	15.4243	21.8424	10.8807	12.2829	12.8225	15.7228	27.8967	18.8917
AMBP	2.31365	7.2808	0.725379	3.50939	18.1653	15.7228	7.53966	8.26512
AMBRA1	353.217	351.905	361.964	392.175	406.047	414.688	430.514	381.376
AMD1	2787.94	2151.48	2849.29	3193.55	2236.46	2441.94	3046.02	1852.57
AMDHD1	7.71215	37.6175	20.3106	22.8111	22.4394	18.6708	17.3412	10.6266
AMDHD2	137.276	416.219	195.127	132.48	111.129	135.609	139.484	177.11
AMELX	0	0	0	0	0	0	0.753966	0
AMER1	203.601	114.066	190.775	160.555	226.532	226.015	248.809	225.52
AMER3	0	0	0	0	1.06854	0	0	0
AMFR	1645	1999.79	1717.7	1699.42	2047.33	2056.73	2028.92	2002.52
AMH	101.029	107.999	62.3826	29.8299	71.5925	55.0296	73.1347	127.519
AMHR2	0	0	2.90152	0	1.06854	0	0	1.18073
AMIGO1	9.25458	30.3367	16.6837	16.6696	8.54836	4.91336	7.53966	5.90366
AMIGO2	428.796	1708.56	164.661	166.696	1221.35	1138.92	834.64	481.738
amigo3	191.261	361.613	172.64	136.866	219.052	178.846	296.308	244.411
AMMECR1	1092.04	554.554	710.146	738.728	719.131	656.425	746.426	575.016
AMMECR1L	870.702	813.023	1159.16	1193.19	1034.35	1066.2	1037.46	1023.69
AMN	0	0	0	1.7547	0	0	0	0
AMN1	134.963	111.639	199.479	232.497	125.02	146.418	150.039	158.218
AMOT	57.0699	8.49427	19.5852	14.0376	10.6854	10.8094	13.5714	10.6266
AMOTL1	1750.66	1734.04	1569.72	1632.75	1992.84	1872.97	1864.56	1847.84
AMOTL2	659.389	1849.32	711.597	537.815	1820.8	1716.73	1336.03	978.826
AMPD1	0	2.42693	0.725379	0.877349	0	0	0	0
AMPD2	3175.86	3346.74	3763.27	3620.82	2902.17	2829.11	3107.85	3962.53
AMPD3	177.379	205.076	503.413	565.89	113.266	101.215	137.976	146.411
AMPH	0	0	0	0	0	0	0	0
AMT	197.431	194.155	233.572	253.554	231.874	154.28	185.476	412.075
AMTN	5.39851	172.312	2.90152	1.7547	16.0282	17.6881	24.8809	1.18073
Amy1a	0.771215	0	1.45076	1.7547	1.06854	0	1.50793	10.6266
AMY1B	1.54243	0	1.45076	0.877349	1.06854	0	2.2619	9.44585
AMY1C	0	1.21347	1.45076	0.877349	0	0	2.2619	8.26512
amy2a	0	2.42693	2.90152	2.63205	2.13709	4.91336	0	8.26512
AMY2B	64.7821	24.2693	89.947	107.037	51.2902	67.8044	37.6983	146.411
AMZ1	0.771215	1.21347	0.725379	9.65083	5.34272	2.94802	3.76983	1.18073
AMZ2	1095.13	1025.38	1092.42	1058.96	1312.17	1272.56	1124.92	1261.02
AMZ2P1	128.793	117.706	167.562	157.923	185.927	162.141	171.15	199.544
ANAPC1	1958.12	2345.63	1510.24	1529.22	1759.89	1800.26	2194.79	1310.61
ANAPC10	240.619	283.951	237.199	229.865	190.201	217.171	274.443	162.941
ANAPC11	738.824	889.471	734.083	575.541	656.087	798.912	885.156	793.452
ANAPC13	1164.53	1050.86	1269.41	1373.05	1414.75	1449.44	1041.98	1258.66
ANAPC15	207.457	195.368	164.661	123.706	169.899	175.898	217.142	139.326
ANAPC16	1102.84	1035.09	1219.36	1336.2	1478.87	1621.41	1238.01	1460.56
ANAPC1P1	6.94094	3.6404	8.70455	3.50939	12.8225	19.6534	9.04759	4.72293
ANAPC2	667.101	1050.86	738.436	655.379	524.656	561.106	654.442	771.018
ANAPC4	738.053	427.14	504.138	598.352	564.192	569.95	532.3	515.98
ANAPC5	3301.57	2815.24	2803.59	2901.39	3582.83	3402.01	3214.91	3595.33
ANAPC7	1548.6	1586	1216.46	1217.76	1246.99	1100.59	1404.64	962.296
ANG	76.3503	40.0444	51.5019	45.6221	68.3869	65.839	62.5791	66.121
ANGEL1	249.874	254.828	245.178	265.837	245.765	251.564	243.531	260.942
ANGEL2	562.216	372.534	560.718	572.909	454.132	422.549	466.705	401.449
ANGPT1	2093.08	2468.19	2088.37	2367.09	4134.2	4409.25	3782.65	3295.42
ANGPT2	6.16972	1.21347	5.07765	0.877349	1.06854	0	2.2619	1.18073
ANGPT4	5.39851	7.2808	1.45076	0.877349	4.27418	8.84405	1.50793	12.988
ANGPTL1	84.8337	44.8983	151.604	172.838	97.2376	113.99	49.0078	164.122
angptl2	9005.48	5130.54	10444.7	10576.4	13056.6	12433.7	7587.16	20571.9
ANGPTL3	3.08486	0	10.8807	21.0564	0	0	0	0
ANGPTL4	519.799	3180.5	3229.39	2939.12	753.324	680.992	1250.07	773.379
ANGPTL5	157.328	215.997	271.292	287.77	119.677	151.331	173.412	186.556
ANGPTL6	2.31365	2.42693	8.70455	0.877349	2.13709	5.89603	4.52379	5.90366
ANGPTL7	0	1.21347	1.45076	0.877349	0	0	0	1.18073
Angptl8	2.31365	4.85387	1.45076	4.38674	6.41127	0.982672	3.76983	7.08439
ANHX	0	0	0	0	0	0	0	0
ANK1	74.8079	111.639	111.708	114.055	86.5521	109.077	138.73	103.904
ANK2	40.1032	15.7751	22.4867	36.8486	206.229	207.344	37.6983	131.061
ANK3	260.671	124.987	84.1439	67.5558	295.987	364.571	297.062	218.435
ANKAR	51.6714	23.0559	56.5795	60.5371	39.5362	38.3242	35.4364	66.121
ANKDD1A	36.2471	46.1117	63.8333	59.6597	51.2902	38.3242	30.9126	64.9402
ANKDD1B	5.39851	12.1347	0.725379	5.26409	3.20563	2.94802	0	12.988
ANKEF1	56.2987	206.289	141.449	127.216	116.471	114.973	116.111	151.134
ANKFN1	0.771215	6.06733	10.1553	6.14144	3.20563	7.86138	0	3.54219
ANKFY1	2697.71	1837.19	2137.69	2405.69	2566.65	2457.66	2413.44	2304.79
ANKH	7907.27	4526.23	18598	20311.5	6678.41	6711.65	8032	15962.3
ANKHD1	71.723	38.8309	60.2064	59.6597	30.9878	43.2376	42.976	56.6751
ANKHD1-EIF4EBP3	24.6789	18.202	18.8598	16.6696	19.2338	10.8094	3.76983	10.6266
ANKIB1	2174.06	1446.45	2265.36	2344.28	2483.3	2667.95	1866.06	1983.63
ANKK1	0.771215	1.21347	0	4.38674	0	1.96534	0	1.18073
ANKLE1	16.1955	26.6963	17.4091	18.4243	9.6169	15.7228	10.5555	23.6146
ANKLE2	2150.15	2045.91	1749.61	1783.65	2092.21	1993.84	1822.33	1719.14
ankmy1	179.693	215.997	159.583	180.734	168.83	183.76	153.809	207.809
ANKMY2	502.061	463.544	501.962	510.617	624.03	566.019	514.205	571.474
ANKRA2	266.069	237.839	421.445	449.202	276.753	319.368	229.96	358.942
ANKRD1	64.0109	63.1003	0.725379	0.877349	6.41127	6.8787	5.27776	1.18073
ANKRD10	1033.43	962.279	1129.41	1199.34	873.001	831.341	794.68	1329.5
ANKRD11	2031.38	3140.45	2294.37	2095.99	3282.57	3091.49	2281.5	3352.1
ANKRD12	1296.41	688.036	2534.47	3167.23	1103.81	1093.71	1060.08	1214.97
ANKRD13A	1590.25	1414.9	1032.94	977.366	1738.52	1682.33	1576.54	1322.42
ANKRD13B	308.486	266.963	225.593	190.385	351.551	304.628	331.745	435.69
ANKRD13C	967.875	1121.24	1239.67	1349.36	933.908	1026.89	888.171	853.669
ANKRD13D	450.39	612.801	651.39	579.927	411.39	400.93	367.935	613.98
ANKRD16	104.114	111.639	77.6155	109.669	102.58	127.747	111.587	113.35
ANKRD17	3384.09	3158.65	3066.9	3320.76	2934.22	2939.17	3071.66	2754.65
ANKRD18A	3.08486	1.21347	0	0	0	0.982672	0	2.36146
ANKRD18B	6.16972	6.06733	1.45076	3.50939	6.41127	4.91336	2.2619	7.08439
ANKRD19P	7.71215	23.0559	10.1553	14.0376	16.0282	12.7747	13.5714	17.711
ANKRD2	0.771215	0	0	0	0	0	1.50793	0
ANKRD20A1	26.2213	15.7751	8.70455	20.179	27.7822	34.3935	36.9443	30.699
ANKRD20A19P	0	0	0.725379	0	0	0	0	0
ANKRD20A2	16.1955	13.3481	8.70455	20.179	16.0282	32.4282	28.6507	30.699
ANKRD20A3	17.7379	9.70773	6.52841	18.4243	14.9596	31.4455	27.1428	27.1568
ANKRD20A4	14.6531	9.70773	4.35227	13.1602	14.9596	20.6361	29.4047	16.5302
ANKRD20A8P	3.08486	1.21347	0.725379	1.7547	2.13709	5.89603	2.2619	2.36146
ANKRD20A9P	5.39851	3.6404	2.17614	10.5282	4.27418	4.91336	14.3253	3.54219
ANKRD22	0.771215	8.49427	1.45076	2.63205	0	0	0	0
ANKRD23	43.188	67.9541	45.6989	34.2166	25.6451	23.5841	32.4205	42.5063
ANKRD24	10.797	25.4828	17.4091	15.7923	14.9596	12.7747	18.0952	20.0724
ANKRD26	618.515	354.332	456.263	534.305	439.172	429.428	466.705	381.376
ANKRD26P1	0	1.21347	2.17614	0	0	0	0	0
ANKRD27	927.772	843.359	663.722	651.87	1144.41	1063.25	999.004	963.477
ANKRD28	2823.42	2237.63	3465.13	3556.77	2744.02	3070.85	2574.04	2628.31
ANKRD29	95.6307	82.5157	338.027	422.882	64.1127	50.1163	33.1745	67.3017
ANKRD30A	4.62729	0	0	0	0	0	0	0
ANKRD30B	40.8744	95.8639	47.875	50.8862	175.241	166.072	79.1664	68.4824
ANKRD31	0	0	2.17614	2.63205	0	0.982672	0	0
ANKRD33B	11.5682	7.2808	2.90152	0	8.54836	23.5841	7.53966	10.6266
ANKRD34A	100.258	52.1791	66.7348	85.1028	79.0723	58.9603	82.9362	110.989
ANKRD34B	0	0	0	0	0	0	0	0
ANKRD35	10.0258	0	8.70455	6.14144	8.54836	3.93069	0.753966	16.5302
ANKRD36	717.23	283.951	277.095	307.949	425.281	350.814	391.308	428.606
ANKRD36B	454.246	236.626	186.422	205.3	295.987	276.131	292.539	304.629
ANKRD36BP1	107.199	52.1791	95.75	78.9614	82.278	108.094	74.6426	87.3741
ANKRD36BP2	0	0	0.725379	0	0	0.982672	0	0
ANKRD36C	212.084	277.884	216.888	159.677	264.999	181.794	284.245	142.869
ANKRD37	31.6198	33.9771	42.7973	35.9713	42.7418	56.0123	61.8252	57.8558
ankrd39	70.9518	134.695	114.61	80.7161	88.6892	102.198	117.619	99.1814
ankrd40	1561.71	1389.42	1724.95	1764.35	1827.21	1915.23	1765.79	1578.64
ANKRD42	235.992	191.728	368.492	388.665	186.995	179.829	165.118	237.327
ANKRD44	512.858	316.715	427.973	483.419	320.563	417.636	435.038	350.677
ANKRD45	3.08486	0	2.17614	2.63205	3.20563	4.91336	0.753966	10.6266
ANKRD46	129.564	98.2908	184.972	202.668	176.31	152.314	148.531	120.435
ANKRD49	202.83	70.3811	209.634	200.913	157.076	151.331	144.761	142.869
ANKRD50	1190.76	776.619	859.574	903.669	954.211	1068.16	1054.8	763.933
ANKRD52	6052.5	5063.8	4714.96	4421.84	5997.74	5884.24	6103.35	5238.91
ANKRD53	5.39851	2.42693	11.6061	6.14144	9.6169	9.82672	2.2619	16.5302
ANKRD54	485.866	717.159	506.314	462.363	564.192	520.816	599.403	677.74
ankrd55	0.771215	1.21347	3.62689	0	3.20563	0.982672	1.50793	4.72293
ANKRD6	11.5682	10.9212	4.35227	3.50939	12.8225	4.91336	3.01586	2.36146
ANKRD62	0	0	0	0	0	0	0	0
ANKRD63	0	0	1.45076	0.877349	0	0.982672	0	0
ANKRD9	190.49	173.526	105.18	113.178	188.064	198.5	199.801	197.182
ANKS1A	603.09	668.62	663.722	669.417	612.276	555.21	572.26	552.582
ANKS1B	3.85608	24.2693	15.9583	22.8111	20.3024	27.5148	32.4205	31.8797
ANKS3	265.298	479.319	297.405	253.554	255.382	278.096	286.507	357.762
ANKS4B	0	0	0	0	0	0	0	0
ANKS6	296.147	389.523	272.742	314.968	450.926	456.942	348.332	425.063
ANKZF1	727.256	634.643	824.756	809.793	752.256	690.818	649.164	1115.79
ANLN	7618.06	7192.22	3995.39	3678.72	5891.96	5956.96	4523.79	2030.86
ANO10	1752.97	1822.63	2032.51	2238.12	2327.29	2191.36	2026.66	2276.45
ANO2	6.16972	7.2808	0.725379	1.7547	0	0	0	2.36146
ANO3	6.16972	7.2808	14.5076	10.5282	0	0	0	0
ANO4	0	0	0	1.7547	0	0	0	0
ANO5	8.48337	0	0.725379	0.877349	0	0	0	0
ANO6	2766.35	1630.9	2413.34	2680.3	2605.11	2757.38	2196.3	2390.98
ANO7	51.6714	19.4155	31.9167	37.726	30.9878	30.4628	55.0395	34.2412
ANO8	543.707	513.296	730.456	579.927	485.119	463.821	413.927	678.921
ANO9	0.771215	0	5.07765	1.7547	0	0	0	0
ANP32A	3092.57	3253.3	2057.17	2005.62	2934.22	3008.94	3518	2427.58
ANP32A-IT1	3.85608	8.49427	3.62689	3.50939	1.06854	5.89603	0	3.54219
ANP32AP1	3.85608	20.6289	0.725379	4.38674	7.47981	20.6361	12.0634	8.26512
ANP32B	3201.31	3213.26	1944.02	1881.91	3080.62	2857.61	3158.36	2557.46
ANP32C	1.54243	0	2.17614	0.877349	2.13709	0.982672	1.50793	2.36146
ANP32E	3024.71	1812.92	1371.69	1366.91	1733.18	2036.1	1842.69	1181.91
ANPEP	3175.86	2088.38	4511.86	4033.17	1599.61	1555.57	1407.65	2026.14
ANTXR1	3015.45	3096.77	4683.77	5241.28	4272.04	4592.03	3799.23	4628.47
ANTXR2	3882.3	6695.91	9810.02	10448.3	3656.56	3709.59	5629.11	4777.24
ANXA1	14464.9	15131.9	11203.5	10740.5	12312.8	13043	15440.5	11364.5
ANXA10	251.416	979.268	1804.02	2035.45	213.709	261.391	1026.15	769.837
ANXA11	5026.01	4396.39	4836.1	5044.75	5406.84	5310.36	5828.15	7281.57
ANXA13	0	0	1.45076	0.877349	0	0	0	0
ANXA2	41938.7	46302.3	34663.7	34166.6	66390.8	65334.9	55084.7	58930.3
ANXA2P1	131.878	264.536	136.371	103.527	443.446	461.856	391.308	422.702
ANXA2P2	2389.22	2849.22	1776.45	1950.35	4089.32	3956.24	3139.51	3421.76
ANXA2P3	0	0	1.45076	0.877349	4.27418	3.93069	3.01586	7.08439
ANXA2R	18.5092	8.49427	10.8807	14.0376	25.6451	24.5668	18.0952	23.6146
ANXA3	14.6531	0	0	0	0	0	0	0
ANXA4	669.415	655.272	753.669	822.953	708.445	870.647	574.522	839.5
ANXA5	14586	18384	12636.1	13241.8	27153.9	26389.7	17415.9	18820.9
ANXA6	7708.3	10162.8	5999.61	5876.48	11978.4	11658.4	10755.3	8790.55
ANXA7	2989.23	2811.6	2887.01	3088.27	3054.97	3379.41	3248.84	3354.46
ANXA8	1.54243	32.7636	14.5076	1.7547	12.8225	5.89603	8.29362	9.44585
ANXA8L1	0.771215	9.70773	5.07765	0	3.20563	3.93069	3.01586	2.36146
ANXA9	90.2322	64.3137	74.714	86.8575	68.3869	57.9777	79.1664	81.4705
AOAH	0	0	0.725379	0	0	0	0	1.18073
AOC2	15.4243	38.8309	34.0928	21.0564	10.6854	6.8787	21.111	7.08439
AOC3	12.3394	19.4155	16.6837	19.3017	5.34272	1.96534	0	1.18073
AOC4P	0	0	0	0	1.06854	0	0	0
AOX1	307.715	1089.69	112.434	71.9426	143.185	137.574	434.284	46.0485
AOX2P	0	0	1.45076	7.89614	0	0	0	0
AP1AR	398.718	208.716	536.78	512.372	383.608	425.497	278.213	335.328
AP1B1	2486.4	2721.81	1987.54	1804.71	2121.06	2255.23	2599.67	2169
AP1G1	3374.07	2795.83	3118.4	3314.62	3031.46	2765.24	3436.58	2618.86
ap1g2	84.0625	40.0444	75.4394	80.7161	43.8103	22.6015	38.4522	86.1934
AP1M1	1607.98	2326.22	1549.41	1253.73	1582.52	1484.82	1679.84	1421.6
AP1M2	0	0	0	0	2.13709	0	0	0
AP1S1	1301.04	1601.78	1455.84	1406.39	1103.81	1221.46	1599.92	1296.44
AP1S2	1216.21	821.517	1209.21	1143.19	958.485	1090.77	980.155	706.077
AP1S3	121.081	49.7521	44.2481	50.8862	80.1409	67.8044	82.9362	37.7834
AP2A1	2619.82	3597.93	2937.78	2558.35	2728	2719.05	2874.87	2919.95
AP2A2	1444.49	1872.38	1480.5	1384.46	1650.9	1690.2	1768.05	1789.99
AP2B1	6688.75	6107.38	5563.66	5674.69	6864.33	6616.33	7170.97	6741.98
AP2M1	17062.4	17955.7	14438.7	14498.2	18028.5	17186	18430.7	17190.3
AP2S1	2197.19	3267.87	2642.55	2511.85	2962.01	3070.85	2990.23	2910.5
AP3B1	2367.63	2163.61	2417.69	2753.12	2664.95	2512.69	2500.15	2333.13
ap3b2	3.85608	0	0	0	0	0	0	0
AP3D1	3612.37	4355.13	3416.53	2926.83	3279.36	3259.52	3537.61	3499.69
AP3M1	1589.47	1803.21	1875.1	2050.36	1725.7	1798.29	1892.45	1571.55
AP3M2	519.799	623.722	567.246	540.447	739.433	665.269	595.633	655.306
AP3S1	1781.51	1195.26	1557.39	1588.88	1832.55	2019.39	1517.73	1651.84
AP3S2	16.9667	14.5616	15.9583	13.1602	18.1653	10.8094	14.3253	8.26512
AP4B1	489.722	542.42	455.538	558.871	440.241	416.653	500.633	422.702
AP4B1-AS1	12.3394	3.6404	26.1136	24.5658	7.47981	6.8787	6.78569	8.26512
AP4E1	794.352	769.338	910.35	1048.43	858.042	940.417	800.711	637.595
AP4M1	316.198	350.692	388.803	379.892	340.866	332.143	358.888	460.485
AP4S1	177.379	104.358	169.739	179.856	149.596	117.921	181.706	147.591
AP5B1	436.508	567.902	591.184	498.334	448.789	480.527	374.721	521.883
AP5M1	784.326	379.815	777.606	929.112	586.631	623.997	587.339	589.185
AP5S1	433.423	382.242	425.797	407.967	401.773	337.057	471.229	400.268
AP5Z1	326.995	637.07	512.117	385.156	332.317	336.074	288.015	480.558
APAF1	920.831	502.375	657.919	651.87	553.506	587.638	654.442	427.425
APBA1	114.14	67.9541	71.0871	80.7161	110.06	83.5271	71.6267	92.0971
APBA2	39.332	0	0	0	0	0	0	0
APBA3	181.236	220.851	258.96	178.102	139.979	137.574	130.436	257.399
APBB1	479.696	453.837	589.008	544.833	562.055	576.828	496.109	768.656
APBB1IP	6.94094	2.42693	4.35227	11.4055	1.06854	3.93069	0.753966	3.54219
APBB2	845.252	851.854	1077.91	1073.87	1081.37	1173.31	894.203	1026.06
APBB3	493.578	288.805	464.968	415.863	553.506	414.688	373.967	880.826
APC	1965.06	1388.21	1286.82	1438.85	1742.8	1766.84	1880.39	1281.09
APC2	71.723	67.9541	136.371	130.725	123.951	150.349	85.9521	185.375
APCDD1	5.39851	1.21347	0	0.877349	0	0.982672	0	0
apcdd1l	4230.12	9893.39	12865.3	12759.3	8586.83	8430.34	9227.03	10991.4
APCDD1L-AS1	238.305	507.229	462.066	474.646	479.777	468.735	479.522	530.148
APEH	1739.09	2396.6	2085.46	2145.12	2186.24	2294.54	2474.52	2369.73
APEX1	3017.76	3374.65	2495.3	2490.79	2661.75	2830.1	3199.08	2532.67
APEX2	750.392	839.719	547.661	541.324	719.131	662.321	817.299	706.077
APH1A	1776.88	1634.54	1455.11	1348.48	1776.99	1826.79	2016.86	1900.98
APH1B	222.11	241.48	350.358	405.335	212.64	239.772	199.801	260.942
API5	2011.33	1622.41	1476.15	1386.21	1662.66	1821.87	1768.05	1386.18
APIP	300.003	302.153	229.22	271.101	206.229	256.477	300.078	255.038
APLF	62.4684	32.7636	92.8485	92.999	115.403	106.129	78.4124	77.9283
apln	61.6972	127.414	15.9583	18.4243	92.9634	85.4925	104.801	37.7834
APLP1	75.5791	158.964	232.847	228.988	253.245	261.391	171.904	345.954
APLP2	9829.91	8988.15	13427.5	14564	8609.27	8753.64	7812.59	9332.5
APMAP	4220.86	5285.86	3544.2	3524.31	4136.34	4231.39	4763.55	4056.99
APOA1	0	0	0	0	0	0	0	0
APOA5	0	0	0	0.877349	0	0	0	0
APOB	0	0	0	0	0	0	0	0
APOBEC2	6.16972	8.49427	3.62689	6.14144	2.13709	0.982672	6.03172	5.90366
APOBEC3B	938.569	1609.06	579.578	475.523	828.122	770.415	1109.84	600.992
APOBEC3C	540.622	536.352	411.29	400.071	482.982	469.717	578.292	537.233
APOBEC3D	66.3245	138.335	31.1913	27.1978	55.5643	39.3069	82.1823	68.4824
APOBEC3F	128.022	105.572	124.04	115.81	191.27	166.072	180.952	171.206
APOBEC3G	60.1548	64.3137	51.5019	61.4144	66.2498	105.146	53.5316	63.7595
APOBEC3H	0	0	0	0	0	0.982672	0	0
APOBR	1.54243	1.21347	1.45076	0.877349	2.13709	0.982672	0.753966	0
apoc1	1.54243	0	3.62689	0	5.34272	6.8787	0.753966	5.90366
APOD	4.62729	0	0	0	0	0	0	0
APOE	2.31365	7.2808	16.6837	14.9149	74.7981	56.0123	3.76983	147.591
APOF	0	1.21347	1.45076	0	0	0	0.753966	0
APOH	0.771215	6.06733	1.45076	0.877349	0	0	0	2.36146
APOL1	70.9518	74.0215	112.434	111.423	121.814	115.955	84.4441	157.037
APOL2	779.699	797.248	651.39	701.002	643.264	657.408	741.902	748.584
apol3	86.3761	160.178	161.759	164.064	104.717	109.077	88.9679	110.989
APOL4	0	0	0	0	3.20563	0	0	0
APOL5	0	0	0.725379	0	1.06854	0	0.753966	0
APOL6	519.799	365.254	505.589	559.748	1190.36	1180.19	427.498	652.944
APOLD1	840.625	506.016	1006.1	960.697	823.848	994.464	789.402	863.115
APOM	64.0109	63.1003	68.1856	54.3956	59.8385	48.1509	67.8569	61.398
APOO	279.951	422.286	269.841	265.837	322.701	326.247	403.372	308.171
APOOL	534.452	281.524	540.407	530.796	379.333	453.994	383.768	338.87
APOOP5	1.54243	1.21347	1.45076	1.7547	2.13709	3.93069	4.52379	1.18073
APOPT1	256.815	350.692	240.1	300.053	365.442	346.883	285.753	334.147
APP	12698.8	13255.9	20795.9	22209.2	20265	20912.2	14362.3	21664.1
APPBP2	1504.64	986.549	1418.84	1608.18	1219.21	1415.05	1213.88	1165.38
APPL1	1451.43	1041.15	1085.89	1128.27	1369.87	1615.51	1288.53	1070.92
appl2	1467.62	1217.11	1332.52	1262.5	1721.43	1630.25	1431.78	1462.93
APRT	815.946	1549.6	843.616	703.634	758.667	784.172	845.949	784.006
APTR	120.31	121.347	135.646	143.885	94.032	96.3019	140.238	112.169
APTX	662.474	843.359	718.85	693.105	709.514	785.155	793.172	812.343
AQP1	7.71215	3.6404	13.0568	14.0376	7.47981	24.5668	6.03172	47.2293
AQP11	24.6789	20.6289	9.42992	8.77349	29.9193	13.7574	18.8491	21.2532
AQP12B	0	0	0	0	0	0	0	0
AQP2	0	0	0	0	0	0	3.01586	0
AQP3	10.0258	12.1347	7.25379	16.6696	13.8911	9.82672	15.0793	30.699
AQP5	0	0	0	0	0	0	0	0
AQP6	2.31365	0	0.725379	1.7547	0	0	0	1.18073
AQP7	0.771215	0	1.45076	3.50939	0	0	0.753966	2.36146
AQP8	0	0	0	0.877349	0	0	0	0
AQP9	0	0	2.17614	4.38674	0	0	0	0
AQR	1432.15	1197.69	1128.69	1251.98	1086.71	1122.21	1351.86	892.633
ar	1.54243	9.70773	27.5644	22.8111	12.8225	19.6534	18.0952	11.8073
ARAF	1471.48	1531.4	1677.8	1538.87	1510.92	1492.68	1548.65	1650.66
ARAP1	1410.55	1502.27	1613.24	1411.65	1335.68	1390.48	1142.26	1693.17
ARAP2	9.25458	0	0.725379	0	0	0	0	0
ARAP3	229.822	350.692	203.106	200.035	269.273	240.755	223.928	243.231
ARC	71.723	78.8753	36.9943	18.4243	51.2902	65.839	49.7617	59.0366
ARCN1	8019.1	7235.9	7738.34	8220.76	7526.83	7198.07	7626.36	6596.75
AREG	131.107	173.526	1573.35	1938.94	43.8103	37.3415	120.634	106.266
AREL1	1149.11	917.381	1145.37	1123.01	875.138	894.232	1111.35	850.127
ARF1	8406.25	9653.13	9038.22	8048.8	7628.34	8139.47	9173.5	8247.41
ARF3	4749.91	3864.89	3783.58	3607.66	3674.73	3808.84	4700.22	3765.35
ARF4	9105.74	8258.86	9551.06	10047.4	10812.6	11174.9	9107.15	9613.52
ARF5	1298.73	1268.07	1155.53	1039.66	1752.41	1738.35	1727.34	1854.93
ARF6	2531.13	2322.58	2487.32	2466.23	2355.07	2446.85	2183.48	1869.1
ARFGAP1	2134.72	2786.12	2784	2418.85	1780.2	1657.77	1837.41	2670.81
ARFGAP2	854.506	814.236	712.322	658.011	837.739	781.224	842.18	804.078
ARFGAP3	2772.52	2235.21	3143.79	3419.03	3049.63	3007.96	2624.55	2875.08
ARFGEF1	1696.67	1362.72	1658.94	1668.72	1507.72	1642.04	1455.15	1229.14
ARFGEF2	1775.34	1644.25	2164.53	2302.16	1677.62	1800.26	1658.72	1493.63
ARFGEF3	3.08486	2.42693	0	0	0	0	0.753966	0
arfip1	871.473	706.238	930.661	1038.78	879.413	939.434	780.354	864.295
ARFIP2	1841.66	1923.34	1719.15	1816.99	1929.79	1817.94	2040.98	2184.35
ARFRP1	504.375	731.72	601.339	507.985	622.962	657.408	645.395	747.403
ARG1	8.48337	4.85387	1.45076	2.63205	3.20563	1.96534	1.50793	1.18073
ARG2	344.733	158.964	311.187	290.402	329.112	340.005	272.936	442.774
ARGFXP2	1.54243	0	0	1.7547	0	1.96534	0.753966	7.08439
ARGLU1	1641.92	1246.23	1399.26	1490.62	1054.65	993.481	1100.04	1187.82
ARHGAP1	1801.56	1516.83	1587.13	1555.54	2389.27	2095.06	1939.95	2336.67
ARHGAP10	707.204	757.203	743.513	765.925	890.098	883.422	775.831	943.404
ARHGAP11A	4471.51	4000.8	2408.98	2340.77	3867.06	4073.18	4108.36	2544.48
Arhgap11b	389.464	372.534	271.292	193.894	319.495	327.23	329.483	184.194
ARHGAP12	788.953	560.622	1041.64	1039.66	620.825	705.559	637.855	707.258
arhgap15	0	1.21347	2.90152	4.38674	0	0	0	2.36146
ARHGAP17	2022.13	2066.53	1488.48	1453.77	2117.86	2006.62	2301.1	1823.05
arhgap18	798.979	1294.77	867.553	787.859	840.945	889.318	1032.18	504.172
ARHGAP19	444.22	492.668	331.498	371.118	261.794	345.901	419.205	299.906
ARHGAP20	56.2987	16.9885	34.0928	51.7636	74.7981	62.891	48.2538	70.8439
ARHGAP21	2944.5	2151.48	3034.26	3050.54	3136.18	3157.33	2779.87	3118.31
ARHGAP22	889.211	1741.32	1183.09	871.207	462.68	452.029	804.481	545.498
ARHGAP23	651.677	677.114	698.54	579.05	593.042	609.257	504.403	580.92
arhgap24	640.88	595.812	1131.59	1164.24	945.662	829.375	818.053	1244.49
ARHGAP25	0	1.21347	0	0.877349	0	2.94802	0.753966	3.54219
ARHGAP26	111.055	322.782	189.324	207.932	236.148	224.049	176.428	224.339
ARHGAP27	10.0258	14.5616	11.6061	7.89614	22.4394	15.7228	7.53966	27.1568
ARHGAP28	1068.9	160.178	272.742	244.78	547.095	657.408	638.609	498.269
ARHGAP29	3050.16	1187.98	1081.54	1071.24	1294.01	1384.58	1649.68	969.381
ARHGAP30	16.9667	8.49427	26.839	23.6884	5.34272	18.6708	4.52379	8.26512
ARHGAP31	768.901	1253.51	926.309	878.226	1768.44	1798.29	1486.07	1176.01
ARHGAP32	906.949	526.645	879.159	929.99	846.288	826.427	623.53	811.163
arhgap33	531.367	430.781	326.42	226.356	526.793	453.994	394.324	686.005
arhgap35	5007.5	5027.39	7366.95	7421.49	7178.49	7567.56	6572.32	6908.46
ARHGAP36	0	0	0	0	0	0	0	1.18073
ARHGAP39	64.0109	114.066	107.356	69.3105	57.7014	68.787	67.1029	105.085
ARHGAP4	0.771215	6.06733	0.725379	7.89614	3.20563	8.84405	4.52379	7.08439
ARHGAP40	0	0	0	0.877349	0	0	0	0
ARHGAP42	218.254	114.066	100.102	111.423	189.132	211.274	215.634	123.977
ARHGAP44	135.734	115.279	163.21	157.923	125.02	114.973	86.706	148.772
ARHGAP45	76.3503	112.852	52.2273	52.6409	75.8667	53.0643	77.6585	61.398
ARHGAP5	1328.03	737.788	1281.74	1419.55	1134.79	1339.38	931.148	867.838
ARHGAP5-AS1	4.62729	10.9212	12.3314	32.4619	13.8911	13.7574	14.3253	23.6146
ARHGAP6	585.352	274.243	1357.18	1518.69	617.619	589.603	481.784	858.392
ARHGAP9	2.31365	2.42693	0	1.7547	6.41127	1.96534	0	1.18073
ARHGDIA	5485.65	8573.14	5213.3	3767.33	5532.93	5613.02	6750.25	5464.43
ARHGDIB	50.129	128.627	38.4451	22.8111	74.7981	76.6484	81.4283	54.3136
ARHGDIG	0	0	0	0	1.06854	0	0	0
arhgef1	1567.88	2124.78	1466.72	1201.09	1256.61	1297.13	1483.05	1632.95
ARHGEF10	1483.82	1533.82	1017.71	956.31	1811.18	1827.77	1432.53	1590.45
ARHGEF10L	339.335	315.501	361.964	329.006	449.857	434.341	275.951	466.389
ARHGEF11	1041.14	901.606	1119.98	1129.15	1279.05	1199.84	971.108	1243.31
ARHGEF12	4930.38	3256.94	5198.79	5696.62	4511.4	4565.49	4201.85	4353.36
ARHGEF15	0	2.42693	0	0	0	0	0	0
ARHGEF16	2.31365	0	1.45076	0.877349	0	0.982672	0	0
ARHGEF17	2555.81	2087.16	2015.1	1733.64	2879.73	2583.44	2271.7	2540.93
ARHGEF18	692.551	947.718	841.439	770.312	640.058	697.697	683.847	698.993
ARHGEF19	6.94094	6.06733	10.8807	4.38674	10.6854	10.8094	3.76983	4.72293
ARHGEF2	1769.94	1860.24	2030.34	1858.22	3483.46	3311.6	1793.68	3386.34
ARHGEF25	47.8153	49.7521	103.729	107.914	90.8263	83.5271	52.7776	146.411
ARHGEF26	20.0516	4.85387	0	3.50939	8.54836	4.91336	6.03172	9.44585
ARHGEF26-AS1	0	0	0	0	1.06854	0	0.753966	0
ARHGEF28	719.544	985.335	710.146	699.247	1112.36	1134.99	858.767	944.585
ARHGEF3	793.58	649.205	2112.3	2723.29	844.151	853.942	728.331	1569.19
ARHGEF33	6.16972	2.42693	7.25379	8.77349	6.41127	9.82672	5.27776	14.1688
ARHGEF34P	12.3394	0	0	0	0	0	0	0
ARHGEF35	5.39851	0	0	0	0	0	0	0
ARHGEF37	12.3394	8.49427	10.8807	20.179	8.54836	14.7401	12.0634	14.1688
ARHGEF38	1.54243	0	2.90152	0.877349	1.06854	0.982672	0.753966	1.18073
ARHGEF39	205.914	178.38	149.428	133.357	145.322	130.695	215.634	171.206
ARHGEF4	2.31365	0	0	0	0	0	0	2.36146
ARHGEF40	2395.39	1463.44	1997.69	1787.16	1946.89	1937.83	2012.33	2269.37
ARHGEF5	23.9077	0	0	0	0	0	0	0
ARHGEF6	990.24	759.63	788.487	794	1188.22	1290.25	943.211	1036.68
ARHGEF7	1254.77	1179.49	1401.43	1364.28	1343.16	1497.59	1354.12	1261.02
ARHGEF9	506.688	421.073	578.852	619.408	767.215	785.155	557.935	746.222
ARID1A	2406.96	2369.9	1949.09	1966.14	2417.05	2324.02	2344.83	2010.79
ARID1B	1669.68	1448.88	1748.89	1798.56	2023.82	2219.86	1778.6	1993.07
ARID2	974.045	588.531	1011.9	1181.79	746.913	776.311	732.101	755.668
ARID3A	74.8079	50.9656	72.5379	72.8199	54.4958	58.9603	55.0395	48.41
ARID3B	107.199	103.145	163.936	116.687	74.7981	93.3538	87.46	85.0127
ARID3C	2.31365	6.06733	6.52841	3.50939	3.20563	6.8787	2.2619	11.8073
ARID4A	326.995	166.245	306.11	359.713	281.027	243.703	242.023	271.568
ARID4B	791.267	430.781	832.009	990.527	589.837	662.321	598.649	550.221
ARID5A	84.8337	134.695	120.413	111.423	90.8263	111.042	100.277	168.845
ARID5B	1711.33	851.854	1745.26	1951.22	2178.76	2200.2	1682.1	2006.06
ARIH1	1697.44	1600.56	1869.3	2054.75	1806.91	1992.86	1838.17	1675.46
ARIH2	2084.59	2281.32	2082.56	2207.41	2352.94	2249.34	2243.05	2294.16
Arih2os	13.1107	14.5616	13.0568	9.65083	12.8225	4.91336	13.5714	18.8917
ARL1	2206.45	1628.47	2426.39	2562.74	2240.74	2238.53	2029.68	2327.22
ARL10	159.642	107.999	211.811	158.8	190.201	158.21	171.15	144.049
ARL13A	3.08486	1.21347	2.90152	0.877349	9.6169	0.982672	2.2619	1.18073
ARL13B	425.711	393.163	380.824	418.495	390.019	461.856	418.451	340.051
ARL14EP	212.855	175.953	211.811	231.62	216.915	179.829	153.055	147.591
ARL15	189.719	69.1676	192.951	207.054	193.407	196.534	162.103	119.254
ARL16	465.814	616.441	557.091	484.296	553.506	514.92	520.99	563.209
ARL17A	686.381	496.308	416.367	441.306	541.752	437.289	465.951	441.594
ARL17B	94.0882	103.145	83.4186	97.3857	129.294	103.181	131.944	105.085
ARL2	573.013	726.867	673.877	504.475	643.264	678.044	643.133	878.464
ARL2BP	2059.14	1809.28	1796.76	1894.2	2398.88	2621.77	1920.35	2172.55
ARL3	1093.58	986.549	933.562	871.207	941.388	999.377	1150.55	1142.95
ARL4A	135.734	225.705	97.9261	83.3481	165.624	183.76	141.746	89.7356
ARL4C	6588.49	4758	7350.99	7293.4	2631.83	3131.78	5326.01	2857.37
ARL4D	443.449	506.016	581.028	515.881	619.756	671.165	486.308	701.354
ARL5A	695.636	475.679	861.75	943.15	476.571	539.487	500.633	427.425
ARL5B	656.304	258.468	656.468	671.172	404.979	440.237	376.983	321.159
ARL6	268.383	120.133	277.82	256.186	158.145	201.448	188.491	148.772
ARL6IP1	8515.76	7574.46	6011.94	5971.23	5756.25	6097.48	7504.22	4559.98
ARL6IP4	1341.91	1928.2	1304.96	1187.93	1281.19	1339.38	1431.03	1375.55
ARL6IP5	3408.77	2578.62	4045.44	4498.17	3266.54	3619.18	3100.31	3419.4
ARL6IP6	504.375	587.318	481.652	443.061	475.503	456.942	547.379	348.316
ARL8A	242.162	281.524	353.985	384.279	297.056	323.299	281.983	334.147
ARL8B	1658.11	1226.81	2278.41	2351.29	1980.01	2188.41	1548.65	1747.48
ARL9	0	0	0	0	0	0	0	0
ARMC1	1122.89	810.596	972.008	1002.81	979.856	1191.98	898.727	798.174
ARMC10	556.817	455.05	516.47	575.541	521.45	544.4	529.284	577.378
ARMC12	3.08486	6.06733	7.25379	7.89614	3.20563	4.91336	0.753966	5.90366
ARMC2	78.6639	66.7407	71.0871	73.6973	70.524	92.3712	80.6743	80.2897
ARMC4	13.1107	1.21347	0	1.7547	0	0	0	0
ARMC5	219.796	362.827	312.638	228.988	223.326	231.911	210.356	227.881
ARMC6	814.403	1235.31	736.985	538.692	649.675	650.529	844.441	651.764
ARMC7	158.87	264.536	130.568	103.527	178.447	161.158	263.888	185.375
ARMC8	1079.7	888.258	781.958	829.972	1175.4	1095.68	940.195	897.356
armc9	471.212	826.371	637.608	690.473	582.357	689.836	594.879	616.342
ARMCX1	651.677	486.6	616.572	638.71	443.446	463.821	493.847	565.57
ARMCX2	90.2322	24.2693	47.875	43.8674	48.0845	30.4628	31.6666	27.1568
ARMCX3	1474.56	890.685	1846.81	2073.17	1602.82	1846.44	1234.24	1802.98
ARMCX4	413.371	140.762	245.178	278.997	156.008	134.626	93.4917	164.122
ARMCX5	231.365	180.807	209.634	296.544	222.257	248.616	168.888	201.905
ARMCX6	1012.61	1162.5	940.091	967.716	1395.52	1343.31	1296.07	1360.2
ARMS2	3.85608	1.21347	0.725379	0	0	0	2.2619	0
ARMT1	1001.04	805.742	1059.05	1040.54	885.824	943.365	798.45	775.741
ARNT	1492.3	936.796	1627.75	1672.23	1331.41	1346.26	1375.23	1531.41
ARNT2	91.7746	225.705	229.22	267.591	422.075	443.185	196.785	184.194
ARNTL	353.988	357.973	610.769	568.522	409.253	453.994	376.229	387.28
ARNTL2	2238.84	1259.58	1350.66	1312.51	1014.05	1001.34	1412.93	851.307
ARPC1A	3188.97	3529.97	2482.25	2314.45	2897.89	2786.86	3344.59	2705.06
ARPC1B	1628.81	2701.18	2635.3	2138.1	1723.56	1857.25	1634.6	2037.94
ARPC2	6354.04	8571.93	6410.17	6513.44	8379.53	8836.19	8052.35	6628.63
ARPC3	3515.97	3500.85	3506.48	3549.75	3815.77	3814.73	3777.37	3310.77
ARPC4	2021.35	2123.57	2017.28	2001.23	2327.29	2293.56	2489.59	2424.04
ARPC5	4753.77	3641.61	4277.56	4139.33	5025.37	5447.93	4760.54	3857.45
ARPC5L	766.588	1064.21	636.157	625.55	801.409	850.011	811.267	812.343
ARPIN	651.677	497.521	507.765	455.344	626.167	630.875	635.593	502.992
ARPP19	4977.42	3056.72	4915.17	5155.3	4373.55	4741.39	4195.06	3809.04
ARPP21	5.39851	0	0	0	0	0	0	0
ARR3	18.5092	15.7751	23.9375	21.0564	13.8911	13.7574	19.6031	15.3495
ARRB1	382.523	316.715	392.43	454.467	363.305	421.566	369.443	364.846
ARRB2	582.267	615.228	468.595	409.722	488.325	543.418	665.752	567.932
ARRDC1	130.335	156.537	219.064	165.819	123.951	118.903	131.944	164.122
ARRDC1-AS1	273.781	367.68	257.509	257.063	169.899	152.314	256.348	208.989
ARRDC2	237.534	377.388	729.006	689.596	285.302	220.119	331.745	628.149
ARRDC3	2899	1150.37	2405.36	2703.99	1797.29	2007.6	1954.28	2079.27
ARRDC3-AS1	24.6789	15.7751	18.8598	17.547	14.9596	19.6534	18.0952	14.1688
ARRDC4	101.029	97.0773	427.973	479.91	192.338	195.552	83.6902	194.821
ARRDC5	0.771215	0	0	1.7547	0	0	0	0
ARSA	424.94	502.375	707.244	581.682	534.272	537.522	407.895	801.717
ARSB	1034.97	981.695	1141.75	1265.14	1310.04	1228.34	1151.31	1325.96
ARSD	212.084	184.447	352.534	352.694	354.757	317.403	245.039	276.291
ARSE	133.42	190.514	132.019	132.48	105.786	121.851	122.896	101.543
ARSG	15.4243	9.70773	16.6837	27.1978	10.6854	12.7747	10.5555	12.988
ARSH	0	0	0	1.7547	0	0	0	0
ARSI	16.1955	0	2.90152	1.7547	2.13709	3.93069	1.50793	1.18073
ARSJ	1823.15	1262.01	1344.13	1299.35	3324.24	3126.86	2184.24	2248.11
ARSK	448.076	334.917	436.678	519.39	468.023	533.591	435.792	369.569
ART3	1.54243	1.21347	0	0	0	0	0	1.18073
ART5	0	0	0	0	0	0	0	0
ARTN	40.8744	54.606	30.4659	26.3205	44.8789	17.6881	26.3888	44.8678
ARV1	314.656	298.513	283.623	354.449	295.987	308.559	327.221	366.027
arvcf	12.3394	10.9212	14.5076	9.65083	7.47981	9.82672	1.50793	10.6266
ASAH1	1601.04	1492.56	1651.69	1859.1	2028.1	2183.5	1703.96	1704.98
ASAH2	185.092	171.099	216.163	238.639	182.721	166.072	154.563	152.314
ASAH2B	231.365	242.693	287.975	321.11	228.669	207.344	182.46	190.098
ASAP1	2375.34	2271.61	1973.03	2268.82	2755.78	2751.48	2490.35	2225.68
ASAP1-IT1	0	0	0	0	2.13709	0	0	0
ASAP2	1786.91	1479.22	1333.97	1320.41	1888.12	2011.53	1713.76	1921.05
ASAP3	212.855	400.444	294.504	373.751	1036.49	1044.58	336.269	981.188
ASB1	1972.77	2191.52	2601.21	2424.99	2123.2	2126.5	2215.15	1930.5
ASB12	0	0	0.725379	0	0	2.94802	2.2619	1.18073
ASB13	133.42	166.245	187.148	158.8	170.967	162.141	171.904	184.194
ASB14	23.1365	16.9885	13.0568	18.4243	18.1653	30.4628	13.5714	21.2532
ASB16	47.0441	41.2579	38.4451	24.5658	18.1653	24.5668	21.865	37.7834
ASB16-AS1	212.084	154.11	156.682	131.602	209.435	214.223	156.825	271.568
ASB2	1.54243	9.70773	3.62689	6.14144	6.41127	3.93069	5.27776	2.36146
ASB3	16.9667	23.0559	13.0568	21.9337	20.3024	19.6534	21.111	21.2532
ASB4	0	0	0	0	0	0	0	0
ASB5	0	2.42693	1.45076	7.01879	5.34272	0.982672	0	0
ASB6	711.832	904.033	1201.23	1100.2	777.901	730.125	803.727	923.332
ASB7	376.353	224.491	462.792	496.579	348.346	370.467	376.229	343.593
ASB8	616.972	512.083	533.153	546.588	601.591	565.036	625.037	514.799
ASB9	6.16972	9.70773	4.35227	1.7547	5.34272	1.96534	3.76983	1.18073
ASB9P1	0	0	0	0	0	0	2.2619	0
ASCC1	554.504	662.553	592.634	638.71	704.171	644.633	732.855	687.186
ASCC2	1364.28	1497.42	1075.74	1058.08	1170.06	1320.71	1450.63	1186.64
ASCC3	2888.97	2123.57	2131.16	2380.25	2286.69	2158.93	2520.51	1765.19
ASCL1	0	0	0	0	0	0	0	0
ASCL3	0.771215	0	0.725379	0	0	0	0.753966	0
ASF1A	856.82	907.673	661.545	749.256	791.792	901.11	829.362	655.306
ASF1B	1264.79	1373.64	573.775	494.825	1491.69	1453.37	1421.23	1133.5
ASGR1	3.08486	12.1347	2.90152	3.50939	2.13709	1.96534	1.50793	5.90366
ASH1L	1573.28	1234.1	1590.03	1721.36	1615.64	1624.36	1403.88	1473.55
ASH1L-AS1	19.2804	29.1232	27.5644	14.0376	9.6169	4.91336	18.8491	16.5302
ASH2L	1263.25	1299.62	1031.49	1034.39	1654.11	1505.45	1547.14	1312.97
asic1	73.2654	87.3696	99.3769	124.584	198.749	238.789	114.603	187.736
ASIC3	62.4684	82.5157	40.6212	44.7448	78.0038	54.047	67.1029	125.158
ASIC4	0	0	2.90152	3.50939	0	3.93069	1.50793	0
ASIP	0.771215	1.21347	0	0	0	0	2.2619	5.90366
ASL	932.399	1053.29	686.208	629.059	963.828	928.625	884.402	936.32
ASMT	0	0	0	0.877349	0	0	0	1.18073
ASMTL	661.703	776.619	837.087	755.397	714.857	751.744	849.719	929.236
ASMTL-AS1	128.022	120.133	105.18	131.602	66.2498	49.1336	90.4759	140.507
ASNA1	1527.78	1935.48	1570.45	1552.91	1392.31	1464.18	1550.15	1412.15
ASNS	910.805	1192.84	1081.54	1084.4	5679.32	5387.01	1362.42	4126.66
ASNSD1	1073.53	1123.67	1103.3	1216.88	1239.51	1274.53	1088.73	1035.5
ASPA	0	1.21347	0.725379	1.7547	0	0	0	2.36146
ASPDH	1.54243	0	0	0.877349	0	0	1.50793	0
ASPH	29418	29244.5	28590.1	31443.3	26107.8	29448.7	36185.8	26355.1
ASPHD1	64.7821	50.9656	118.237	98.263	52.3587	73.7004	39.9602	128.7
ASPHD2	25.4501	35.1905	34.8182	48.2542	52.3587	57.9777	29.4047	55.4944
ASPM	4642.72	3237.53	2506.91	2502.2	2140.3	2295.52	3146.3	1565.65
ASPN	2.31365	6.06733	3.62689	0.877349	17.0967	35.3762	0	5.90366
ASPRV1	11.5682	2.42693	17.4091	11.4055	7.47981	10.8094	2.2619	21.2532
ASPSCR1	333.165	496.308	451.186	352.694	399.636	328.212	355.118	445.136
ASRGL1	2.31365	8.49427	1.45076	0.877349	8.54836	2.94802	2.2619	3.54219
ASS1	1.54243	0	0	1.7547	1.06854	0.982672	0.753966	3.54219
aste1	217.483	179.593	155.956	148.272	176.31	152.314	211.11	149.953
ASTN1	1.54243	0	6.52841	7.01879	3.20563	10.8094	2.2619	3.54219
ASTN2	94.8595	151.683	145.076	133.357	168.83	148.383	89.7219	153.495
ASTN2-AS1	2.31365	9.70773	7.97917	1.7547	2.13709	3.93069	11.3095	0
ASUN	995.639	1072.7	758.746	826.462	910.4	917.816	1075.91	663.571
ASXL1	3680.24	3511.77	3263.48	3401.48	3512.31	3178.94	3521.02	3163.18
ASXL2	1443.71	1215.89	1552.31	1784.53	1162.58	1249.96	1261.38	1056.75
ASXL3	4.62729	0	0.725379	0	0	0	0	0
ATAD1	1038.06	786.326	1067.76	1217.76	1082.44	1190.02	986.941	1102.8
ATAD2	3338.59	4227.72	2245.77	2241.63	3205.63	3005.99	3406.42	2050.93
ATAD2B	276.095	155.324	296.68	295.666	201.955	205.378	229.206	207.809
ATAD3A	1029.57	3031.24	1088.07	772.944	1008.71	1014.12	1228.96	1106.35
atad3b	906.178	2140.56	818.227	553.607	552.438	687.87	891.941	922.151
ATAD3C	25.4501	23.0559	17.4091	12.2829	37.3991	33.4108	9.80155	37.7834
ATAD5	495.891	334.917	245.178	185.998	359.031	345.901	348.332	225.52
ATAT1	221.339	177.166	233.572	213.196	175.241	123.817	202.063	178.29
ATCAY	0	0	0	0.877349	0	0	0	0
ATE1	974.045	546.06	1089.52	1158.1	760.804	812.67	786.386	768.656
ATE1-AS1	16.1955	24.2693	27.5644	35.9713	11.754	19.6534	17.3412	16.5302
ATF1	505.146	398.017	443.206	488.683	428.487	464.804	437.3	419.16
atf2	1218.52	711.092	1267.96	1275.66	1135.86	1235.22	1045.75	1052.03
ATF3	81.7488	123.774	174.091	191.262	235.08	243.703	85.1981	167.664
ATF4	6155.07	8137.51	6817.11	6959.13	11540.3	11821.5	7178.51	12363.4
ATF5	215.169	348.265	290.877	263.205	269.273	298.732	239.007	250.315
ATF6	1700.53	1639.39	1571.9	1723.11	1539.77	1661.7	1627.06	1290.54
ATF6B	2882.03	2997.26	3209.8	3221.62	2916.06	2690.56	2882.41	3570.53
ATF7	1124.43	746.282	992.318	1152.84	1346.37	1175.28	854.997	1185.45
ATF7IP	1347.31	1349.38	1386.2	1435.34	1314.31	1267.65	1126.42	1206.71
atf7ip2	22.3652	58.2464	21.036	26.3205	30.9878	31.4455	15.0793	22.4339
ATG10	124.937	145.616	135.646	147.395	152.802	181.794	147.023	165.302
ATG101	930.857	1096.97	1347.03	1211.62	851.63	917.816	1003.53	1022.51
ATG12	1123.66	1111.54	1264.34	1287.07	1222.42	1331.52	1062.34	1094.54
ATG13	937.026	814.236	1264.34	1296.72	1170.06	1158.57	1109.08	1222.06
ATG14	325.453	248.761	491.081	553.607	323.769	339.022	267.658	397.906
ATG16L1	650.134	816.663	621.65	630.814	691.349	660.356	830.116	698.993
atg16l2	525.198	407.725	638.333	665.03	556.712	501.163	316.666	865.476
ATG2A	511.316	692.89	646.312	525.532	414.595	357.693	475.752	472.293
atg2b	1439.09	657.699	1236.05	1389.72	1120.9	1137.93	1156.58	1014.25
ATG3	1206.95	1437.96	995.22	1094.93	1246.99	1247.01	1388.05	1112.25
ATG4A	326.995	371.321	324.244	364.977	316.289	323.299	390.554	279.833
ATG4B	842.167	1351.8	1076.46	901.914	918.949	899.145	894.957	1131.14
ATG4C	374.039	252.401	308.286	357.081	363.305	361.623	320.435	310.532
ATG4D	165.04	235.413	198.754	196.526	129.294	129.713	141.746	162.941
ATG5	1065.82	951.358	938.64	880.858	1166.85	1179.21	1047.26	946.947
ATG7	538.308	927.089	670.975	678.19	620.825	645.616	787.14	579.739
atg9a	2626.76	2945.08	3096.64	2990.88	4048.72	4140.98	3366.46	4870.52
ATG9B	3.85608	6.06733	4.35227	0	2.13709	0	0	1.18073
ATIC	2184.85	3266.65	1810.55	1820.5	1975.74	1823.84	2329	1631.77
ATL1	23.1365	23.0559	21.036	35.0939	25.6451	28.4975	18.8491	23.6146
ATL2	1239.34	1002.32	1081.54	1183.54	976.65	1027.87	980.909	821.789
ATL3	3327.02	2190.31	2811.57	2988.25	3701.44	3893.35	2464.71	3211.59
ATM	2033.69	1354.23	1561.74	1842.43	1580.38	1604.7	1258.37	1556.2
ATMIN	1640.37	1225.6	1554.49	1805.58	1647.7	1799.27	1450.63	1540.85
ATN1	5391.57	5052.88	4937.65	4196.36	5494.46	4919.26	5309.43	5653.34
ATOH7	0	0	0	0	0	0	0	0
ATOH8	1061.96	1702.49	2303.08	2265.31	2220.44	2268.01	1587.1	2197.34
ATOX1	586.124	959.852	697.814	672.049	902.921	905.041	854.997	998.899
ATP10A	744.223	787.54	308.286	310.581	1350.64	1175.28	634.839	1005.98
ATP10B	0	0	0	0	0	0	0	0
ATP10D	873.787	639.497	680.405	758.029	824.917	822.496	851.227	794.632
ATP11A	101.029	0	8.70455	7.01879	3.20563	2.94802	1.50793	3.54219
ATP11B	1554	919.808	1409.41	1510.79	1348.5	1481.87	1411.42	1197.26
ATP11C	1891.79	822.73	1265.79	1223.9	2074.05	1996.79	1664	1328.32
ATP12A	0	0	0	0	1.06854	0	0	0
ATP13A1	1438.32	1818.99	1702.46	1394.98	1373.08	1294.18	1363.17	1725.05
ATP13A2	446.534	764.484	390.979	338.657	521.45	576.828	482.538	560.847
ATP13A3	7604.95	5126.9	14021.6	14497.3	6148.41	6692.98	7774.14	4485.6
ATP13A4	1.54243	3.6404	5.07765	3.50939	1.06854	0.982672	0	2.36146
ATP13A5	0.771215	0	0.725379	1.7547	0	0.982672	0	0
ATP1A1	11616.8	14786.1	11861.4	12951.4	12144	11473.7	12898.1	12057.6
ATP1A1-AS1	32.391	47.3252	47.875	28.0752	29.9193	47.1683	35.4364	41.3256
ATP1A2	2.31365	1.21347	0	0	8.54836	12.7747	0	4.72293
ATP1A3	0.771215	0	0.725379	1.7547	1.06854	1.96534	0	2.36146
ATP1A4	0	0	0.725379	0	0	1.96534	0	0
ATP1B1	517.485	652.845	419.994	504.475	776.832	795.964	639.363	593.908
ATP1B2	1.54243	0	0.725379	0	0	0	0	0
ATP1B3	3309.28	4173.11	3196.02	3371.65	2976.97	2938.19	3415.46	2709.78
ATP23	105.656	89.7965	61.6572	47.3768	95.1005	98.2672	75.3966	76.7475
ATP2A1	44.7305	54.606	52.2273	57.0277	35.262	38.3242	30.1586	38.9641
ATP2A1-AS1	33.1623	57.0329	35.5436	26.3205	25.6451	26.5321	35.4364	33.0605
ATP2A2	10231.7	9418.93	9782.46	10280.8	8140.18	8220.05	9107.9	7117.45
ATP2A3	0	0	0	0	0	0	0	0
ATP2B1	2593.6	2576.19	4440.77	5452.72	2209.75	2126.5	2237.02	2167.82
ATP2B2	2.31365	9.70773	5.80303	5.26409	2.13709	0	9.04759	3.54219
ATP2B4	9124.25	4392.75	5345.32	5240.4	6782.05	6778.47	6977.2	4990.95
ATP2C1	3711.09	3414.7	3258.4	3678.72	3158.62	3256.58	3161.38	2595.25
ATP2C2	23.1365	47.3252	21.7614	14.9149	13.8911	8.84405	8.29362	22.4339
ATP4A	0	0	0	0	0	0	0	0
ATP4B	0	0	0	0	0	0	0	0
ATP5A1	11617.6	10939.4	10236.5	10594	10052.9	10474.3	11979	10070.5
ATP5B	12392.7	15354	10886.5	11329.2	10665.1	11207.4	13119.8	11032.8
ATP5C1	2711.59	3328.54	2848.56	3063.7	2813.48	3076.75	3496.14	2751.1
ATP5D	301.545	684.395	396.057	255.308	261.794	285.958	377.737	400.268
ATP5E	202.058	154.11	256.784	284.261	174.173	153.297	154.563	175.929
ATP5EP2	0.771215	1.21347	1.45076	1.7547	2.13709	4.91336	1.50793	7.08439
ATP5F1	3447.33	3987.45	2903.69	2986.49	3372.33	3419.7	4265.94	3035.66
ATP5G1	1454.51	1658.81	1183.09	1163.36	1556.87	1539.85	1827.61	1423.96
ATP5G2	3100.28	3205.98	2721.62	2703.11	2928.88	3044.32	3294.83	2982.53
ATP5G3	2336.78	3068.86	2274.06	2408.32	2393.54	2714.14	3003.8	2635.39
ATP5H	1955.8	2644.14	2116.66	2046.85	2247.15	1925.05	2447.37	2646.02
ATP5I	549.105	979.268	630.354	580.805	837.739	934.521	919.838	1011.89
ATP5J	1347.31	1481.64	1311.48	1339.71	1442.54	1546.73	1728.09	1483
ATP5J2	976.358	1248.66	837.812	993.159	1178.61	1216.55	1385.03	1198.44
ATP5L	1755.29	2175.75	1607.44	1638.01	1572.9	1681.35	2117.89	1538.49
ATP5L2	0.771215	4.85387	1.45076	2.63205	0	2.94802	0	1.18073
ATP5O	2410.82	2832.23	2192.82	2179.33	2608.32	2830.1	3153.08	2643.66
ATP5S	188.948	103.145	169.013	169.328	115.403	158.21	168.888	147.591
ATP5SL	744.994	840.932	782.684	756.274	668.909	689.836	919.084	740.319
ATP6AP1	2931.39	3843.05	4109.27	4207.76	4943.09	4866.19	4022.41	5799.75
ATP6AP1L	72.4942	58.2464	87.7708	82.4708	59.8385	59.943	58.0554	114.531
ATP6AP2	2869.69	2516.73	4658.38	5155.3	4715.49	5036.19	3089.75	4944.9
ATP6V0A1	1060.42	1218.32	1030.04	1115.99	804.614	719.316	1014.84	877.283
ATP6V0A2	488.179	433.208	413.466	468.504	432.761	417.636	465.951	360.123
ATP6V0A4	7.71215	2.42693	0	0.877349	0	0	0.753966	0
ATP6V0B	1897.19	2741.22	2089.09	2289	2223.64	2153.03	2392.33	2399.25
ATP6V0C	1123.66	2039.84	1569.72	1367.79	1192.5	1374.76	1393.33	1413.34
ATP6V0D1	2045.26	2797.04	2055.72	2111.78	2310.19	2262.11	2321.46	2518.5
ATP6V0D2	0.771215	0	0	3.50939	0	0	0	0
ATP6V0E1	1661.2	2538.57	2529.4	2717.15	2627.55	2628.65	2270.94	2739.3
ATP6V0E2	765.045	1104.25	639.059	548.343	649.675	674.113	827.854	657.667
ATP6V0E2-AS1	68.6381	60.6733	58.0303	67.5558	88.6892	69.7697	77.6585	85.0127
ATP6V1A	2483.31	1814.13	3264.93	4067.39	1933	2069.51	2127.69	1869.1
ATP6V1B1	0.771215	0	0	0	0	0	0	0
ATP6V1B2	2623.67	2935.38	2700.59	2893.5	2435.21	2368.24	2485.82	1935.22
ATP6V1C1	1655.03	1850.54	1939.66	2243.38	1544.05	1594.88	1766.54	1401.53
ATP6V1C2	26.2213	13.3481	21.7614	28.9525	19.2338	21.6188	23.3729	20.0724
ATP6V1D	1085.87	1175.85	1291.9	1403.76	1255.54	1284.35	1229.72	1214.97
ATP6V1E1	1938.83	3150.16	2710.74	3063.7	2461.93	2416.39	2547.65	2529.13
ATP6V1E2	102.572	139.549	144.35	160.555	169.899	176.881	99.5235	151.134
ATP6V1F	938.569	1572.65	1274.49	1235.31	1182.88	1215.57	1145.27	1245.67
ATP6V1G1	813.632	985.335	1201.23	1366.91	1212.8	1269.61	888.925	1328.32
ATP6V1G2	57.8411	58.2464	126.941	116.687	82.278	89.4232	70.8728	151.134
ATP6V1G3	0	3.6404	0	0	2.13709	0.982672	2.2619	0
ATP6V1H	980.986	1493.78	1192.52	1294.09	1107.01	1201.81	1221.42	1055.57
ATP7A	776.614	476.892	719.576	856.292	595.18	623.997	757.735	521.883
ATP7B	46.2729	23.0559	66.0095	68.4332	84.4151	87.4578	39.2062	90.9163
ATP8A1	47.0441	15.7751	22.4867	28.9525	4.27418	9.82672	10.5555	3.54219
ATP8A2	9.25458	21.8424	11.6061	14.0376	30.9878	32.4282	17.3412	21.2532
ATP8B1	1838.58	1595.71	1953.45	2056.51	2079.39	1997.77	2089.99	1689.63
ATP8B2	3813.66	2049.55	3502.13	3677.85	3864.93	3876.64	3208.88	4707.58
ATP8B3	63.2396	88.5831	70.3617	42.1127	51.2902	69.7697	52.0236	77.9283
ATP8B4	19.2804	41.2579	256.059	288.648	28.8507	35.3762	15.8333	67.3017
ATP8B5P	0.771215	2.42693	4.35227	3.50939	0	2.94802	1.50793	2.36146
ATP9A	602.319	723.226	1230.97	1456.4	1235.24	1356.09	773.569	1431.05
ATP9B	249.102	230.559	278.545	278.997	283.164	277.114	253.332	281.014
ATPAF1	751.164	779.046	615.121	598.352	768.284	765.502	824.838	702.535
ATPAF2	238.305	243.907	254.608	229.865	207.298	292.836	263.134	289.279
ATPIF1	1215.44	2183.03	1432.62	1323.04	1375.22	1366.9	1538.84	1464.11
ATR	1391.27	1160.07	1001.75	1135.29	1056.79	997.412	1129.44	896.175
ATRAID	1720.58	1900.29	2218.93	2329.36	2153.12	2143.21	2072.65	2667.27
ATRIP	392.549	478.106	211.085	206.177	338.729	280.062	346.824	291.641
ATRN	2130.87	1549.6	2631.67	2848.75	2335.84	2212.98	2090.75	2438.21
ATRNL1	1.54243	9.70773	7.97917	7.01879	7.47981	1.96534	4.52379	0
ATRX	1923.41	1110.32	1934.59	2160.03	1627.39	1805.17	1581.07	1432.23
ATXN1	1207.72	854.281	1163.51	1240.57	1425.44	1558.52	1162.61	1499.53
ATXN10	2649.12	2748.5	2655.61	2840.85	2809.2	2770.15	3095.78	2744.02
ATXN1L	1247.05	927.089	1333.97	1340.59	1416.89	1492.68	1421.98	1179.55
ATXN2	1013.38	990.189	970.557	1044.92	1031.15	934.521	884.402	865.476
ATXN2L	4002.61	4657.29	3197.47	2937.36	4216.48	3862.88	3568.52	4258.9
ATXN3	437.279	214.784	575.225	561.503	324.838	371.45	319.681	347.135
atxn7	782.012	561.835	824.756	910.688	708.445	724.229	722.299	733.234
ATXN7L1	284.578	201.435	248.805	214.95	306.672	275.148	245.039	268.026
ATXN7L2	269.925	260.895	242.277	219.337	196.612	164.106	175.674	291.641
ATXN7L3	1903.36	1710.99	2003.5	1940.7	1938.34	1920.14	2116.38	2158.38
ATXN7L3B	1696.67	1270.5	1547.96	1495.88	1654.11	1750.14	1801.98	1726.23
AUH	272.239	168.672	400.409	449.202	220.12	183.76	252.578	328.243
AUNIP	146.531	253.615	90.6723	54.3956	183.79	176.881	189.999	112.169
AUP1	2344.49	3083.42	2432.2	2540.8	2440.56	2514.66	2399.87	2615.32
AURKA	2127.78	3932.85	1492.83	1394.98	1461.77	1489.73	2396.1	1256.3
AURKAIP1	814.403	1694	855.947	721.181	811.026	843.133	925.116	856.03
AURKAPS1	19.2804	30.3367	7.97917	12.2829	23.508	14.7401	16.5872	10.6266
AURKB	1085.87	1641.82	568.697	470.259	1099.53	1173.31	1192.02	971.742
AURKC	10.0258	18.202	8.70455	14.0376	4.27418	12.7747	14.3253	16.5302
AUTS2	13.8819	0	0	0	1.06854	0	0	0
AVEN	389.464	559.408	367.042	386.911	613.345	626.945	514.205	462.847
AVIL	93.317	54.606	55.1288	48.2542	79.0723	68.787	71.6267	99.1814
AVL9	1432.92	891.898	1376.77	1498.51	1255.54	1285.34	1155.08	998.899
AVPI1	151.158	304.58	254.608	243.026	166.693	185.725	223.928	298.725
AVPR1A	1.54243	0	2.17614	0.877349	0	0	0	0
AVPR2	0	0	0	0	0	0	0	0
AWAT1	0.771215	3.6404	0	0	0	0	0	0
AWAT2	0.771215	2.42693	1.45076	0	2.13709	0	0	0
AXDND1	3.85608	1.21347	5.07765	7.01879	1.06854	5.89603	2.2619	8.26512
AXIN1	326.224	469.612	425.797	353.571	400.704	430.41	385.276	474.654
AXIN2	208.228	70.3811	66.7348	41.2354	105.786	96.3019	110.833	118.073
AXL	10759.2	13700	5569.46	5043	8715.05	9017.98	11568.8	6334.62
AZGP1	3.08486	0	0.725379	0	2.13709	0	0	0
AZI2	1145.25	843.359	1230.97	1481.84	1216	1202.79	985.433	1137.04
AZIN1	2914.42	2831.02	3113.33	3330.42	3341.34	3413.8	3173.44	2507.87
AZIN1-AS1	5.39851	9.70773	12.3314	12.2829	11.754	17.6881	10.5555	17.711
AZIN2	89.461	101.931	327.146	427.269	101.512	92.3712	64.0871	249.134
AZU1	0.771215	0	0	0	0	0.982672	0	2.36146
B2M	18713.5	24944	27539	30412.4	36092.2	37334.7	25803.7	42197
B3GALNT1	100.258	105.572	89.2216	104.404	75.8667	77.6311	43.73	61.398
B3GALNT2	573.013	321.569	332.949	399.194	527.861	492.319	486.308	454.582
B3GALT1	1.54243	0	0	0	0	0	0	0
B3GALT2	1.54243	1.21347	2.90152	0	1.06854	5.89603	0	2.36146
B3GALT4	0	0	0	0.877349	0	0	2.2619	0
B3GALT5	4.62729	1.21347	0.725379	0.877349	0	0.982672	0	0
B3GALT6	568.386	615.228	470.045	487.806	643.264	632.841	595.633	604.534
B3GAT1	8.48337	0	0	0	0	0	0	0
B3GAT3	805.92	1086.05	1084.44	941.395	728.748	747.813	794.68	1069.74
B3GLCT	670.186	598.239	705.068	762.416	743.707	766.484	709.482	642.318
B3GNT2	418.77	336.13	675.328	751.888	329.112	340.987	321.943	283.376
B3GNT4	0	3.6404	0	3.50939	2.13709	0	3.01586	0
B3GNT5	5.39851	1.21347	21.036	18.4243	3.20563	2.94802	1.50793	7.08439
B3GNT7	8.48337	0	8.70455	11.4055	1.06854	6.8787	3.76983	3.54219
B3GNT8	1.54243	1.21347	1.45076	2.63205	1.06854	2.94802	3.76983	2.36146
B3GNT9	550.648	621.295	673.877	712.407	915.743	974.811	598.649	1091
B3GNTL1	172.752	232.986	219.064	190.385	147.459	172.95	196.785	153.495
B4GALNT1	229.051	365.254	228.494	185.998	383.608	372.433	447.102	330.605
B4GALNT2	4.62729	13.3481	5.80303	14.0376	1.06854	0	8.29362	3.54219
B4GALNT3	5.39851	0	0	0	1.06854	0	0	0
b4galnt4	48.5866	63.1003	47.1496	49.1315	44.8789	50.1163	21.111	42.5063
B4GALT1	4651.97	4761.64	3966.37	4360.42	7570.64	7624.55	5734.66	7224.9
B4GALT2	2156.32	2494.89	1557.39	1414.29	2825.23	2898.88	2445.86	2761.73
B4GALT3	623.913	771.765	643.411	605.371	403.91	418.618	651.426	544.317
B4GALT4	719.544	820.304	799.367	796.633	1076.02	995.447	808.251	839.5
B4GALT5	1617.24	1243.8	1399.26	1336.2	1710.74	1664.65	1598.41	1532.59
B4GALT6	20.0516	0	0.725379	1.7547	0	0	0	0
B4GALT7	566.072	850.64	676.778	572.031	736.227	779.259	679.323	872.561
B4GAT1	841.396	967.133	1114.91	1096.69	747.981	758.623	913.052	963.477
B9D1	249.102	225.705	265.489	240.394	242.56	241.737	281.229	329.424
B9D2	67.8669	88.5831	105.18	78.084	41.6733	37.3415	64.0871	67.3017
BAALC	793.58	241.48	394.606	383.401	549.232	530.643	308.372	479.377
BAALC-AS1	3.08486	2.42693	5.07765	5.26409	7.47981	9.82672	0.753966	1.18073
BAALC-AS2	0.771215	0	0	0	1.06854	0.982672	0.753966	2.36146
baat	1.54243	4.85387	2.17614	0	1.06854	0	1.50793	1.18073
BABAM1	1838.58	2112.65	1766.3	1724.87	1560.08	1569.33	1849.48	1585.72
BACE1	4377.42	2371.11	2929.08	3110.2	5073.45	4707	4173.2	4316.75
BACE2	85.6049	1.21347	0.725379	0	0	0.982672	0	0
BACH1	1041.91	677.114	1513.14	1751.19	1183.95	1404.24	909.283	1098.08
BACH2	3.08486	2.42693	6.52841	3.50939	10.6854	5.89603	2.2619	5.90366
BAD	70.9518	305.794	158.133	79.8387	75.8667	79.5964	67.8569	112.169
BAG1	489.722	729.294	740.612	804.529	574.877	539.487	674.799	624.607
BAG2	835.226	839.719	735.534	660.643	883.687	881.457	786.386	691.909
BAG3	1712.87	2338.35	1539.98	1485.35	1433.99	1536.9	1679.08	1555.02
bag4	583.81	355.546	546.21	580.805	495.805	519.834	511.189	455.762
BAG5	889.982	581.251	809.523	896.65	860.179	898.162	809.005	804.078
BAG6	6174.35	7652.12	7089.13	6688.91	5053.15	4696.19	6738.19	5453.8
BAHCC1	476.611	464.758	422.896	343.921	499.011	533.591	493.847	540.775
BAHD1	657.847	675.901	697.814	624.672	754.393	703.593	726.069	811.163
BAIAP2	283.036	640.71	607.142	507.107	283.164	268.269	413.927	348.316
BAIAP2-AS1	180.464	128.627	240.826	276.365	220.12	231.911	215.634	279.833
BAIAP2L1	144.988	228.132	174.816	193.894	200.886	175.898	132.698	139.326
BAIAP2L2	3.85608	2.42693	8.70455	4.38674	1.06854	1.96534	1.50793	4.72293
BAIAP3	0	1.21347	6.52841	3.50939	4.27418	4.91336	2.2619	1.18073
BAK1	629.312	705.024	640.509	615.021	827.054	951.227	890.433	795.813
BAMBI	42.4168	171.099	78.3409	111.423	172.036	153.297	82.9362	93.2778
BANF1	3859.16	3858.82	3053.12	2819.8	3606.34	3324.38	4210.9	3079.35
BANK1	1.54243	0	2.17614	0.877349	1.06854	0	0	2.36146
BANP	248.331	387.096	243.727	196.526	250.04	257.46	268.412	285.737
BAP1	1932.67	2252.19	1759.04	1609.06	2180.9	2375.12	2200.07	2281.17
BARD1	398.718	463.544	320.617	299.176	501.148	513.937	462.935	285.737
BARX1	0	0	0	0	0	0	0	0
barx2	0	0	0	0	0	0	0	0
BASP1	2509.53	4035.99	2879.03	2836.47	3173.58	3634.9	3321.97	2637.75
BATF	0	0	0	0	0	0	0	0
BATF2	5.39851	4.85387	2.17614	3.50939	0	0	0	0
BATF3	59.3836	66.7407	37.7197	42.9901	29.9193	44.2202	45.9919	33.0605
BAX	1043.45	1120.03	819.678	702.756	856.973	878.509	983.171	945.766
BAZ1A	1119.03	990.189	697.814	799.265	757.598	721.281	869.322	491.184
BAZ1B	4223.17	4890.27	3587.72	3631.35	4494.3	4441.68	4775.62	3556.36
BAZ2A	2402.34	1572.65	2241.42	2361.82	1684.03	1529.04	1869.83	1926.95
BAZ2B	538.308	339.771	839.989	992.281	552.438	573.88	474.244	567.932
BBC3	35.4759	35.1905	46.4242	44.7448	37.3991	63.8737	31.6666	103.904
BBIP1	441.906	405.298	481.652	508.862	329.112	319.368	444.086	376.653
BBOF1	184.32	205.076	247.354	265.837	182.721	246.651	186.23	258.58
BBOX1	1.54243	4.85387	0.725379	0.877349	2.13709	4.91336	0.753966	1.18073
BBS1	412.6	388.309	517.92	580.805	507.559	435.324	411.665	700.174
BBS10	579.183	372.534	742.062	795.755	445.583	471.683	425.991	404.991
BBS12	124.937	89.7965	211.811	258.818	120.746	140.522	137.222	184.194
BBS2	996.41	833.652	1104.03	1160.73	990.541	851.977	1014.84	1059.12
BBS4	500.519	518.15	522.273	578.173	629.373	654.46	629.561	671.836
BBS5	134.191	169.885	185.697	143.008	193.407	177.864	162.103	173.568
BBS7	596.921	586.104	594.811	710.652	667.841	734.056	641.625	576.197
BBS9	482.781	287.592	596.261	646.606	533.204	499.197	555.673	573.835
bbx	2437.81	1652.74	2566.39	2748.73	2706.62	2881.19	2345.59	2242.21
bcam	141.904	247.547	211.811	153.536	501.148	480.527	157.579	532.51
BCAN	13.1107	14.5616	16.6837	7.89614	9.6169	8.84405	15.8333	17.711
BCAP29	1402.84	1160.07	1535.63	1652.05	1376.29	1379.67	1182.22	1176.01
BCAP31	2444.75	3349.17	2707.84	2696.09	3109.47	3084.61	3183.24	3424.12
BCAR1	1095.9	3198.7	1847.54	1303.74	1159.37	1302.04	1578.05	1311.79
BCAR3	731.112	1095.76	469.32	393.93	920.017	848.046	814.283	658.848
BCAS1	0	1.21347	15.233	18.4243	1.06854	0	2.2619	0
BCAS2	822.115	902.819	701.441	735.218	804.614	882.439	816.545	687.186
BCAS3	471.212	396.804	580.303	618.531	752.256	678.044	501.387	763.933
BCAS4	92.5458	203.862	146.527	104.404	132.5	132.661	124.404	132.242
BCAT1	6491.32	3068.86	4450.92	4636.79	7470.2	8517.8	5511.49	6020.55
BCAT2	360.929	472.039	370.669	267.591	527.861	516.885	463.689	517.16
BCCIP	1363.51	1636.97	1075.74	1020.36	1072.82	1069.15	1492.1	945.766
BCDIN3D	64.7821	66.7407	87.7708	81.5934	74.7981	95.3192	100.277	95.6392
BCDIN3D-AS1	15.4243	15.7751	31.1913	38.6033	16.0282	13.7574	10.5555	30.699
BCHE	181.236	60.6733	266.939	336.025	268.205	214.223	173.412	204.267
BCKDHA	792.809	770.551	863.201	723.813	754.393	864.751	985.433	926.874
BCKDHB	455.017	275.457	404.036	407.09	439.172	433.358	369.443	342.412
BCKDK	1007.21	1075.13	1088.79	966.838	902.921	927.642	1141.5	1042.59
BCL10	580.725	436.848	592.634	589.578	482.982	529.66	457.657	459.305
BCL11A	4.62729	0	1.45076	0.877349	2.13709	0	0	1.18073
BCL11B	1.54243	0	1.45076	0.877349	0	0	0.753966	0
BCL2	120.31	121.347	65.2841	54.3956	172.036	174.916	113.095	132.242
BCL2A1	5.39851	1.21347	211.811	304.44	0	0	0	5.90366
BCL2L1	1313.38	1940.33	2055.72	1829.27	1632.74	1593.89	1853.25	1812.42
BCL2L11	329.309	117.706	413.466	520.268	256.451	285.958	161.349	401.449
BCL2L12	342.42	589.745	219.79	173.715	308.809	360.641	369.443	309.352
BCL2L13	1153.74	1474.36	1557.39	1537.11	1408.34	1403.26	1341.3	1445.22
BCL2L14	0.771215	6.06733	2.90152	0.877349	2.13709	0	0.753966	2.36146
BCL2L15	4.62729	6.06733	9.42992	4.38674	3.20563	3.93069	8.29362	8.26512
BCL2L2	869.159	570.329	853.771	967.716	791.792	700.645	821.069	854.85
BCL3	1427.52	748.709	1088.07	941.395	955.279	898.162	1156.58	991.814
BCL6	1112.86	571.543	1331.8	1355.5	1210.66	1117.3	833.132	1549.12
BCL6B	0	0	0	0	1.06854	0	0	0
BCL7A	104.114	110.425	72.5379	63.1691	92.9634	119.886	75.3966	61.398
BCL7B	930.857	1354.23	1098.22	1055.45	970.239	1044.58	1181.46	1017.79
BCL7C	356.301	427.14	336.576	250.922	322.701	306.594	370.951	383.738
BCL9	691.78	469.612	575.225	602.738	601.591	599.43	709.482	603.354
BCL9L	2857.35	2287.38	2210.23	1871.38	2488.64	2631.6	2409.67	2726.31
BCLAF1	4988.22	3782.38	3755.29	3928.77	3744.18	3947.39	4072.17	2970.72
BCO1	0	0	0	0	0	0	1.50793	0
BCO2	25.4501	16.9885	21.036	29.8299	20.3024	15.7228	12.0634	30.699
BCOR	776.614	817.877	755.845	836.113	878.344	876.543	829.362	703.716
BCORL1	414.914	371.321	430.15	433.41	491.531	404.861	347.578	458.124
BCR	1058.11	1189.2	1619.05	1719.6	874.07	948.279	1205.59	1385
BCRP3	2.31365	0	1.45076	2.63205	7.47981	13.7574	6.78569	12.988
Bcs1l	671.728	861.561	575.951	538.692	535.341	510.007	608.45	636.414
BCYRN1	55.5275	264.536	45.6989	73.6973	263.931	385.207	291.031	232.604
BDH1	3.85608	4.85387	31.9167	48.2542	3.20563	1.96534	1.50793	4.72293
BDH2	417.227	365.254	543.309	669.417	438.103	440.237	410.911	513.618
BDKRB1	460.415	342.198	1010.45	1060.71	273.548	265.321	272.182	308.171
BDKRB2	286.892	82.5157	1617.59	1900.34	406.047	369.485	241.269	838.319
BDNF	992.554	1240.16	2934.16	3237.42	1545.12	1583.08	1581.82	1762.83
BDNF-AS	26.9925	14.5616	39.1705	42.1127	33.1249	29.4802	32.4205	49.5907
BDP1	1269.42	851.854	1023.51	1020.36	983.061	1027.87	984.679	841.862
BEAN1	1.54243	1.21347	0	0	1.06854	0	0.753966	0
BECN1	1021.09	1078.77	1259.26	1332.69	1062.13	1125.16	1057.06	1191.36
BEGAIN	0.771215	0	1.45076	2.63205	5.34272	0	0	5.90366
BEND3	104.114	137.122	76.8902	87.7349	129.294	119.886	151.547	87.3741
BEND3P3	91.7746	48.5387	88.4962	107.037	88.6892	102.198	79.1664	114.531
BEND4	4.62729	0	0.725379	0	0	0	0	0
BEND5	0.771215	0	0	0	0	0.982672	0	0
BEND6	869.931	345.838	620.199	736.973	707.377	657.408	625.791	730.873
BEND7	5.39851	3.6404	2.90152	0.877349	5.34272	12.7747	5.27776	2.36146
BEST1	10.797	9.70773	25.3883	35.0939	47.016	65.839	19.6031	53.1329
BEST2	0	2.42693	0	1.7547	0	1.96534	0	0
BEST3	21.594	30.3367	29.0152	17.547	5.34272	2.94802	7.53966	0
BEST4	3.08486	0	6.52841	5.26409	4.27418	3.93069	6.03172	5.90366
BET1	564.529	424.713	683.307	715.039	621.893	610.239	637.101	595.089
BET1L	2845.78	2464.55	2542.45	2439.03	3296.46	3145.53	3404.15	3477.25
BEX1	72.4942	8.49427	171.189	228.111	26.7136	9.82672	40.7141	15.3495
BEX2	1.54243	0	2.17614	0	0	0	0	0
BEX3	2534.98	2316.51	3328.76	3233.91	3191.74	3314.55	3301.62	3172.63
BEX4	13.8819	37.6175	63.108	51.7636	51.2902	55.0296	17.3412	55.4944
BEX5	0.771215	0	0	0.877349	0	0	0	0
BFAR	1513.9	1763.17	1437.7	1433.59	1812.25	1825.8	1838.92	1732.13
BFSP1	43.188	83.7292	95.0246	104.404	75.8667	70.7524	54.2855	94.4585
BGLAP	0.771215	1.21347	0	1.7547	0	0.982672	0	0
BGN	19959.8	5745.77	11830.2	10500.1	45862	40293.5	19579.7	47463
BHLHA15	0	0	0	0	0	0	0	0
BHLHB9	200.516	180.807	177.718	164.064	213.709	172.95	178.69	138.146
BHLHE40	5514.96	3346.74	7110.16	7256.55	4307.3	4643.13	4992.01	6142.16
BHLHE40-AS1	11.5682	4.85387	20.3106	16.6696	32.0563	32.4282	15.0793	24.7954
BHLHE41	171.981	249.974	300.307	279.874	190.201	184.742	281.983	213.712
BHMG1	6.94094	2.42693	9.42992	1.7547	1.06854	2.94802	1.50793	1.18073
BHMT	0	0	3.62689	0.877349	4.27418	6.8787	0	2.36146
BICC1	1751.43	1213.47	1625.57	1737.15	2287.75	2507.78	1847.97	1918.69
BICD1	772.758	604.306	689.11	730.831	691.349	626.945	692.894	650.583
BICD2	1166.85	1412.48	1216.46	1131.78	1131.59	1216.55	1188.25	1072.1
BICDL1	3.08486	1.21347	0	1.7547	2.13709	0.982672	0.753966	3.54219
BID	127.25	379.815	200.93	203.545	199.818	204.396	174.92	221.978
BIK	0	1.21347	0	0	0	0	0	0
BIN1	693.322	1514.41	759.472	676.436	1042.9	945.331	973.37	1070.92
BIN3	358.615	404.084	418.544	403.58	287.439	269.252	398.094	340.051
BIN3-IT1	0	2.42693	0	0	0	0.982672	0.753966	0
BIRC2	1793.85	1902.72	2626.6	2718.03	2108.24	2130.43	1480.03	1691.99
BIRC3	57.8411	141.976	229.945	307.949	125.02	87.4578	71.6267	48.41
BIRC5	3670.98	4156.12	2349.5	1939.82	2999.41	3117.04	4091.77	2317.78
BIRC6	2127.01	1851.75	1994.79	2183.72	1945.82	1989.91	2148.05	1968.28
BIRC7	0	0	2.17614	0	0	0	0.753966	0
BIVM	315.427	183.233	216.888	293.034	276.753	276.131	229.96	310.532
BLCAP	775.842	1082.41	931.386	950.169	1196.77	1170.36	1029.92	1087.45
BLID	3.85608	4.85387	3.62689	11.4055	2.13709	0.982672	2.2619	5.90366
BLK	1.54243	3.6404	4.35227	9.65083	0	0	0.753966	5.90366
BLM	370.183	412.579	229.945	205.3	336.592	364.571	361.15	224.339
BLMH	1170.7	1287.49	989.417	1009.83	1297.21	1325.62	1362.42	1253.94
BLNK	0	0	3.62689	2.63205	0	0	0	0
BLOC1S1	367.098	355.546	346.731	316.723	394.293	372.433	438.808	425.063
BLOC1S2	647.821	538.779	540.407	591.333	543.889	563.071	551.903	507.715
BLOC1S3	238.305	190.514	243.002	210.564	330.18	283.992	207.341	301.087
BLOC1S4	181.236	196.582	258.235	201.79	188.064	166.072	190.753	216.074
BLOC1S5	0	0	1.45076	0.877349	0	0	0	0
BLOC1S6	2211.85	1189.2	2093.44	2367.96	1709.67	1924.07	1681.34	1491.26
BLVRA	579.954	686.822	671.701	658.011	800.34	791.051	735.116	652.944
BLVRB	423.397	918.594	489.631	447.448	669.978	775.328	720.791	733.234
BLZF1	677.898	583.678	758.021	776.454	527.861	623.997	585.077	502.992
BMF	199.745	75.2349	384.451	417.618	387.882	425.497	124.404	442.774
BMI1	17.7379	25.4828	20.3106	11.4055	10.6854	20.6361	20.3571	11.8073
BMP1	2830.36	2258.26	2214.58	2286.37	5984.92	5741.75	2790.43	7145.79
BMP2	13.1107	33.9771	1343.4	1874.02	13.8911	13.7574	9.80155	59.0366
BMP2K	822.887	723.226	670.25	635.2	863.384	831.341	861.029	588.004
BMP3	3.08486	3.6404	0	1.7547	2.13709	0.982672	2.2619	1.18073
BMP4	0.771215	1.21347	2.90152	1.7547	2.13709	1.96534	0.753966	3.54219
BMP5	0	0	2.90152	1.7547	2.13709	1.96534	0	1.18073
BMP6	3.85608	0	47.875	65.8011	0	0.982672	0.753966	0
BMP7	2.31365	0	0	0	0	0	0	0
BMP8A	9.25458	8.49427	5.07765	5.26409	6.41127	1.96534	4.52379	8.26512
BMP8B	20.0516	1.21347	7.25379	6.14144	5.34272	3.93069	3.76983	4.72293
BMPER	26.9925	207.503	295.955	307.072	39.5362	51.0989	110.833	57.8558
BMPR1A	1062.73	717.159	1128.69	1268.65	1196.77	1312.85	997.496	1125.24
BMPR1B	6.16972	1.21347	3.62689	6.14144	3.20563	0	0.753966	1.18073
BMPR2	1683.56	1058.14	1806.92	2011.76	1724.63	2122.57	1359.4	1334.23
BMS1	1776.11	2107.79	1503.71	1589.76	1339.96	1333.49	1746.18	1199.62
BMS1P20	394.862	354.332	351.083	385.156	396.43	368.502	352.856	393.184
BMS1P21	3.85608	7.2808	2.90152	2.63205	1.06854	0	0.753966	2.36146
BMS1P4	160.413	115.279	150.153	154.413	129.294	76.6484	115.357	129.88
BMS1P5	134.191	126.201	137.822	160.555	73.7296	83.5271	100.277	103.904
BMS1P6	235.992	201.435	235.748	290.402	147.459	138.557	223.928	157.037
BMT2	495.891	207.503	541.133	624.672	477.64	559.14	383.768	417.979
BNC1	5.39851	9.70773	2.17614	13.1602	5.34272	4.91336	2.2619	8.26512
BNC2	2455.55	1055.72	1825.78	1905.6	2337.98	2345.64	2149.56	2254.02
BNIP1	220.568	305.794	184.972	195.649	195.544	235.841	258.61	214.893
BNIP2	1957.34	1343.31	2235.62	2494.3	2091.14	2241.47	1751.46	1919.87
BNIP3	3041.67	2001.01	2373.44	2131.96	2444.83	2812.41	3421.5	1919.87
BNIP3L	5173.31	2127.21	5640.55	5962.46	4191.9	4842.61	4014.87	3753.55
BNIPL	6.16972	2.42693	1.45076	1.7547	0	0.982672	6.03172	2.36146
BOC	53.9851	71.5945	70.3617	50.0089	130.362	105.146	91.9838	141.688
BOD1	785.097	984.122	718.125	701.879	899.715	934.521	907.775	832.416
BOD1L1	2069.17	1652.74	1982.46	2063.52	1591.06	1492.68	1707.73	1478.28
BOK	76.3503	212.357	161.759	84.2255	170.967	212.257	170.396	135.784
BOK-AS1	0	1.21347	0	0	1.06854	0	0.753966	0
BOLA1	37.0183	67.9541	50.7765	42.1127	40.6047	38.3242	33.9285	49.5907
bola2	974.045	1162.5	1067.03	1000.18	825.985	1020.01	1103.81	662.39
BOLA2B	389.464	647.991	369.218	317.6	286.37	365.554	467.459	324.701
BOLA3	289.206	453.837	241.551	197.403	330.18	349.831	352.102	271.568
BOLA3-AS1	74.0367	37.6175	56.5795	71.0652	66.2498	71.7351	57.3014	66.121
BOLL	0	0	0	1.7547	0	0.982672	2.2619	0
BOP1	735.739	2054.4	709.42	529.919	706.308	718.333	901.743	804.078
BORA	408.744	521.791	250.256	218.46	283.164	303.646	398.094	244.411
BORCS5	147.302	157.751	235.023	210.564	173.104	195.552	206.587	190.098
BORCS6	83.2912	89.7965	79.7917	86.8575	65.1812	83.5271	79.1664	95.6392
BORCS7	259.9	143.189	332.949	413.231	217.983	250.581	174.92	193.64
BORCS8	157.328	140.762	184.972	165.819	119.677	142.487	161.349	145.23
BORCS8-MEF2B	3.08486	1.21347	7.97917	4.38674	5.34272	2.94802	6.78569	3.54219
BPGM	1589.47	672.261	816.051	870.33	1160.44	1227.36	1384.28	1438.13
BPHL	193.575	174.739	184.246	210.564	255.382	248.616	208.848	255.038
BPIFC	0	0	0	0	0	0	0.753966	0
BPNT1	568.386	507.229	547.661	652.747	502.216	441.22	509.681	413.256
BPTF	2216.47	1816.56	1827.95	1891.56	1842.17	1865.11	1995.75	1601.07
BRAF	705.662	431.994	790.663	990.527	703.103	719.316	615.99	701.354
BRAP	396.405	486.6	519.371	561.503	480.845	477.579	424.483	520.703
BRAT1	384.065	798.461	588.282	393.052	322.701	353.762	411.665	448.678
BRCA1	1985.11	2011.93	1008.28	913.32	1674.41	1719.68	1685.11	1240.95
brca2	937.026	865.202	678.229	654.502	805.683	807.756	690.632	530.148
BRCAT54	3.08486	4.85387	6.52841	4.38674	10.6854	2.94802	1.50793	0
BRCC3	697.178	570.329	573.775	559.748	652.881	680.009	698.172	559.667
BRD1	492.035	667.407	625.277	522.9	356.894	436.306	441.824	441.594
BRD2	5168.68	5169.37	5087.08	4852.62	5286.09	5125.62	5622.32	5362.88
BRD3	654.762	605.52	626.727	570.277	684.937	691.801	632.577	643.499
BRD4	1958.89	1820.2	1861.32	1529.22	1909.49	1949.62	1956.54	1947.03
BRD7	1747.57	1610.27	1499.36	1595.02	1684.03	1623.37	1795.95	1590.45
BRD7P3	0.771215	1.21347	0	0.877349	0	0	0	1.18073
BRD8	2324.44	2759.42	1965.05	2142.49	1640.22	1642.04	2000.27	1786.45
BRD9	965.561	1160.07	1078.64	1041.41	789.655	817.583	895.711	987.091
BRE	740.367	1101.83	755.119	784.35	987.336	907.006	1038.21	935.139
BRE-AS1	4.62729	0	4.35227	1.7547	1.06854	0	0.753966	1.18073
BREA2	2.31365	0	3.62689	3.50939	6.41127	1.96534	2.2619	5.90366
BRF1	265.298	450.196	337.301	278.12	282.096	275.148	312.896	332.966
BRF2	236.763	472.039	294.504	300.931	411.39	283.992	340.038	315.255
bri3	690.238	1322.68	1136.67	1165.12	854.836	960.071	885.91	984.73
BRI3BP	43.9593	81.3023	39.1705	25.4431	33.1249	45.2029	45.2379	34.2412
BRICD5	63.2396	83.7292	52.9527	34.2166	56.6329	54.047	67.1029	64.9402
BRINP1	0.771215	0	0	1.7547	10.6854	4.91336	0.753966	15.3495
BRINP2	2.31365	3.6404	3.62689	3.50939	0	0	0.753966	2.36146
BRINP3	1.54243	7.2808	4.35227	0.877349	35.262	43.2376	47.4998	55.4944
BRIP1	657.075	696.53	446.108	377.26	889.029	842.15	707.974	480.558
BRIX1	861.447	1224.39	765.275	726.445	722.336	727.177	975.631	621.065
BRK1	2655.29	2443.92	2926.18	3284.79	3191.74	3388.25	3474.27	3389.88
brms1	899.237	1339.67	874.081	832.604	711.651	685.905	871.584	703.716
BRMS1L	372.497	190.514	346.731	350.062	337.66	321.334	322.697	286.918
BROX	1122.89	709.878	1180.19	1301.99	672.115	866.717	805.235	696.632
BRPF1	669.415	948.931	680.405	616.776	686.006	730.125	719.283	789.909
BRPF3	1198.47	1223.17	1515.32	1573.96	1302.56	1380.65	1246.31	1368.47
BRS3	0	0	0	0	0	0	0	0
BRSK1	204.372	180.807	364.14	321.11	215.846	247.633	189.245	367.207
BRSK2	5.39851	6.06733	5.07765	5.26409	21.3709	12.7747	9.04759	28.3376
BRWD1	1213.12	751.136	1079.36	1173.02	993.747	989.551	1085.71	860.753
BRWD3	782.012	274.243	557.091	600.984	382.539	416.653	506.665	387.28
BSCL2	12.3394	7.2808	4.35227	11.4055	4.27418	3.93069	12.8174	9.44585
BSDC1	1712.1	1345.73	2221.84	2336.38	1903.08	1923.09	1660.23	2438.21
BSG	6890.04	11114.1	10803.8	9300.77	9608.36	9992.79	8163.19	13781.5
BSN	15.4243	19.4155	13.7822	11.4055	19.2338	12.7747	21.111	18.8917
BST1	39.332	41.2579	26.1136	39.4807	21.3709	21.6188	27.8967	22.4339
BST2	27.7637	12.1347	24.6629	24.5658	41.6733	24.5668	6.78569	43.6871
BTAF1	1685.11	1201.33	1610.34	1941.57	1162.58	1160.54	1325.47	1060.3
BTBD1	1447.57	1042.37	1476.15	1469.56	1252.33	1263.72	1244.04	1125.24
BTBD10	700.263	723.226	612.22	640.464	1003.36	1008.22	889.679	887.91
BTBD11	21.594	19.4155	36.9943	44.7448	16.0282	10.8094	10.5555	47.2293
BTBD16	2.31365	2.42693	1.45076	2.63205	1.06854	0.982672	0	1.18073
Btbd18	0.771215	3.6404	4.35227	0	1.06854	1.96534	2.2619	3.54219
BTBD19	176.608	129.841	216.163	200.035	102.58	89.4232	96.5076	250.315
BTBD2	871.473	1306.9	1011.18	727.322	726.611	918.798	959.044	989.453
BTBD3	560.673	269.39	331.498	353.571	429.555	454.977	450.117	386.099
BTBD6	747.307	698.957	912.527	777.331	772.558	773.363	745.672	791.09
BTBD7	1331.12	732.934	1285.37	1210.74	1121.97	1161.52	1276.46	962.296
BTBD8	6.94094	2.42693	15.9583	10.5282	14.9596	7.86138	7.53966	8.26512
BTBD9	286.892	374.961	478.025	458.853	412.458	401.913	379.999	396.726
BTC	161.184	145.616	196.578	183.366	87.6207	100.233	95.7536	109.808
BTD	549.105	531.498	773.254	748.378	593.042	600.413	662.736	644.679
BTF3	5441.69	6155.92	4451.65	4696.45	4789.22	4739.43	5823.63	4450.18
BTF3L4	1374.31	1065.42	1231.69	1232.67	1787.68	1914.25	1405.39	1565.65
BTG1	2403.88	1846.9	3050.94	3184.78	3356.3	3850.11	2107.33	3316.67
BTG2	24.6789	14.5616	22.4867	16.6696	20.3024	42.2549	10.5555	33.0605
btg3	583.81	570.329	530.252	627.304	665.704	653.477	627.299	562.028
BTK	0.771215	2.42693	0.725379	0	0	0.982672	0.753966	0
BTLA	1.54243	0	0	0	0	0	1.50793	1.18073
BTN1A1	0.771215	0	1.45076	0	0	0	0.753966	0
btn2a1	989.469	1408.83	1513.87	1509.92	1175.4	1058.34	1144.52	1176.01
BTN2A2	471.984	506.016	631.08	690.473	621.893	591.569	404.88	636.414
BTN2A3P	122.623	84.9427	108.081	127.216	118.608	96.3019	85.9521	92.0971
BTN3A1	1160.68	965.92	814.6	859.802	1150.82	1042.62	1264.4	1275.19
BTN3A2	1844.75	1906.36	1581.33	1586.25	1854.99	1830.72	2268.68	2052.11
BTN3A3	889.982	769.338	702.892	746.624	1023.67	996.429	901.743	1062.66
BTNL10	2.31365	0	5.07765	2.63205	0	0	0	2.36146
BTNL2	0	0	0	0	1.06854	0	0.753966	0
BTNL9	3.08486	0	0	0	0	0	0	0
BTRC	542.164	359.186	464.242	518.513	528.93	563.071	477.26	563.209
BUB1	2663.78	3536.04	1954.9	1778.39	1813.32	1907.37	2698.44	1376.73
BUB1B	2540.38	2733.94	1319.46	1294.97	1897.74	1963.38	2325.23	1219.7
BUB3	5115.47	5512.78	4756.31	4512.2	4291.28	4433.82	4992.01	3823.21
BUD13	470.441	440.488	332.223	323.742	427.418	428.445	414.681	342.412
BUD31	707.204	825.157	677.504	690.473	853.767	961.053	790.91	802.897
BVES	208.999	274.243	216.163	273.733	523.587	567.002	309.88	367.207
BVES-AS1	9.25458	3.6404	7.25379	9.65083	14.9596	12.7747	6.03172	16.5302
BYSL	549.876	996.256	527.35	502.721	588.768	552.262	710.99	434.509
BZW1	9482.09	8187.26	11312.3	11731	6770.3	7568.54	10103.9	5954.43
BZW2	1746.8	1300.84	1304.23	1255.49	1381.63	1406.2	1799.72	1292.9
C10orf10	1170.7	120.133	750.042	579.05	697.76	648.564	971.108	789.909
c10orf105	2.31365	0	3.62689	1.7547	0	0.982672	0	2.36146
c10orf107	5.39851	2.42693	1.45076	2.63205	6.41127	1.96534	3.01586	7.08439
c10orf11	1.54243	4.85387	8.70455	0.877349	4.27418	7.86138	3.01586	10.6266
C10orf111	2.31365	2.42693	0.725379	0	0	0	2.2619	3.54219
C10orf12	178.151	206.289	179.169	147.395	117.54	160.176	221.666	86.1934
C10orf128	6.94094	33.9771	59.4811	65.8011	22.4394	12.7747	8.29362	15.3495
C10orf131	6.16972	4.85387	3.62689	3.50939	2.13709	5.89603	4.52379	1.18073
C10orf142	40.1032	21.8424	13.0568	14.0376	56.6329	37.3415	22.619	36.6027
c10orf2	342.42	502.375	313.364	312.336	302.398	375.381	465.197	291.641
C10orf25	24.6789	27.9097	47.875	54.3956	39.5362	46.1856	36.9443	56.6751
C10orf35	3.08486	0	0	0	0	0	0	0
c10orf54	132.649	167.458	531.703	529.919	199.818	221.101	143.253	308.171
C10orf55	23.1365	40.0444	16.6837	24.5658	13.8911	19.6534	23.3729	18.8917
C10orf62	0.771215	0	2.17614	0	1.06854	0	0.753966	1.18073
c10orf67	0.771215	0	5.07765	1.7547	1.06854	0	2.2619	0
c10orf76	844.481	668.62	834.911	817.689	874.07	878.509	905.513	909.163
C10orf82	0.771215	0	0	0	0	0	0	1.18073
c10orf88	319.283	264.536	376.472	349.185	225.463	265.321	300.832	297.544
C10orf90	367.87	340.984	430.875	487.806	209.435	205.378	364.165	214.893
C10orf95	0.771215	0	0	0.877349	0	0	0	2.36146
c11orf1	154.243	203.862	146.527	174.592	170.967	155.262	138.73	151.134
C11ORF16	6.16972	3.6404	2.17614	3.50939	3.20563	6.8787	6.03172	5.90366
C11orf21	0	0	0	0	2.13709	2.94802	0.753966	2.36146
C11orf24	2056.83	2134.49	2074.58	1884.54	2271.73	2213.96	2114.87	2370.91
C11orf42	6.94094	4.85387	6.52841	3.50939	4.27418	3.93069	3.76983	7.08439
C11orf44	33.9335	30.3367	42.072	28.0752	10.6854	16.7054	16.5872	22.4339
C11orf45	21.594	14.5616	5.07765	6.14144	11.754	13.7574	12.0634	2.36146
C11ORF49	309.257	314.288	332.949	315.845	351.551	366.537	399.602	376.653
C11orf54	367.098	223.278	416.367	430.778	270.342	285.958	279.721	301.087
C11orf57	733.426	639.497	800.093	814.18	759.735	779.259	751.704	727.331
C11orf58	3526	3260.59	3608.76	3924.38	3149	3297.85	3131.97	2713.32
C11orf63	11.5682	70.3811	27.5644	31.5845	100.443	72.7177	57.3014	75.5668
c11orf65	5.39851	6.06733	5.07765	14.0376	5.34272	6.8787	4.52379	3.54219
c11orf68	1316.46	2397.81	1735.83	1433.59	1796.22	1718.69	1708.49	1653.02
c11orf70	98.7155	92.2235	142.9	163.187	88.6892	96.3019	75.3966	119.254
C11orf71	71.723	31.5501	68.911	64.9238	35.262	39.3069	38.4522	31.8797
C11orf72	3.08486	4.85387	4.35227	0.877349	4.27418	3.93069	1.50793	1.18073
C11orf74	136.505	117.706	97.9261	102.65	122.883	127.747	107.063	110.989
C11orf80	204.372	214.784	174.816	166.696	199.818	195.552	211.864	188.917
C11orf84	353.988	448.983	374.295	254.431	264.999	276.131	306.864	256.219
C11orf87	127.25	19.4155	81.9678	114.933	76.9352	44.2202	70.8728	144.049
C11orf88	0	0	1.45076	0.877349	0	0	0	0
C11orf91	20.8228	18.202	27.5644	17.547	5.34272	10.8094	19.6031	17.711
C11orf94	0	1.21347	1.45076	0.877349	0	0	1.50793	3.54219
c11orf95	458.873	377.388	590.458	615.899	400.704	458.908	362.657	589.185
c11orf96	130.335	63.1003	279.996	283.384	92.9634	101.215	88.9679	142.869
C12ORF10	789.724	1202.55	1148.27	1085.28	753.324	741.917	943.965	1024.87
C12ORF29	409.515	370.107	363.415	429.023	295.987	303.646	327.975	265.665
c12orf4	774.3	679.541	652.841	624.672	918.949	851.977	869.322	639.956
C12orf40	0	0	0.725379	0	0	0	0	1.18073
C12orf42	0	0	1.45076	0	0	0	0	0
C12ORF43	378.667	396.804	312.638	309.704	293.85	321.334	409.403	294.002
c12orf45	90.2322	160.178	85.5947	78.9614	96.169	79.5964	94.9997	95.6392
c12orf49	903.093	657.699	947.345	959.819	792.86	844.115	848.965	758.03
C12orf50	0	0	0	0	1.06854	0.982672	0	0
C12orf54	0	0	0	0	0	0	0	0
C12orf57	838.311	1525.33	1397.8	1225.66	1292.94	1397.36	1067.62	1801.8
C12orf60	47.8153	44.8983	32.642	26.3205	37.3991	37.3415	33.9285	23.6146
C12orf65	335.479	389.523	274.919	286.016	455.2	418.618	387.538	317.617
c12orf66	159.642	106.785	206.008	191.262	110.06	114.973	139.484	75.5668
C12orf71	3.85608	1.21347	0.725379	0.877349	3.20563	1.96534	6.03172	3.54219
c12orf73	141.904	161.391	206.008	186.875	149.596	104.163	112.341	141.688
C12orf75	1308.75	1480.43	1174.39	1094.93	1669.07	1816.96	1336.78	1057.94
C12orf76	92.5458	50.9656	103.004	114.055	55.5643	47.1683	57.3014	44.8678
C12orf77	2.31365	0	1.45076	0.877349	0	0	0.753966	0
C14orf1	512.858	356.759	306.11	301.808	454.132	437.289	401.11	455.762
c14orf119	1237.8	942.864	1311.48	1465.17	1135.86	1222.44	1377.5	1333.05
C14orf132	1643.46	777.832	1685.78	1965.26	1361.33	1452.39	1438.57	1854.93
c14orf159	595.378	413.792	573.049	537.815	660.361	568.967	530.038	918.609
c14orf166	2447.07	2466.98	2316.13	2443.42	2577.33	2575.58	2691.66	2459.46
c14orf169	155.785	237.839	144.35	135.989	181.653	187.69	195.277	178.29
C14orf178	2.31365	1.21347	0	0.877349	0	0	0	2.36146
C14orf2	778.927	729.294	710.871	751.888	740.502	782.207	868.568	771.018
c14orf28	61.6972	32.7636	83.4186	104.404	87.6207	86.4751	59.5633	94.4585
C14orf37	74.0367	61.8868	87.7708	132.48	175.241	175.898	79.1664	168.845
C14orf79	164.269	174.739	216.163	232.497	163.487	165.089	180.198	213.712
C14orf80	128.793	327.636	115.335	64.0464	99.3747	81.5618	105.555	102.724
c14orf93	246.789	256.041	298.856	275.487	216.915	285.958	229.96	291.641
c15orf39	374.039	492.668	431.6	389.543	468.023	465.787	349.84	560.847
C15orf40	242.162	245.12	252.432	260.573	263.931	233.876	263.888	205.447
c15orf41	266.069	259.682	198.028	167.574	259.656	245.668	271.428	201.905
C15ORF48	0	0	1.45076	0	2.13709	0	0	0
C15orf52	895.381	772.978	1067.76	1176.52	683.869	602.378	619.006	882.006
C15orf54	15.4243	2.42693	2.90152	0	2.13709	0.982672	0	0
c15orf57	211.313	237.839	205.282	263.205	255.382	250.581	270.674	284.556
c15orf59	1.54243	0	3.62689	0.877349	7.47981	5.89603	0	5.90366
c15orf61	47.0441	69.1676	46.4242	46.4995	58.77	63.8737	55.0395	53.1329
C15orf62	35.4759	29.1232	36.9943	32.4619	20.3024	16.7054	30.1586	18.8917
C15orf65	20.0516	50.9656	57.3049	61.4144	39.5362	45.2029	27.8967	43.6871
c16orf45	873.787	1538.68	2842.03	3219.87	1690.44	1809.1	1550.15	2315.41
C16orf46	34.7047	16.9885	42.072	38.6033	29.9193	20.6361	30.9126	35.4219
C16orf47	5.39851	1.21347	6.52841	4.38674	5.34272	7.86138	3.76983	8.26512
c16orf52	381.751	202.649	623.1	687.841	302.398	283.01	281.983	301.087
c16orf58	2106.19	1907.57	2027.43	1914.37	2203.34	1955.52	1865.31	2362.64
c16orf59	223.652	439.275	130.568	89.4896	221.189	182.777	166.626	160.579
c16orf62	2174.83	1629.69	1915.73	2024.04	2148.84	1943.73	2062.1	2080.45
c16orf70	662.474	603.093	604.966	593.088	645.401	538.504	622.022	698.993
C16orf71	17.7379	24.2693	23.2121	26.3205	40.6047	39.3069	21.111	34.2412
C16orf72	2246.55	1564.16	2349.5	2546.07	2596.56	2785.88	1991.98	2530.31
C16orf74	0.771215	3.6404	0	0	1.06854	0	1.50793	1.18073
C16orf78	0	0	0	1.7547	0	0	0	0
C16orf86	10.0258	4.85387	14.5076	16.6696	18.1653	6.8787	6.78569	16.5302
c16orf87	152.701	140.762	121.138	144.763	165.624	150.349	154.563	140.507
C16orf89	0.771215	0	7.97917	6.14144	7.47981	5.89603	0	15.3495
C16orf90	0	0	0	2.63205	1.06854	0	1.50793	0
C16orf91	178.151	235.413	157.407	150.027	126.088	160.176	180.198	147.591
C16orf95	61.6972	78.8753	48.6004	29.8299	79.0723	79.5964	69.3648	63.7595
C16orf96	0	1.21347	0.725379	0	0	0.982672	0	1.18073
C17orf100	37.0183	30.3367	71.8125	55.273	43.8103	38.3242	41.4681	68.4824
C17orf105	0.771215	0	0.725379	0.877349	1.06854	0.982672	0	1.18073
C17orf107	1.54243	2.42693	0	7.01879	1.06854	4.91336	0.753966	2.36146
C17orf47	1.54243	0	0	0	0	0.982672	0	1.18073
C17orf51	970.96	1123.67	911.801	977.366	1385.9	1365.91	1220.67	1129.96
c17orf53	336.25	423.5	240.1	258.818	320.563	272.2	347.578	288.098
C17orf58	197.431	168.672	260.411	321.11	154.939	190.638	172.658	200.724
c17orf62	987.927	907.673	1103.3	948.414	866.59	830.358	915.314	1068.56
c17orf67	37.0183	42.4713	35.5436	24.5658	29.9193	33.4108	24.1269	24.7954
C17orf74	0	2.42693	0.725379	0	0	0	0	0
c17orf75	454.246	445.342	391.705	421.127	378.265	364.571	379.245	351.858
C17orf78	2.31365	2.42693	0.725379	0	1.06854	0	0	1.18073
c17orf80	703.348	572.756	665.898	683.455	667.841	645.616	735.87	613.98
C17orf82	0.771215	1.21347	0.725379	2.63205	0	0	0	0
C17orf96	84.0625	60.6733	58.0303	39.4807	73.7296	117.921	77.6585	93.2778
C17orf97	78.6639	120.133	97.2008	83.3481	90.8263	100.233	94.9997	114.531
c17orf98	0	2.42693	0.725379	0	0	0	0	0
C17orf99	0	0	0	0	0	0	0	0
c18orf21	182.778	199.009	235.748	238.639	231.874	187.69	218.65	219.616
C18orf25	701.806	491.454	697.814	713.284	494.736	559.14	574.522	409.714
C18ORF32	0.771215	0	2.90152	0	1.06854	0	0	1.18073
c18orf54	906.949	546.06	516.47	507.985	606.934	710.472	600.911	417.979
c18orf8	509.773	674.688	741.337	803.651	489.394	504.111	563.966	461.666
c19orf12	480.467	381.029	541.858	495.702	603.728	689.836	514.959	645.86
C19orf18	0	4.85387	3.62689	4.38674	0	0	0.753966	1.18073
C19orf24	225.966	446.556	377.922	246.535	144.254	200.465	221.666	227.881
C19orf25	269.925	402.871	246.629	206.177	223.326	245.668	239.007	256.219
C19orf35	0	1.21347	0	0.877349	1.06854	0	0	1.18073
C19orf38	5.39851	15.7751	21.036	28.9525	9.6169	6.8787	8.29362	20.0724
c19orf43	1210.04	2018	1366.61	1263.38	1451.08	1642.04	1659.48	1471.19
c19orf44	143.446	93.4369	144.35	123.706	130.362	108.094	127.42	153.495
C19orf45	0	0	1.45076	0	0	0	0	0
C19orf47	316.198	481.746	329.322	286.893	400.704	409.774	367.181	329.424
C19orf48	1301.04	2106.58	776.155	578.173	1305.76	1329.56	1601.42	1201.98
c19orf53	1088.18	1383.35	1139.57	1132.66	1101.67	1248.98	1371.46	1185.45
c19orf54	643.965	588.531	567.972	486.928	663.566	558.158	597.895	695.451
C19orf57	74.8079	129.841	71.8125	57.0277	111.129	65.839	73.8886	102.724
c19orf60	114.911	279.097	199.479	150.904	83.3465	122.834	130.436	167.664
c19orf66	271.468	338.557	406.212	423.759	344.071	343.935	232.975	486.461
C19orf67	0.771215	0	1.45076	0.877349	0	0.982672	0	0
c19orf68	179.693	180.807	178.443	112.301	115.403	146.418	141.746	159.399
c19orf70	440.364	606.733	585.381	495.702	379.333	415.67	415.435	490.004
C19orf71	74.8079	48.5387	71.0871	52.6409	49.1531	50.1163	48.2538	66.121
C19orf73	9.25458	0	4.35227	5.26409	6.41127	3.93069	3.01586	7.08439
C19orf84	0	0	0	0.877349	1.06854	0.982672	0.753966	0
C1D	368.641	264.536	381.549	383.401	259.656	349.831	286.507	262.122
C1GALT1	2327.53	1180.7	2927.63	3244.44	1686.16	1649.91	1696.42	1553.84
C1GALT1C1	938.569	1066.64	1122.16	1204.6	739.433	838.219	1026.15	794.632
C1GALT1C1L	0	2.42693	0.725379	0.877349	3.20563	5.89603	1.50793	0
C1orf100	0	0	0.725379	1.7547	2.13709	0.982672	1.50793	0
C1orf101	11.5682	7.2808	10.1553	14.9149	9.6169	9.82672	4.52379	9.44585
C1ORF106	4.62729	0	0	0	0	0	0	0
C1ORF109	447.305	525.431	427.973	375.505	427.418	480.527	455.395	425.063
C1orf111	0	0	0	0	1.06854	0	0.753966	0
c1orf112	482.781	530.285	343.83	315.845	437.035	397.982	474.244	358.942
C1orf115	3.08486	0	0	0.877349	0	0	0	0
c1orf116	2.31365	0	0	0	0	0	0	0
C1orf122	562.987	796.034	948.795	790.491	1078.16	993.481	797.696	1359.02
c1orf123	922.373	1098.19	921.231	985.262	1007.64	1058.34	1017.85	1095.72
c1orf127	0	0	0	0	0	0	0	0
C1orf131	195.889	203.862	143.625	160.555	224.394	217.171	204.325	188.917
C1orf140	1.54243	10.9212	3.62689	4.38674	6.41127	1.96534	5.27776	2.36146
C1orf146	1.54243	1.21347	0	0	2.13709	3.93069	1.50793	1.18073
c1orf158	0	0	0.725379	0	3.20563	1.96534	0	2.36146
C1orf159	165.04	468.398	169.739	114.055	132.5	122.834	176.428	166.483
C1orf162	20.0516	21.8424	13.0568	17.547	18.1653	12.7747	6.78569	20.0724
C1orf168	0	2.42693	0	0	0	0	0	0
C1orf174	636.252	588.531	390.979	405.335	526.793	572.898	621.268	547.859
C1orf185	0	0	0	0	0	0	0	0
C1orf189	1.54243	1.21347	2.90152	1.7547	2.13709	0.982672	0.753966	3.54219
c1orf194	0	2.42693	0.725379	0	0	0.982672	0.753966	0
c1orf198	637.795	302.153	345.28	361.468	1623.12	1512.33	508.173	975.284
C1orf204	24.6789	13.3481	24.6629	34.2166	27.7822	18.6708	21.865	22.4339
c1orf21	310.8	246.334	251.706	218.46	479.777	536.539	329.483	460.485
C1orf210	0	0	0	0.877349	0	0	1.50793	0
c1orf216	810.547	787.54	726.83	827.34	868.727	823.479	850.473	1042.59
C1orf220	15.4243	10.9212	10.8807	5.26409	6.41127	5.89603	10.5555	8.26512
C1orf226	1.54243	1.21347	0.725379	0.877349	4.27418	1.96534	2.2619	10.6266
C1orf228	2.31365	6.06733	4.35227	1.7547	3.20563	5.89603	2.2619	9.44585
C1orf229	0	3.6404	0	0.877349	0	0	0.753966	4.72293
C1orf234	0.771215	2.42693	0.725379	0	0	0	0	0
C1orf27	437.279	354.332	496.884	526.409	507.559	482.492	369.443	428.606
c1orf35	168.125	232.986	147.977	105.282	195.544	153.297	202.063	153.495
c1orf43	2856.58	3481.44	3446.27	3705.92	3016.5	3206.46	3116.14	3345.01
C1ORF50	104.885	160.178	134.92	114.933	145.322	158.21	151.547	172.387
C1orf52	503.603	390.736	517.195	595.72	521.45	535.556	487.816	539.594
C1orf53	24.6789	13.3481	26.1136	16.6696	22.4394	23.5841	33.9285	18.8917
C1orf54	177.379	146.829	243.002	282.506	298.124	286.94	186.23	420.34
C1orf56	62.4684	70.3811	86.3201	70.1879	45.9474	41.2722	52.0236	67.3017
C1orf61	0	0	0.725379	0	0	0	0	0
C1orf74	97.9443	67.9541	108.081	100.018	120.746	99.2499	101.031	144.049
C1orf87	0	0	0.725379	0	0	0	0	0
C1ORF94	0	4.85387	3.62689	0.877349	0	0	0	0
C1QBP	1938.06	2399.02	1342.68	1203.72	1566.49	1587.02	2178.96	1226.78
C1QL1	3.85608	7.2808	13.7822	6.14144	17.0967	16.7054	15.8333	21.2532
c1ql2	0	0	0	0	0	0	0	0
C1QL3	1.54243	9.70773	18.1345	14.9149	17.0967	19.6534	6.78569	8.26512
C1QL4	10.0258	26.6963	7.25379	10.5282	20.3024	38.3242	15.0793	42.5063
C1QTNF1	244.475	468.398	840.714	741.36	793.929	660.356	365.673	1105.16
C1QTNF1-AS1	1.54243	0	3.62689	5.26409	1.06854	0	0	1.18073
C1QTNF2	32.391	71.5945	24.6629	25.4431	66.2498	77.6311	42.2221	80.2897
C1QTNF3	6.94094	6.06733	18.1345	18.4243	13.8911	10.8094	6.03172	22.4339
C1QTNF4	0	0	0	0	0	0	0	0
C1QTNF6	522.113	475.679	433.051	464.117	741.57	714.403	560.95	997.718
C1QTNF7	0	0	0.725379	3.50939	1.06854	0.982672	0	2.36146
C1QTNF9	4.62729	1.21347	3.62689	0.877349	7.47981	3.93069	3.01586	5.90366
C1QTNF9B	6.16972	1.21347	4.35227	0.877349	0	0	0.753966	2.36146
C1qtnf9b-as1	10.797	14.5616	6.52841	12.2829	5.34272	8.84405	5.27776	7.08439
C1R	4079.73	1861.46	4416.11	4793.83	14712.8	14258.6	1860.03	6452.7
C1RL	154.243	91.01	231.396	274.61	316.289	262.373	60.3172	148.772
C1RL-AS1	3.85608	0	2.17614	1.7547	0	0.982672	0	1.18073
C1S	1278.67	647.991	2224.74	2635.56	5178.17	5028.33	197.539	1177.19
C2	5.39851	14.5616	7.97917	6.14144	5.34272	17.6881	10.5555	17.711
C20orf141	0.771215	0	0.725379	0	0	0	0	0
C20orf144	0	0	1.45076	1.7547	2.13709	0	3.01586	0
c20orf194	506.688	291.232	460.616	442.184	468.023	487.405	405.633	442.774
C20orf196	37.0183	41.2579	51.5019	50.8862	37.3991	40.2896	35.4364	44.8678
C20orf197	1.54243	0	0	0	0	0	0	0
C20orf202	0	0	2.17614	0	0	2.94802	0	0
C20orf203	0	0	0	1.7547	0	0	0	2.36146
c20orf24	32.391	67.9541	44.9735	38.6033	14.9596	26.5321	24.1269	20.0724
C20orf27	494.349	1089.69	400.409	272.855	526.793	531.626	612.22	493.546
C20orf96	172.752	152.897	195.127	181.611	192.338	154.28	182.46	221.978
c21orf2	212.855	351.905	275.644	228.111	220.12	234.859	255.594	260.942
c21orf33	657.847	770.551	725.379	690.473	721.268	761.571	822.576	926.874
C21orf58	674.813	658.912	306.835	211.441	615.482	551.279	568.49	671.836
c21orf59	645.507	1026.59	718.85	684.332	578.083	614.17	696.664	572.655
c21orf62	6.16972	1.21347	6.52841	6.14144	3.20563	2.94802	0.753966	3.54219
C21orf62-AS1	2.31365	1.21347	10.1553	9.65083	13.8911	8.84405	5.27776	4.72293
c21orf91	410.286	172.312	423.621	459.731	301.33	311.507	267.658	231.423
C22orf15	0.771215	2.42693	0	0	1.06854	1.96534	0.753966	4.72293
C22orf23	180.464	207.503	216.888	203.545	210.503	170.002	161.349	249.134
C22orf24	5.39851	12.1347	4.35227	2.63205	3.20563	4.91336	4.52379	5.90366
C22orf29	456.559	514.51	333.674	330.76	525.724	475.613	536.07	500.63
C22orf34	4.62729	6.06733	0	0	18.1653	8.84405	15.8333	2.36146
c22orf39	252.187	269.39	225.593	265.837	328.043	302.663	321.189	312.894
C22orf46	630.854	654.059	668.074	690.473	572.74	514.92	622.022	618.703
C2CD2	2117.76	2348.06	3172.81	3129.5	2041.99	2095.06	1991.98	2122.96
C2CD2L	525.969	671.047	570.873	616.776	384.676	347.866	438.054	570.293
C2CD3	603.09	609.16	544.759	557.116	564.192	576.828	591.863	523.064
C2CD4A	0.771215	0	0	0.877349	1.06854	1.96534	0	0
C2CD4C	0	0	0	1.7547	0	0.982672	0	0
C2CD4D	0.771215	0	0	0	0	0	0	0
C2CD5	1051.94	635.857	890.04	926.48	899.715	959.088	946.981	858.392
C2orf15	3.08486	0	3.62689	4.38674	1.06854	1.96534	2.2619	2.36146
C2orf16	35.4759	24.2693	76.1648	70.1879	81.2094	43.2376	56.5474	54.3136
C2orf27A	73.2654	83.7292	132.019	143.885	113.266	105.146	99.5235	121.615
C2orf27B	16.9667	23.0559	29.0152	19.3017	24.5765	20.6361	17.3412	37.7834
c2orf42	212.855	171.099	268.39	295.666	283.164	268.269	224.682	265.665
C2orf48	37.0183	35.1905	17.4091	7.89614	27.7822	30.4628	43.73	40.1449
c2orf49	455.788	396.804	621.65	697.492	485.119	427.462	413.173	409.714
c2orf50	0	1.21347	0.725379	0	0	0	1.50793	0
c2orf61	0	4.85387	2.17614	0	2.13709	0	0.753966	3.54219
C2orf66	2.31365	0	4.35227	6.14144	4.27418	8.84405	4.52379	7.08439
c2orf68	361.7	190.514	387.352	374.628	272.479	295.784	305.356	317.617
C2orf69	606.175	418.646	506.314	500.966	397.499	500.18	404.126	315.255
C2orf71	0	0	0	0	0	0.982672	0	0
C2orf72	0	8.49427	0	0	3.20563	0	0	0
c2orf73	3.85608	1.21347	2.17614	7.01879	3.20563	0	3.01586	3.54219
C2orf74	146.531	223.278	249.53	257.063	198.749	205.378	169.642	221.978
c2orf76	118.767	104.358	108.807	150.904	97.2376	138.557	113.095	120.435
C2orf78	0.771215	2.42693	0	0	0	0	0	0
C2orf81	26.2213	53.3925	57.3049	53.5183	30.9878	32.4282	34.6824	67.3017
c2orf82	0.771215	3.6404	6.52841	2.63205	1.06854	2.94802	2.2619	4.72293
C2orf83	0	1.21347	0	0	0	0	0.753966	0
C2orf88	16.1955	16.9885	5.80303	7.89614	3.20563	3.93069	7.53966	9.44585
C3	32.391	101.931	327.146	404.458	409.253	277.114	25.6348	528.968
C3AR1	41.6456	72.808	114.61	167.574	71.5925	56.995	52.7776	93.2778
C3orf14	32.391	1.21347	18.1345	12.2829	2.13709	2.94802	1.50793	2.36146
C3orf18	256.815	209.93	303.208	345.675	315.221	300.698	261.626	386.099
C3orf20	12.3394	0	11.6061	5.26409	9.6169	8.84405	6.78569	12.988
C3orf33	29.3062	29.1232	36.2689	42.9901	41.6733	32.4282	18.8491	42.5063
C3orf35	7.71215	1.21347	6.52841	7.01879	8.54836	1.96534	8.29362	9.44585
C3orf38	475.069	387.096	531.703	547.466	475.503	503.128	441.07	417.979
c3orf49	3.85608	2.42693	7.97917	5.26409	10.6854	2.94802	9.04759	8.26512
c3orf52	38.5608	52.1791	34.8182	31.5845	45.9474	56.995	34.6824	41.3256
c3orf58	590.751	265.749	515.019	575.541	243.628	303.646	459.919	180.652
C3orf62	92.5458	95.8639	94.2992	114.055	123.951	83.5271	107.063	153.495
c3orf67	60.926	76.4484	116.786	131.602	85.4836	66.8217	71.6267	64.9402
c3orf70	13.8819	0	0	0	0	0	0	0
C3orf79	21.594	0	0	0	0	0	0	0
c3orf80	8.48337	8.49427	17.4091	32.4619	5.34272	11.7921	3.76983	25.9761
c4a	168.896	156.537	167.562	171.96	818.505	860.821	195.277	939.862
c4b	162.726	128.627	154.506	165.819	832.397	846.081	183.968	957.573
C4BPA	0	0	0.725379	0	0	0	0	1.18073
C4BPB	0	0	0.725379	0	0	0	3.01586	0
C4ORF19	3.08486	9.70773	13.0568	3.50939	2.13709	2.94802	1.50793	2.36146
c4orf22	13.1107	9.70773	10.8807	9.65083	9.6169	11.7921	18.8491	2.36146
C4orf26	0	0	0.725379	0.877349	0	0	0	1.18073
C4orf3	2208.76	1042.37	2502.56	2806.64	1991.77	2153.03	2028.92	2071
C4orf32	65.5533	27.9097	97.2008	92.1216	101.512	158.21	70.8728	108.627
C4orf33	224.424	195.368	190.775	217.582	217.983	264.339	172.658	204.267
C4orf36	1.54243	4.85387	5.07765	9.65083	2.13709	2.94802	2.2619	3.54219
c4orf46	2291.28	1152.79	1170.76	1109.85	1342.09	1527.07	1725.83	974.103
c4orf47	47.0441	32.7636	56.5795	42.9901	40.6047	27.5148	24.1269	46.0485
c4orf48	3.08486	27.9097	10.1553	10.5282	3.20563	8.84405	12.0634	20.0724
C4orf50	0	0	0	0	0	0	0	0
C4orf51	1.54243	0	0.725379	1.7547	0	0	0.753966	1.18073
C5	425.711	365.254	322.794	262.327	451.995	462.839	387.538	448.678
c5ar1	9.25458	19.4155	4.35227	12.2829	9.6169	10.8094	7.53966	10.6266
C5AR2	13.1107	8.49427	18.1345	13.1602	8.54836	15.7228	15.8333	22.4339
c5orf15	2079.2	1573.87	2085.46	2290.76	1622.05	1717.71	1552.42	1480.64
C5ORF22	482.781	353.119	511.392	557.994	512.902	563.071	417.697	415.617
C5orf24	1896.42	1027.81	1986.81	2268.82	1502.37	1735.4	1344.32	1317.7
c5orf30	416.456	448.983	348.907	344.798	304.535	352.779	376.983	242.05
C5orf34	386.379	384.669	294.504	283.384	302.398	327.23	299.324	224.339
c5orf42	563.758	514.51	668.074	705.388	647.538	642.668	496.109	631.691
C5orf46	1.54243	0	1.45076	0	1.06854	0	0	0
C5orf47	0	0	0	0	0	0	0	0
C5orf51	1115.18	558.195	1314.39	1404.64	975.582	1109.44	781.862	998.899
C5orf56	30.0774	31.5501	29.0152	28.9525	30.9878	53.0643	41.4681	37.7834
c5orf63	0	0	0	0	0	0	0	0
C5orf64	0	0	2.17614	0	0	0	0	0
C6	0	0	0	0	1.06854	0.982672	0	10.6266
C6orf1	495.891	834.865	750.767	586.069	380.402	398.965	571.506	474.654
C6orf10	0	1.21347	0	0	0	0	0	0
c6orf106	2304.39	2054.4	2307.43	2375.86	2484.37	2460.61	2590.63	2558.65
C6orf120	1054.25	688.036	968.381	975.612	792.86	855.907	945.473	780.463
C6orf132	26.9925	33.9771	8.70455	5.26409	39.5362	47.1683	31.6666	23.6146
C6orf136	291.519	331.276	258.235	259.695	177.378	203.413	195.277	232.604
C6orf141	15.4243	16.9885	21.7614	27.1978	9.6169	3.93069	22.619	5.90366
C6orf15	0	0	0	0	2.13709	0	0	0
C6orf163	12.3394	14.5616	7.25379	9.65083	16.0282	15.7228	8.29362	5.90366
C6orf201	23.9077	10.9212	21.7614	22.8111	16.0282	7.86138	23.3729	24.7954
C6orf203	206.686	189.301	182.07	198.281	188.064	198.5	177.182	193.64
C6orf223	3.85608	0	5.80303	5.26409	0	0	0	1.18073
C6orf226	30.0774	50.9656	48.6004	38.6033	20.3024	21.6188	42.2221	27.1568
C6orf25	3.08486	1.21347	0.725379	0	0	1.96534	0.753966	3.54219
C6orf47	462.729	396.804	556.366	492.193	471.228	502.145	452.379	549.04
C6orf48	1192.3	2413.59	2401	2343.4	1972.53	2155	1444.6	2132.4
C6orf52	9.25458	27.9097	13.0568	10.5282	9.6169	12.7747	19.6031	3.54219
c6orf58	3.85608	0	0.725379	3.50939	1.06854	0.982672	0.753966	1.18073
c6orf62	4434.49	2786.12	5254.64	5407.98	4449.42	4548.79	4055.58	4193.96
C6orf89	3473.55	3119.82	3280.89	3236.54	4204.72	4250.06	3765.3	4180.97
C6orf99	0	0	0	0	0	0	0	0
C7	0	0	1.45076	2.63205	13.8911	9.82672	5.27776	110.989
[truncated: 16,859 more rows]
