# Supplementary material for: A transcriptomic, proteomic, and functional genetic atlas dissects neurofibromin function in the peripheral nervous system
Source: Proc Natl Acad Sci U S A. 2025 Jun 30;122(27):e2506823122. doi: 10.1073/pnas.2506823122 (PMC12260521; doi:10.1073/pnas.2506823122)
Supplement: Supplementary file 3 — Dataset S02 (XLSX) [file pnas.2506823122.sd02.xlsx]

## Sheet: Sheet1
Supplementary Table 2. Phosphopeptide abundances for significantly regulated peptides in CRISPRi sgNTC or sgNF1 cells treated with DMSO or selumetinib.
Protein	Gene	ProteinName	EntrezID	Label	ProteinRef		SE	Tvalue	DF	log2FC	adj.pvalue	issue	MissingPercentage	ImputationPercentage
A8CG34	A8CG34			sgNF1_Sel-sgNTC	A8CG34_S2	A8CG34:A8CG34_S2	0.262864	3.26381	12	0.85794	0.0346822		0	0
A8CG34	A8CG34			sgNTC_Sel-sgNTC	A8CG34_S357	A8CG34:A8CG34_S357	0.104426	5.97167	12	0.623597	0.00217389		0	0
A8CG34	A8CG34			sgNF1_Sel-sgNTC	A8CG34_S357	A8CG34:A8CG34_S357	0.104426	8.32569	12	0.869418	0.000117379		0	0
A8CG34	A8CG34			sgNF1-sgNTC	A8CG34_S357	A8CG34:A8CG34_S357	0.104426	8.98908	12	0.938693	0.000101567		0	0
A8CG34	A8CG34			sgNF1-sgNTC_Sel	A8CG34_S357	A8CG34:A8CG34_S357	0.104426	3.01741	12	0.315095	0.0458546		0	0
A8CG34	A8CG34			sgNTC_Sel-sgNTC	A8CG34_S358	A8CG34:A8CG34_S358	0.105434	5.82024	12	0.613654	0.00258962		0	0
A8CG34	A8CG34			sgNF1_Sel-sgNTC	A8CG34_S358	A8CG34:A8CG34_S358	0.105434	8.14413	12	0.858672	0.000136609		0	0
A8CG34	A8CG34			sgNF1-sgNTC	A8CG34_S358	A8CG34:A8CG34_S358	0.105434	8.80878	12	0.928749	0.000111934		0	0
A8CG34	A8CG34			sgNF1-sgNTC_Sel	A8CG34_S358	A8CG34:A8CG34_S358	0.105434	2.98854	12	0.315095	0.0476199		0	0
A8CG34	A8CG34			sgNF1_Sel-sgNTC	A8CG34_S412	A8CG34:A8CG34_S412	0.475039	-3.1938	12	-1.51718	0.0378712		0.1875	0
A8CG34	A8CG34			sgNF1-sgNTC	A8CG34_S412	A8CG34:A8CG34_S412	0.475039	-4.02595	12	-1.91248	0.016843		0.25	0
A8CG34	A8CG34			sgNF1-sgNTC_Sel	A8CG34_T474	A8CG34:A8CG34_T474	1.87371	3.271	9	6.1289	0.0426182		0.25	0
A8MU93	A8MU93			sgNF1_Sel-sgNTC	A8MU93_S54	A8MU93:A8MU93_S54	0.180905	-3.40603	12	-0.616167	0.0283481		0	0
Q2M2I8	AAK1	AP2 associated kinase 1	22848	sgNF1_Sel-sgNTC	Q2M2I8_S20	AAK1:Q2M2I8_S20	0.0950885	-4.17757	12	-0.397239	0.0099215		0	0
Q2M2I8	AAK1	AP2 associated kinase 1	22848	sgNF1_Sel-sgNTC	Q2M2I8_S21	AAK1:Q2M2I8_S21	0.128114	-3.20807	12	-0.410998	0.0371388		0	0
Q2M2I8	AAK1	AP2 associated kinase 1	22848	sgNTC_Sel-sgNTC	Q2M2I8_S670	AAK1:Q2M2I8_S670	1.08142	10.1738	4	11.0022	0.00955157		0.5	0
Q2M2I8	AAK1	AP2 associated kinase 1	22848	sgNF1-sgNTC	Q2M2I8_S670	AAK1:Q2M2I8_S670	1.08142	8.93765	4	9.66538	0.0104322		0.5	0
Q2M2I8	AAK1	AP2 associated kinase 1	22848	sgNF1_Sel-sgNTC	Q2M2I8_S670;Q2M2I8_T673	AAK1:Q2M2I8_S670;Q2M2I8_T673	0.781042	3.24643	10	2.5356	0.0416267		0.25	0
Q2M2I8	AAK1	AP2 associated kinase 1	22848	sgNF1_Sel-sgNTC	Q2M2I8_T27	AAK1:Q2M2I8_T27	0.100567	-3.19304	12	-0.321113	0.0379054		0.03125	0
Q2M2I8	AAK1	AP2 associated kinase 1	22848	sgNF1-sgNTC_Sel	Q2M2I8_T620	AAK1:Q2M2I8_T620	0.767904	-3.26705	8	-2.50878	0.0479734		0.25	0
P49588	AARS1	alanyl-tRNA synthetase 1	16	sgNF1_Sel-sgNTC	P49588_S399	AARS1:P49588_S399	0.223834	-5.45111	12	-1.22015	0.00201757		0	0
P33527	ABCC1	ATP binding cassette subfamily C member 1	4363	sgNTC_Sel-sgNTC	P33527_S918	ABCC1:P33527_S918	0.199594	-6.07035	12	-1.2116	0.00194019		0	0
P33527	ABCC1	ATP binding cassette subfamily C member 1	4363	sgNF1_Sel-sgNTC	P33527_S918	ABCC1:P33527_S918	0.199594	-3.01234	12	-0.601244	0.0485886		0	0
P33527	ABCC1	ATP binding cassette subfamily C member 1	4363	sgNF1-sgNTC_Sel	P33527_S918	ABCC1:P33527_S918	0.199594	6.58024	12	1.31337	0.000478987		0	0
P33527	ABCC1	ATP binding cassette subfamily C member 1	4363	sgNF1_Sel-sgNTC_Sel	P33527_S919	ABCC1:P33527_S919	0.791271	-3.67769	12	-2.91005	0.0244129		0.125	0
P33527	ABCC1	ATP binding cassette subfamily C member 1	4363	sgNF1_Sel-sgNTC	P33527_S930	ABCC1:P33527_S930	1.14145	-3.3846	12	-3.86335	0.0291777		0	0
P33527	ABCC1	ATP binding cassette subfamily C member 1	4363	sgNF1_Sel-sgNTC	P33527_T931	ABCC1:P33527_T931	0.244176	-3.26433	12	-0.797071	0.0346822		0	0
P33527	ABCC1	ATP binding cassette subfamily C member 1	4363	sgNTC_Sel-sgNTC	P33527_Y920	ABCC1:P33527_Y920	0.503106	-4.12634	12	-2.07599	0.0193658		0.1875	0
P33527	ABCC1	ATP binding cassette subfamily C member 1	4363	sgNF1_Sel-sgNTC	P33527_Y920	ABCC1:P33527_Y920	0.503106	-3.02671	12	-1.52276	0.0477233		0.125	0
O15439	ABCC4	ATP binding cassette subfamily C member 4	10257	sgNTC_Sel-sgNTC	O15439_S638	ABCC4:O15439_S638	0.63972	-4.18033	9	-2.67424	0.0279362		0.125	0
O15439	ABCC4	ATP binding cassette subfamily C member 4	10257	sgNF1_Sel-sgNTC	O15439_S638	ABCC4:O15439_S638	0.725374	-4.2047	9	-3.04998	0.0153154		0.25	0
O15439	ABCC4	ATP binding cassette subfamily C member 4	10257	sgNTC_Sel-sgNTC	O15439_T646	ABCC4:O15439_T646	0.177581	-6.38305	12	-1.13351	0.00143069		0.03125	0
O15439	ABCC4	ATP binding cassette subfamily C member 4	10257	sgNF1_Sel-sgNTC	O15439_T646	ABCC4:O15439_T646	0.177581	-7.37241	12	-1.3092	0.000262267		0.03125	0
O15439	ABCC4	ATP binding cassette subfamily C member 4	10257	sgNF1-sgNTC	O15439_T646	ABCC4:O15439_T646	0.177581	-3.47588	12	-0.617251	0.0344397		0	0
Q8NE71	ABCF1	ATP binding cassette subfamily F member 1	23	sgNF1_Sel-sgNTC_Sel	Q8NE71_S105	ABCF1:Q8NE71_S105	0.104531	3.19725	12	0.334213	0.0465743		0.25	0
Q8NE71	ABCF1	ATP binding cassette subfamily F member 1	23	sgNF1-sgNTC_Sel	Q8NE71_S105	ABCF1:Q8NE71_S105	0.104531	3.66753	12	0.383372	0.0186943		0.291667	0
Q8NE71	ABCF1	ATP binding cassette subfamily F member 1	23	sgNF1_Sel-sgNTC_Sel	Q8NE71_S109	ABCF1:Q8NE71_S109	0.0938572	4.23269	12	0.397269	0.011737		0.125	0
Q8NE71	ABCF1	ATP binding cassette subfamily F member 1	23	sgNF1-sgNTC_Sel	Q8NE71_S109	ABCF1:Q8NE71_S109	0.0938572	4.33724	12	0.407081	0.00745415		0.125	0
Q8NE71	ABCF1	ATP binding cassette subfamily F member 1	23	sgNF1_Sel-sgNTC	Q8NE71_S24	ABCF1:Q8NE71_S24	0.22482	3.42667	12	0.770385	0.0275487		0	0
Q8NE71	ABCF1	ATP binding cassette subfamily F member 1	23	sgNF1_Sel-sgNTC_Sel	Q8NE71_S24	ABCF1:Q8NE71_S24	0.22482	3.24807	12	0.730232	0.0435006		0	0
Q8NE71	ABCF1	ATP binding cassette subfamily F member 1	23	sgNF1-sgNTC	Q8NE71_S24	ABCF1:Q8NE71_S24	0.22482	4.37963	12	0.98463	0.0107017		0	0
Q8NE71	ABCF1	ATP binding cassette subfamily F member 1	23	sgNF1-sgNTC_Sel	Q8NE71_S24	ABCF1:Q8NE71_S24	0.22482	4.20103	12	0.944477	0.00899771		0	0
Q8NE71	ABCF1	ATP binding cassette subfamily F member 1	23	sgNF1_Sel-sgNTC_Sel	Q8NE71_T108	ABCF1:Q8NE71_T108	0.0612608	3.72256	12	0.228047	0.0229159		0	0
Q8NE71	ABCF1	ATP binding cassette subfamily F member 1	23	sgNF1-sgNTC_Sel	Q8NE71_T108	ABCF1:Q8NE71_T108	0.0612608	5.4457	12	0.333608	0.00178949		0	0
Q8IZP0	ABI1	abl interactor 1	10006	sgNF1_Sel-sgNTC	Q8IZP0_S183	ABI1:Q8IZP0_S183	0.396517	-4.02967	12	-1.59783	0.0120384		0.0625	0
Q8IZP0	ABI1	abl interactor 1	10006	sgNF1-sgNTC	Q8IZP0_S183	ABI1:Q8IZP0_S183	0.396517	-4.20231	12	-1.66629	0.0132688		0.0208333	0
Q8IZP0	ABI1	abl interactor 1	10006	sgNF1_Sel-sgNTC	Q8IZP0_S187	ABI1:Q8IZP0_S187	0.602149	-4.91614	12	-2.96025	0.00387206		0.0625	0
Q8IZP0	ABI1	abl interactor 1	10006	sgNF1-sgNTC	Q8IZP0_S187	ABI1:Q8IZP0_S187	0.602149	-4.863	12	-2.92825	0.00574691		0	0
Q8IZP0	ABI1	abl interactor 1	10006	sgNTC_Sel-sgNTC	Q8IZP0_S225	ABI1:Q8IZP0_S225	0.240145	-4.2103	12	-1.01108	0.0174947		0.0416667	0
Q8IZP0	ABI1	abl interactor 1	10006	sgNF1_Sel-sgNTC	Q8IZP0_S225	ABI1:Q8IZP0_S225	0.240145	-5.08544	12	-1.22124	0.00313958		0	0
Q8IZP0	ABI1	abl interactor 1	10006	sgNF1_Sel-sgNTC_Sel	Q8IZP0_S319	ABI1:Q8IZP0_S319	0.423756	-3.62395	12	-1.53567	0.0260961		0	0
Q8IZP0	ABI1	abl interactor 1	10006	sgNF1-sgNTC_Sel	Q8IZP0_S319	ABI1:Q8IZP0_S319	0.423756	-3.5629	12	-1.5098	0.0217298		0	0
Q8IZP0	ABI1	abl interactor 1	10006	sgNF1_Sel-sgNTC	Q8IZP0_S319;Q8IZP0_S323	ABI1:Q8IZP0_S319;Q8IZP0_S323	1.18536	-6.5485	3	-7.76232	0.0362567		0.625	0
Q8IZP0	ABI1	abl interactor 1	10006	sgNF1_Sel-sgNTC_Sel	Q8IZP0_S319;Q8IZP0_S323	ABI1:Q8IZP0_S319;Q8IZP0_S323	1.11757	-8.82748	3	-9.86529	0.0237583		0.5	0
Q8IZP0	ABI1	abl interactor 1	10006	sgNF1_Sel-sgNTC_Sel	Q8IZP0_S323	ABI1:Q8IZP0_S323	0.336012	-4.54455	12	-1.52702	0.00779735		0	0
Q8IZP0	ABI1	abl interactor 1	10006	sgNF1-sgNTC_Sel	Q8IZP0_S323	ABI1:Q8IZP0_S323	0.336012	-3.67874	12	-1.2361	0.0184007		0	0
Q8IZP0	ABI1	abl interactor 1	10006	sgNF1_Sel-sgNTC_Sel	Q8IZP0_S326	ABI1:Q8IZP0_S326	0.392332	-3.50412	12	-1.37478	0.0309201		0.0416667	0
Q8IZP0	ABI1	abl interactor 1	10006	sgNF1-sgNTC_Sel	Q8IZP0_S326	ABI1:Q8IZP0_S326	0.392332	-3.50167	12	-1.37382	0.0235831		0	0
Q8IZP0	ABI1	abl interactor 1	10006	sgNF1_Sel-sgNTC	Q8IZP0_T170	ABI1:Q8IZP0_T170	0.183211	-3.45573	12	-0.633127	0.0264342		0	0
Q8IZP0	ABI1	abl interactor 1	10006	sgNF1_Sel-sgNTC_Sel	Q8IZP0_T324	ABI1:Q8IZP0_T324	0.370145	-3.6032	12	-1.33371	0.0268464		0	0
Q8IZP0	ABI1	abl interactor 1	10006	sgNF1-sgNTC_Sel	Q8IZP0_T324	ABI1:Q8IZP0_T324	0.370145	-3.73792	12	-1.38357	0.0169608		0	0
Q9NYB9	ABI2	abl interactor 2	10152	sgNTC_Sel-sgNTC	Q9NYB9_S227	ABI2:Q9NYB9_S227	0.151132	-3.43408	12	-0.518999	0.045844		0.03125	0
Q9NYB9	ABI2	abl interactor 2	10152	sgNF1_Sel-sgNTC_Sel	Q9NYB9_S227	ABI2:Q9NYB9_S227	0.151132	5.27161	12	0.796708	0.00321607		0.03125	0
Q9NYB9	ABI2	abl interactor 2	10152	sgNF1_Sel-sgNF1	Q9NYB9_S227	ABI2:Q9NYB9_S227	0.151132	-4.90967	12	-0.742009	0.0200066		0	0
Q9NYB9	ABI2	abl interactor 2	10152	sgNF1-sgNTC	Q9NYB9_S227	ABI2:Q9NYB9_S227	0.151132	6.7472	12	1.01972	0.000704747		0	0
Q9NYB9	ABI2	abl interactor 2	10152	sgNF1-sgNTC_Sel	Q9NYB9_S227	ABI2:Q9NYB9_S227	0.151132	10.1813	12	1.53872	1.86e-05		0.03125	0
Q9NYB9	ABI2	abl interactor 2	10152	sgNF1_Sel-sgNTC	Q9NYB9_S233	ABI2:Q9NYB9_S233	0.164682	4.46614	12	0.735496	0.00684048		0	0
Q9NYB9	ABI2	abl interactor 2	10152	sgNF1-sgNTC	Q9NYB9_S233	ABI2:Q9NYB9_S233	0.164682	6.42755	12	1.05851	0.00101954		0	0
Q9NYB9	ABI2	abl interactor 2	10152	sgNF1-sgNTC_Sel	Q9NYB9_S233	ABI2:Q9NYB9_S233	0.164682	3.77831	12	0.622222	0.0160575		0.125	0
Q9NYB9	ABI2	abl interactor 2	10152	sgNF1-sgNTC_Sel	Q9NYB9_S242	ABI2:Q9NYB9_S242	0.566942	-5.01858	12	-2.84524	0.0030217		0.166667	0
Q9NYB9	ABI2	abl interactor 2	10152	sgNTC_Sel-sgNTC	Q9NYB9_S243	ABI2:Q9NYB9_S243	0.277505	5.17865	12	1.4371	0.00532876		0	0
Q9NYB9	ABI2	abl interactor 2	10152	sgNF1_Sel-sgNTC_Sel	Q9NYB9_S243	ABI2:Q9NYB9_S243	0.277505	-5.01845	12	-1.39264	0.00433218		0	0
Q9NYB9	ABI2	abl interactor 2	10152	sgNF1-sgNTC_Sel	Q9NYB9_S243	ABI2:Q9NYB9_S243	0.277505	-7.99445	12	-2.2185	0.000110037		0	0
Q9NYB9	ABI2	abl interactor 2	10152	sgNTC_Sel-sgNTC	Q9NYB9_S244	ABI2:Q9NYB9_S244	0.193339	6.52486	12	1.26151	0.00123798		0	0
Q9NYB9	ABI2	abl interactor 2	10152	sgNF1_Sel-sgNTC_Sel	Q9NYB9_S244	ABI2:Q9NYB9_S244	0.193339	-6.49137	12	-1.25503	0.00086306		0	0
Q9NYB9	ABI2	abl interactor 2	10152	sgNF1-sgNTC_Sel	Q9NYB9_S244	ABI2:Q9NYB9_S244	0.193339	-9.42682	12	-1.82257	3.16e-05		0	0
Q9NYB9	ABI2	abl interactor 2	10152	sgNF1_Sel-sgNTC_Sel	Q9NYB9_T231	ABI2:Q9NYB9_T231	0.124879	5.57882	12	0.696678	0.00224906		0	0
Q9NYB9	ABI2	abl interactor 2	10152	sgNF1-sgNTC	Q9NYB9_T231	ABI2:Q9NYB9_T231	0.124879	5.87708	12	0.733923	0.00182524		0	0
Q9NYB9	ABI2	abl interactor 2	10152	sgNF1-sgNTC_Sel	Q9NYB9_T231	ABI2:Q9NYB9_T231	0.124879	8.74462	12	1.09202	5.59e-05		0	0
Q9NYB9	ABI2	abl interactor 2	10152	sgNF1_Sel-sgNTC_Sel	Q9NYB9_T240	ABI2:Q9NYB9_T240	0.763155	-4.20409	9	-3.20837	0.0190767		0	0
Q9NYB9	ABI2	abl interactor 2	10152	sgNF1_Sel-sgNF1	Q9NYB9_T240	ABI2:Q9NYB9_T240	1.20665	6.85338	9	8.26966	0.00763303		0.375	0
Q9NYB9	ABI2	abl interactor 2	10152	sgNF1-sgNTC	Q9NYB9_T240	ABI2:Q9NYB9_T240	1.20665	-7.53404	9	-9.09099	0.00107875		0.375	0
Q9NYB9	ABI2	abl interactor 2	10152	sgNF1-sgNTC_Sel	Q9NYB9_T240	ABI2:Q9NYB9_T240	1.20665	-9.51227	9	-11.478	0.000146332		0.375	0
Q9NYB9	ABI2	abl interactor 2	10152	sgNTC_Sel-sgNTC	Q9NYB9_Y241	ABI2:Q9NYB9_Y241	0.194725	6.61794	12	1.28868	0.00111409		0	0
Q9NYB9	ABI2	abl interactor 2	10152	sgNF1_Sel-sgNTC_Sel	Q9NYB9_Y241	ABI2:Q9NYB9_Y241	0.194725	-6.44534	12	-1.25507	0.00090164		0	0
Q9NYB9	ABI2	abl interactor 2	10152	sgNF1-sgNTC_Sel	Q9NYB9_Y241	ABI2:Q9NYB9_Y241	0.194725	-9.43068	12	-1.83639	3.16e-05		0	0
P00519	ABL1	ABL proto-oncogene 1, non-receptor tyrosine kinase	25	sgNTC_Sel-sgNTC	P00519_S683	ABL1:P00519_S683	0.395432	-4.25037	12	-1.68074	0.016685		0	0
P00519	ABL1	ABL proto-oncogene 1, non-receptor tyrosine kinase	25	sgNF1_Sel-sgNTC	P00519_S683	ABL1:P00519_S683	0.395432	-4.11077	12	-1.62553	0.0107967		0	0
P00519	ABL1	ABL proto-oncogene 1, non-receptor tyrosine kinase	25	sgNTC_Sel-sgNTC	P00519_S718	ABL1:P00519_S718	0.282255	3.44479	12	0.972309	0.0452527		0	0
P00519	ABL1	ABL proto-oncogene 1, non-receptor tyrosine kinase	25	sgNTC_Sel-sgNTC	P00519_S720	ABL1:P00519_S720	0.150981	3.68854	12	0.556899	0.033314		0	0
P00519	ABL1	ABL proto-oncogene 1, non-receptor tyrosine kinase	25	sgNF1_Sel-sgNTC_Sel	P00519_S720	ABL1:P00519_S720	0.150981	-3.30569	12	-0.499096	0.0402063		0	0
P00519	ABL1	ABL proto-oncogene 1, non-receptor tyrosine kinase	25	sgNF1-sgNTC_Sel	P00519_S720	ABL1:P00519_S720	0.150981	-3.5473	12	-0.535574	0.0221887		0	0
P00519	ABL1	ABL proto-oncogene 1, non-receptor tyrosine kinase	25	sgNF1_Sel-sgNTC	P00519_S919	ABL1:P00519_S919	0.141654	5.07096	11	0.718324	0.00389267		0	0
P00519	ABL1	ABL proto-oncogene 1, non-receptor tyrosine kinase	25	sgNF1_Sel-sgNTC_Sel	P00519_S919	ABL1:P00519_S919	0.153004	7.25447	11	1.10997	0.000574392		0.125	0
P00519	ABL1	ABL proto-oncogene 1, non-receptor tyrosine kinase	25	sgNF1-sgNTC	P00519_S919	ABL1:P00519_S919	0.141654	7.64733	11	1.08328	0.000406935		0	0
P00519	ABL1	ABL proto-oncogene 1, non-receptor tyrosine kinase	25	sgNF1-sgNTC_Sel	P00519_S919	ABL1:P00519_S919	0.153004	9.63973	11	1.47492	4.45e-05		0.125	0
O14639	ABLIM1	actin binding LIM protein 1	3983	sgNF1_Sel-sgNTC	O14639_S216	ABLIM1:O14639_S216	0.248054	-11.9093	10	-2.95414	2.8e-05		0.125	0
O14639	ABLIM1	actin binding LIM protein 1	3983	sgNF1_Sel-sgNTC_Sel	O14639_S216	ABLIM1:O14639_S216	0.248054	-12.3025	10	-3.05169	3.43e-05		0.125	0
O14639	ABLIM1	actin binding LIM protein 1	3983	sgNF1-sgNTC	O14639_S216	ABLIM1:O14639_S216	0.248054	-13.2066	10	-3.27595	2.82e-05		0.125	0
O14639	ABLIM1	actin binding LIM protein 1	3983	sgNF1-sgNTC_Sel	O14639_S216	ABLIM1:O14639_S216	0.248054	-13.5999	10	-3.37349	8.91e-06		0.125	0
O14639	ABLIM1	actin binding LIM protein 1	3983	sgNF1-sgNTC	O14639_S367	ABLIM1:O14639_S367	1.47647	-4.33486	5	-6.40029	0.0490576		0.375	0
O14639	ABLIM1	actin binding LIM protein 1	3983	sgNF1_Sel-sgNTC	O14639_S422;O14639_S431	ABLIM1:O14639_S422;O14639_S431	0.369735	-10.2929	10	-3.80565	7.3e-05		0.125	0
O14639	ABLIM1	actin binding LIM protein 1	3983	sgNF1_Sel-sgNTC_Sel	O14639_S422;O14639_S431	ABLIM1:O14639_S422;O14639_S431	0.369735	-10.3318	10	-3.82002	9.4e-05		0.125	0
O14639	ABLIM1	actin binding LIM protein 1	3983	sgNF1-sgNTC	O14639_S422;O14639_S431	ABLIM1:O14639_S422;O14639_S431	0.369735	-6.65497	10	-2.46058	0.00150597		0.125	0
O14639	ABLIM1	actin binding LIM protein 1	3983	sgNF1-sgNTC_Sel	O14639_S422;O14639_S431	ABLIM1:O14639_S422;O14639_S431	0.369735	-6.69384	10	-2.47495	0.00082409		0.125	0
O14639	ABLIM1	actin binding LIM protein 1	3983	sgNF1_Sel-sgNTC	O14639_S426	ABLIM1:O14639_S426	0.565066	-7.11813	8	-4.02222	0.00151643		0.625	0
O14639	ABLIM1	actin binding LIM protein 1	3983	sgNF1_Sel-sgNTC_Sel	O14639_S426	ABLIM1:O14639_S426	0.565066	-6.61898	8	-3.74016	0.00286055		0.625	0
O14639	ABLIM1	actin binding LIM protein 1	3983	sgNF1-sgNTC	O14639_S426	ABLIM1:O14639_S426	0.386014	-7.75256	8	-2.99259	0.00146225		0.4375	0
O14639	ABLIM1	actin binding LIM protein 1	3983	sgNF1-sgNTC_Sel	O14639_S426	ABLIM1:O14639_S426	0.386014	-7.02188	8	-2.71054	0.00143017		0.4375	0
O14639	ABLIM1	actin binding LIM protein 1	3983	sgNF1_Sel-sgNTC	O14639_S431	ABLIM1:O14639_S431	0.171462	-16.579	12	-2.84267	7.36e-07		0.0416667	0
O14639	ABLIM1	actin binding LIM protein 1	3983	sgNF1_Sel-sgNTC_Sel	O14639_S431	ABLIM1:O14639_S431	0.171462	-15.7216	12	-2.69566	2.56e-06		0.0416667	0
O14639	ABLIM1	actin binding LIM protein 1	3983	sgNF1-sgNTC	O14639_S431	ABLIM1:O14639_S431	0.171462	-14.9731	12	-2.56733	3.62e-06		0	0
O14639	ABLIM1	actin binding LIM protein 1	3983	sgNF1-sgNTC_Sel	O14639_S431	ABLIM1:O14639_S431	0.171462	-14.1157	12	-2.42031	1.87e-06		0	0
O14639	ABLIM1	actin binding LIM protein 1	3983	sgNF1_Sel-sgNTC_Sel	O14639_S431;O14639_S435	ABLIM1:O14639_S431;O14639_S435	0.97599	-3.90416	8	-3.81042	0.0317504		0.125	0
O14639	ABLIM1	actin binding LIM protein 1	3983	sgNF1_Sel-sgNTC	O14639_S450	ABLIM1:O14639_S450	0.120975	-21.6064	12	-2.61384	9.06e-08		0	0
O14639	ABLIM1	actin binding LIM protein 1	3983	sgNF1_Sel-sgNTC_Sel	O14639_S450	ABLIM1:O14639_S450	0.120975	-19.8793	12	-2.4049	3.19e-07		0	0
O14639	ABLIM1	actin binding LIM protein 1	3983	sgNF1-sgNTC	O14639_S450	ABLIM1:O14639_S450	0.120975	-19.1841	12	-2.3208	5.5e-07		0	0
O14639	ABLIM1	actin binding LIM protein 1	3983	sgNF1-sgNTC_Sel	O14639_S450	ABLIM1:O14639_S450	0.120975	-17.457	12	-2.11186	5.92e-07		0	0
O14639	ABLIM1	actin binding LIM protein 1	3983	sgNF1-sgNTC_Sel	O14639_S450;O14639_S455	ABLIM1:O14639_S450;O14639_S455	1.09669	-3.52319	9	-3.86383	0.0315902		0.125	0
O14639	ABLIM1	actin binding LIM protein 1	3983	sgNF1_Sel-sgNTC	O14639_S452	ABLIM1:O14639_S452	0.120272	-21.447	12	-2.57947	9.06e-08		0	0
O14639	ABLIM1	actin binding LIM protein 1	3983	sgNF1_Sel-sgNTC_Sel	O14639_S452	ABLIM1:O14639_S452	0.120272	-19.7572	12	-2.37624	3.19e-07		0	0
O14639	ABLIM1	actin binding LIM protein 1	3983	sgNF1-sgNTC	O14639_S452	ABLIM1:O14639_S452	0.120272	-18.7987	12	-2.26096	5.5e-07		0	0
O14639	ABLIM1	actin binding LIM protein 1	3983	sgNF1-sgNTC_Sel	O14639_S452	ABLIM1:O14639_S452	0.120272	-17.109	12	-2.05773	6.85e-07		0	0
O14639	ABLIM1	actin binding LIM protein 1	3983	sgNF1_Sel-sgNTC	O14639_S455	ABLIM1:O14639_S455	0.116869	-22.6499	12	-2.64706	6.9e-08		0	0
O14639	ABLIM1	actin binding LIM protein 1	3983	sgNF1_Sel-sgNTC_Sel	O14639_S455	ABLIM1:O14639_S455	0.116869	-20.9942	12	-2.45357	3.03e-07		0	0
O14639	ABLIM1	actin binding LIM protein 1	3983	sgNF1-sgNTC	O14639_S455	ABLIM1:O14639_S455	0.116869	-20.1333	12	-2.35295	4.12e-07		0	0
O14639	ABLIM1	actin binding LIM protein 1	3983	sgNF1-sgNTC_Sel	O14639_S455	ABLIM1:O14639_S455	0.116869	-18.4776	12	-2.15946	3.74e-07		0	0
O14639	ABLIM1	actin binding LIM protein 1	3983	sgNF1-sgNTC	O14639_S458	ABLIM1:O14639_S458	1.16016	-4.15193	11	-4.81688	0.0163102		0.125	0
O14639	ABLIM1	actin binding LIM protein 1	3983	sgNTC_Sel-sgNTC	O14639_S540	ABLIM1:O14639_S540	0.369052	-9.40983	7	-3.47271	0.00135161		0	0
O14639	ABLIM1	actin binding LIM protein 1	3983	sgNF1_Sel-sgNTC	O14639_S540	ABLIM1:O14639_S540	0.583522	-13.4936	7	-7.87379	0.000128474		0.375	0
O14639	ABLIM1	actin binding LIM protein 1	3983	sgNF1_Sel-sgNTC_Sel	O14639_S540	ABLIM1:O14639_S540	0.583522	-7.54227	7	-4.40108	0.0024082		0.375	0
O14639	ABLIM1	actin binding LIM protein 1	3983	sgNF1_Sel-sgNF1	O14639_S540	ABLIM1:O14639_S540	0.639216	5.21241	7	3.33186	0.0457482		0.625	0
O14639	ABLIM1	actin binding LIM protein 1	3983	sgNF1-sgNTC	O14639_S540	ABLIM1:O14639_S540	0.451994	-24.7916	7	-11.2057	1.52e-05		0.25	0
O14639	ABLIM1	actin binding LIM protein 1	3983	sgNF1-sgNTC_Sel	O14639_S540	ABLIM1:O14639_S540	0.451994	-17.1085	7	-7.73294	2.89e-05		0.25	0
O14639	ABLIM1	actin binding LIM protein 1	3983	sgNTC_Sel-sgNTC	O14639_S655	ABLIM1:O14639_S655	0.182621	-7.19185	12	-1.31338	0.000624481		0	0
O14639	ABLIM1	actin binding LIM protein 1	3983	sgNF1_Sel-sgNTC	O14639_S655	ABLIM1:O14639_S655	0.182621	-16.4437	12	-3.00297	7.61e-07		0	0
O14639	ABLIM1	actin binding LIM protein 1	3983	sgNF1_Sel-sgNTC_Sel	O14639_S655	ABLIM1:O14639_S655	0.182621	-9.25188	12	-1.68958	7.4e-05		0	0
O14639	ABLIM1	actin binding LIM protein 1	3983	sgNF1-sgNTC	O14639_S655	ABLIM1:O14639_S655	0.182621	-12.4118	12	-2.26665	1.35e-05		0	0
O14639	ABLIM1	actin binding LIM protein 1	3983	sgNF1-sgNTC_Sel	O14639_S655	ABLIM1:O14639_S655	0.182621	-5.21992	12	-0.953265	0.00234235		0	0
O14639	ABLIM1	actin binding LIM protein 1	3983	sgNF1_Sel-sgNTC	O14639_T433	ABLIM1:O14639_T433	0.578827	-5.74841	12	-3.32734	0.00142413		0.0625	0
O14639	ABLIM1	actin binding LIM protein 1	3983	sgNF1_Sel-sgNTC_Sel	O14639_T433	ABLIM1:O14639_T433	0.578827	-5.47238	12	-3.16757	0.00253554		0.0625	0
O14639	ABLIM1	actin binding LIM protein 1	3983	sgNF1-sgNTC	O14639_T433	ABLIM1:O14639_T433	0.578827	-5.20198	12	-3.01105	0.00385197		0	0
O14639	ABLIM1	actin binding LIM protein 1	3983	sgNF1-sgNTC_Sel	O14639_T433	ABLIM1:O14639_T433	0.578827	-4.92595	12	-2.85128	0.003417		0	0
O94929	ABLIM3	actin binding LIM protein family member 3	22885	sgNF1_Sel-sgNTC	O94929_S373	ABLIM3:O94929_S373	0.154369	-4.02441	12	-0.621242	0.012107		0	0
O94929	ABLIM3	actin binding LIM protein family member 3	22885	sgNF1_Sel-sgNTC	O94929_Y376	ABLIM3:O94929_Y376	0.123101	-4.51216	12	-0.555453	0.00645263		0	0
Q15057	ACAP2	ArfGAP with coiled-coil, ankyrin repeat and PH domains 2	23527	sgNF1_Sel-sgNTC	Q15057_S387	ACAP2:Q15057_S387	0.196024	-3.07792	12	-0.603346	0.0444121		0	0
Q15057	ACAP2	ArfGAP with coiled-coil, ankyrin repeat and PH domains 2	23527	sgNF1_Sel-sgNTC_Sel	Q15057_S387	ACAP2:Q15057_S387	0.196024	-4.69126	12	-0.919599	0.00645981		0	0
Q15057	ACAP2	ArfGAP with coiled-coil, ankyrin repeat and PH domains 2	23527	sgNF1-sgNTC_Sel	Q15057_S387	ACAP2:Q15057_S387	0.196024	-3.65648	12	-0.716758	0.0189617		0	0
Q15057	ACAP2	ArfGAP with coiled-coil, ankyrin repeat and PH domains 2	23527	sgNF1_Sel-sgNTC	Q15057_S391	ACAP2:Q15057_S391	0.215646	-3.6799	12	-0.793558	0.0194196		0	0
Q15057	ACAP2	ArfGAP with coiled-coil, ankyrin repeat and PH domains 2	23527	sgNF1_Sel-sgNTC_Sel	Q15057_S391	ACAP2:Q15057_S391	0.215646	-5.00066	12	-1.07838	0.004423		0	0
Q15057	ACAP2	ArfGAP with coiled-coil, ankyrin repeat and PH domains 2	23527	sgNF1-sgNTC_Sel	Q15057_S391	ACAP2:Q15057_S391	0.215646	-3.24869	12	-0.700568	0.0334036		0	0
Q9UKV3	ACIN1	apoptotic chromatin condensation inducer 1	22985	sgNTC_Sel-sgNTC	Q9UKV3_S208;Q9UKV3_S216	ACIN1:Q9UKV3_S208;Q9UKV3_S216	0.267549	35.1064	2	9.39269	0.0130413		0.5	0
Q9UKV3	ACIN1	apoptotic chromatin condensation inducer 1	22985	sgNTC_Sel-sgNTC	Q9UKV3_S240	ACIN1:Q9UKV3_S240	0.214556	6.29311	12	1.35023	0.00157811		0.0416667	0
Q9UKV3	ACIN1	apoptotic chromatin condensation inducer 1	22985	sgNF1_Sel-sgNTC_Sel	Q9UKV3_S240	ACIN1:Q9UKV3_S240	0.214556	-4.82721	12	-1.03571	0.00546356		0.0416667	0
Q9UKV3	ACIN1	apoptotic chromatin condensation inducer 1	22985	sgNF1-sgNTC_Sel	Q9UKV3_S240	ACIN1:Q9UKV3_S240	0.214556	-8.03171	12	-1.72326	0.000106531		0.0416667	0
Q9UKV3	ACIN1	apoptotic chromatin condensation inducer 1	22985	sgNF1-sgNTC_Sel	Q9UKV3_S240;Q9UKV3_S243	ACIN1:Q9UKV3_S240;Q9UKV3_S243	0.854294	-3.48336	12	-2.97582	0.0241477		0.0625	0
Q9UKV3	ACIN1	apoptotic chromatin condensation inducer 1	22985	sgNTC_Sel-sgNTC	Q9UKV3_S243	ACIN1:Q9UKV3_S243	0.225757	9.20221	12	2.07747	0.000105101		0.025	0
Q9UKV3	ACIN1	apoptotic chromatin condensation inducer 1	22985	sgNF1_Sel-sgNTC	Q9UKV3_S243	ACIN1:Q9UKV3_S243	0.225757	5.03637	12	1.137	0.00333354		0.025	0
Q9UKV3	ACIN1	apoptotic chromatin condensation inducer 1	22985	sgNF1_Sel-sgNTC_Sel	Q9UKV3_S243	ACIN1:Q9UKV3_S243	0.225757	-4.16584	12	-0.940469	0.0127103		0	0
Q9UKV3	ACIN1	apoptotic chromatin condensation inducer 1	22985	sgNF1-sgNTC_Sel	Q9UKV3_S243	ACIN1:Q9UKV3_S243	0.225757	-7.54145	12	-1.70254	0.000175046		0	0
Q9UKV3	ACIN1	apoptotic chromatin condensation inducer 1	22985	sgNF1_Sel-sgNTC	Q9UKV3_S295	ACIN1:Q9UKV3_S295	0.113275	-6.01301	12	-0.681124	0.0010852		0	0
Q9UKV3	ACIN1	apoptotic chromatin condensation inducer 1	22985	sgNF1_Sel-sgNTC_Sel	Q9UKV3_S295	ACIN1:Q9UKV3_S295	0.113275	-6.85631	12	-0.776649	0.000596498		0	0
Q9UKV3	ACIN1	apoptotic chromatin condensation inducer 1	22985	sgNF1-sgNTC_Sel	Q9UKV3_S295	ACIN1:Q9UKV3_S295	0.113275	-3.98313	12	-0.451189	0.0122179		0	0
Q9UKV3	ACIN1	apoptotic chromatin condensation inducer 1	22985	sgNTC_Sel-sgNTC	Q9UKV3_S561	ACIN1:Q9UKV3_S561	0.772035	5.39514	12	4.16524	0.00415858		0.1875	0
Q9UKV3	ACIN1	apoptotic chromatin condensation inducer 1	22985	sgNF1_Sel-sgNTC	Q9UKV3_S561	ACIN1:Q9UKV3_S561	0.772035	4.77098	12	3.68336	0.00463384		0.375	0
Q9UKV3	ACIN1	apoptotic chromatin condensation inducer 1	22985	sgNF1-sgNTC_Sel	Q9UKV3_S561	ACIN1:Q9UKV3_S561	0.772035	-3.46618	12	-2.67601	0.0247012		0.3125	0
Q9UKV3	ACIN1	apoptotic chromatin condensation inducer 1	22985	sgNTC_Sel-sgNTC	Q9UKV3_S605	ACIN1:Q9UKV3_S605	0.337266	-3.79734	12	-1.28071	0.0293083		0	0
Q9UKV3	ACIN1	apoptotic chromatin condensation inducer 1	22985	sgNF1_Sel-sgNTC	Q9UKV3_S657	ACIN1:Q9UKV3_S657	0.280384	-4.67203	12	-1.30996	0.00523958		0	0
Q9UKV3	ACIN1	apoptotic chromatin condensation inducer 1	22985	sgNF1_Sel-sgNTC_Sel	Q9UKV3_S657	ACIN1:Q9UKV3_S657	0.280384	-3.5081	12	-0.983617	0.0307614		0	0
Q9UKV3	ACIN1	apoptotic chromatin condensation inducer 1	22985	sgNF1_Sel-sgNTC	Q9UKV3_S698	ACIN1:Q9UKV3_S698	1.58381	3.36035	11	5.32215	0.0331528		0.125	0
Q9UKV3	ACIN1	apoptotic chromatin condensation inducer 1	22985	sgNF1-sgNTC	Q9UKV3_S698	ACIN1:Q9UKV3_S698	1.58381	3.82879	11	6.06407	0.0241717		0.125	0
Q9UKV3	ACIN1	apoptotic chromatin condensation inducer 1	22985	sgNF1-sgNTC_Sel	Q9UKV3_S698	ACIN1:Q9UKV3_S698	1.71071	3.10645	11	5.31424	0.0436439		0.1875	0
Q9UKV3	ACIN1	apoptotic chromatin condensation inducer 1	22985	sgNF1-sgNTC	Q9UKV3_S702	ACIN1:Q9UKV3_S702	1.62965	3.31315	11	5.39928	0.0464025		0	0
Q9UKV3	ACIN1	apoptotic chromatin condensation inducer 1	22985	sgNTC_Sel-sgNTC	Q9UKV3_S710	ACIN1:Q9UKV3_S710	0.29286	6.77344	12	1.98367	0.000952688		0	0
Q9UKV3	ACIN1	apoptotic chromatin condensation inducer 1	22985	sgNF1_Sel-sgNTC	Q9UKV3_S710	ACIN1:Q9UKV3_S710	0.29286	5.68967	12	1.66628	0.00152127		0	0
Q9UKV3	ACIN1	apoptotic chromatin condensation inducer 1	22985	sgNF1_Sel-sgNF1	Q9UKV3_S710	ACIN1:Q9UKV3_S710	0.29286	5.81458	12	1.70286	0.00806064		0	0
Q9UKV3	ACIN1	apoptotic chromatin condensation inducer 1	22985	sgNF1-sgNTC_Sel	Q9UKV3_S710	ACIN1:Q9UKV3_S710	0.29286	-6.89834	12	-2.02025	0.000342726		0	0
Q9UKV3	ACIN1	apoptotic chromatin condensation inducer 1	22985	sgNTC_Sel-sgNTC	Q9UKV3_S729	ACIN1:Q9UKV3_S729	0.188502	-3.67105	12	-0.692	0.0340342		0.0625	0
Q9UKV3	ACIN1	apoptotic chromatin condensation inducer 1	22985	sgNF1_Sel-sgNTC	Q9UKV3_S729	ACIN1:Q9UKV3_S729	0.188502	-3.17883	12	-0.599217	0.0386209		0.0833333	0
Q9UKV3	ACIN1	apoptotic chromatin condensation inducer 1	22985	sgNF1-sgNTC_Sel	Q9UKV3_T254	ACIN1:Q9UKV3_T254	0.315027	4.61064	12	1.45247	0.00515485		0	0
Q9UKV3	ACIN1	apoptotic chromatin condensation inducer 1	22985	sgNF1_Sel-sgNTC_Sel	Q9UKV3_T699	ACIN1:Q9UKV3_T699	0.864198	3.59459	11	3.10643	0.0301653		0.125	0
Q9UKV3	ACIN1	apoptotic chromatin condensation inducer 1	22985	sgNF1-sgNTC_Sel	Q9UKV3_T699	ACIN1:Q9UKV3_T699	0.864198	4.3712	11	3.77759	0.00833246		0.125	0
P53396	ACLY	ATP citrate lyase	47	sgNTC_Sel-sgNTC	P53396_S455	ACLY:P53396_S455	0.190372	7.33851	12	1.39704	0.000539868		0	0
P53396	ACLY	ATP citrate lyase	47	sgNF1_Sel-sgNTC	P53396_S455	ACLY:P53396_S455	0.190372	4.1541	12	0.790822	0.0102457		0	0
P53396	ACLY	ATP citrate lyase	47	sgNF1_Sel-sgNTC_Sel	P53396_S455	ACLY:P53396_S455	0.190372	-3.18441	12	-0.606221	0.047397		0	0
P53396	ACLY	ATP citrate lyase	47	sgNF1_Sel-sgNF1	P53396_S455	ACLY:P53396_S455	0.190372	4.74039	12	0.902436	0.0251976		0	0
P53396	ACLY	ATP citrate lyase	47	sgNF1-sgNTC_Sel	P53396_S455	ACLY:P53396_S455	0.190372	-7.9248	12	-1.50866	0.000118207		0	0
P53396	ACLY	ATP citrate lyase	47	sgNTC_Sel-sgNTC	P53396_S457	ACLY:P53396_S457	0.302834	4.64552	12	1.40682	0.0100517		0	0
P53396	ACLY	ATP citrate lyase	47	sgNF1-sgNTC_Sel	P53396_S457	ACLY:P53396_S457	0.302834	-5.31698	12	-1.61016	0.00207968		0	0
P53396	ACLY	ATP citrate lyase	47	sgNTC_Sel-sgNTC	P53396_S459	ACLY:P53396_S459	0.293612	4.71035	12	1.38301	0.00924924		0	0
P53396	ACLY	ATP citrate lyase	47	sgNF1-sgNTC_Sel	P53396_S459	ACLY:P53396_S459	0.293612	-5.37559	12	-1.57834	0.00194109		0	0
P53396	ACLY	ATP citrate lyase	47	sgNF1_Sel-sgNTC	P53396_S481	ACLY:P53396_S481	0.218807	-3.62305	12	-0.792748	0.0209554		0.104167	0
P53396	ACLY	ATP citrate lyase	47	sgNF1-sgNTC	P53396_S481	ACLY:P53396_S481	0.218807	-3.55274	12	-0.777363	0.0311412		0.0416667	0
P53396	ACLY	ATP citrate lyase	47	sgNTC_Sel-sgNTC	P53396_T453	ACLY:P53396_T453	0.295851	4.71875	12	1.39605	0.00916181		0	0
P53396	ACLY	ATP citrate lyase	47	sgNF1-sgNTC_Sel	P53396_T453	ACLY:P53396_T453	0.295851	-5.37894	12	-1.59136	0.00193294		0	0
Q9NR19	ACSS2	acyl-CoA synthetase short chain family member 2	55902	sgNTC_Sel-sgNTC	Q9NR19_S10	ACSS2:Q9NR19_S10	0.159068	3.82716	12	0.60878	0.0281515		0	0
Q9NR19	ACSS2	acyl-CoA synthetase short chain family member 2	55902	sgNTC_Sel-sgNTC	Q9NR19_S12	ACSS2:Q9NR19_S12	0.150164	3.69843	12	0.555371	0.0329735		0.25	0
Q9NR19	ACSS2	acyl-CoA synthetase short chain family member 2	55902	sgNTC_Sel-sgNTC	Q9NR19_S14	ACSS2:Q9NR19_S14	0.126341	4.00086	12	0.505472	0.0227584		0.291667	0
Q9NR19	ACSS2	acyl-CoA synthetase short chain family member 2	55902	sgNF1_Sel-sgNTC	Q9NR19_S14	ACSS2:Q9NR19_S14	0.126341	3.10925	12	0.392826	0.0425826		0.25	0
P60709	ACTB	actin beta	60	sgNF1_Sel-sgNTC	P60709_S323;P63261_S323	ACTB:P60709_S323;P63261_S323	0.188224	-3.80452	12	-0.7161	0.0163972		0	0
P60709	ACTB	actin beta	60	sgNF1_Sel-sgNTC	P60709_S365;P63261_S365	ACTB:P60709_S365;P63261_S365	0.299244	-5.35422	12	-1.60222	0.00225759		0	0
P60709	ACTB	actin beta	60	sgNF1_Sel-sgNTC_Sel	P60709_S365;P63261_S365	ACTB:P60709_S365;P63261_S365	0.299244	-4.78452	12	-1.43174	0.00575674		0	0
P60709	ACTB	actin beta	60	sgNF1-sgNTC	P60709_S365;P63261_S365	ACTB:P60709_S365;P63261_S365	0.299244	-4.20357	12	-1.25789	0.0132678		0	0
P60709	ACTB	actin beta	60	sgNF1-sgNTC_Sel	P60709_S365;P63261_S365	ACTB:P60709_S365;P63261_S365	0.299244	-3.63387	12	-1.08742	0.0196045		0	0
P60709	ACTB	actin beta	60	sgNF1_Sel-sgNTC	P60709_S368;P63261_S368	ACTB:P60709_S368;P63261_S368	0.326099	-3.84111	12	-1.25258	0.0155878		0	0
P60709	ACTB	actin beta	60	sgNF1_Sel-sgNTC_Sel	P60709_S368;P63261_S368	ACTB:P60709_S368;P63261_S368	0.326099	-4.01114	12	-1.30803	0.0154624		0	0
P60709	ACTB	actin beta	60	sgNF1-sgNTC	P60709_S368;P63261_S368	ACTB:P60709_S368;P63261_S368	0.326099	-3.96848	12	-1.29412	0.0181492		0	0
P60709	ACTB	actin beta	60	sgNF1-sgNTC_Sel	P60709_S368;P63261_S368	ACTB:P60709_S368;P63261_S368	0.326099	-4.13851	12	-1.34957	0.00984592		0	0
P60709	ACTB	actin beta	60	sgNF1_Sel-sgNTC	P60709_T324;P63261_T324	ACTB:P60709_T324;P63261_T324	0.150261	-4.16077	12	-0.625203	0.0101448		0	0
P12814	ACTN1	actinin alpha 1	87	sgNF1_Sel-sgNTC_Sel	P12814_Y193	ACTN1:P12814_Y193	0.942769	-4.09457	6	-3.86023	0.0407975		0.375	0
P12814	ACTN1	actinin alpha 1	87	sgNF1-sgNTC_Sel	P12814_Y193	ACTN1:P12814_Y193	0.942769	-5.18341	6	-4.88675	0.0132914		0.375	0
P78536	ADAM17	ADAM metallopeptidase domain 17	6868	sgNTC_Sel-sgNTC	P78536_S791	ADAM17:P78536_S791	0.415828	-4.3167	12	-1.795	0.0152034		0	0
P78536	ADAM17	ADAM metallopeptidase domain 17	6868	sgNF1-sgNTC_Sel	P78536_S791	ADAM17:P78536_S791	0.415828	4.5566	12	1.89476	0.00553383		0	0
P78536	ADAM17	ADAM metallopeptidase domain 17	6868	sgNF1_Sel-sgNTC	P78536_S819	ADAM17:P78536_S819	1.66679	-3.09958	12	-5.16634	0.0430997		0.25	0
Q13443	ADAM9	ADAM metallopeptidase domain 9	8754	sgNF1_Sel-sgNTC	Q13443_S758	ADAM9:Q13443_S758	0.493699	-3.62346	12	-1.7889	0.0209462		0.0416667	0
Q13443	ADAM9	ADAM metallopeptidase domain 9	8754	sgNF1-sgNTC	Q13443_S758;Q13443_T761	ADAM9:Q13443_S758;Q13443_T761	0.953883	3.4524	12	3.29319	0.0354076		0.125	0
P35611	ADD1	adducin 1	118	sgNF1_Sel-sgNTC	P35611_S12	ADD1:P35611_S12	0.385233	-3.22598	12	-1.24275	0.036357		0	0
P35611	ADD1	adducin 1	118	sgNF1_Sel-sgNTC	P35611_S358;P35611_S366	ADD1:P35611_S358;P35611_S366	0.824452	3.80679	10	3.13851	0.0207478		0	0
P35611	ADD1	adducin 1	118	sgNF1_Sel-sgNTC	P35611_S464	ADD1:P35611_S464	0.131009	-4.33696	12	-0.568182	0.00809102		0	0
P35611	ADD1	adducin 1	118	sgNF1_Sel-sgNTC	P35611_S465	ADD1:P35611_S465	0.204223	-3.29075	12	-0.672046	0.0334595		0	0
P35611	ADD1	adducin 1	118	sgNTC_Sel-sgNTC	P35611_S586	ADD1:P35611_S586	0.8247	-5.94375	12	-4.90181	0.00223812		0.09375	0
P35611	ADD1	adducin 1	118	sgNF1_Sel-sgNTC_Sel	P35611_S586	ADD1:P35611_S586	0.8247	3.38752	12	2.79369	0.0361156		0.21875	0
P35611	ADD1	adducin 1	118	sgNF1-sgNTC_Sel	P35611_S586	ADD1:P35611_S586	0.8247	4.76873	12	3.93277	0.00417499		0.09375	0
P35611	ADD1	adducin 1	118	sgNF1_Sel-sgNTC_Sel	P35611_S600	ADD1:P35611_S600	0.220024	3.45548	12	0.760289	0.0330104		0	0
P35611	ADD1	adducin 1	118	sgNF1-sgNTC_Sel	P35611_S600	ADD1:P35611_S600	0.220024	3.3238	12	0.731315	0.0300599		0	0
P35611	ADD1	adducin 1	118	sgNF1_Sel-sgNTC	P35611_T17	ADD1:P35611_T17	0.435904	-2.99859	12	-1.3071	0.0495661		0	0
Q9UEY8	ADD3	adducin 3	120	sgNTC_Sel-sgNTC	Q9UEY8_S455	ADD3:Q9UEY8_S455	0.201048	-3.83082	12	-0.770178	0.0281198		0.03125	0
Q9UEY8	ADD3	adducin 3	120	sgNF1_Sel-sgNTC	Q9UEY8_S455	ADD3:Q9UEY8_S455	0.201048	-3.76536	12	-0.757017	0.0172952		0.0625	0
Q9UEY8	ADD3	adducin 3	120	sgNTC_Sel-sgNTC	Q9UEY8_S461	ADD3:Q9UEY8_S461	0.135285	-5.45833	12	-0.738428	0.00389675		0.025	0
Q9UEY8	ADD3	adducin 3	120	sgNF1_Sel-sgNTC	Q9UEY8_S461	ADD3:Q9UEY8_S461	0.135285	-5.54181	12	-0.749721	0.0018063		0.025	0
Q9UEY8	ADD3	adducin 3	120	sgNF1-sgNTC_Sel	Q9UEY8_S461	ADD3:Q9UEY8_S461	0.135285	3.52287	12	0.47659	0.0229417		0.025	0
Q9UEY8	ADD3	adducin 3	120	sgNF1_Sel-sgNTC	Q9UEY8_S681	ADD3:Q9UEY8_S681	0.137018	-7.22807	12	-0.990373	0.00030146		0	0
Q9UEY8	ADD3	adducin 3	120	sgNF1_Sel-sgNTC_Sel	Q9UEY8_S681	ADD3:Q9UEY8_S681	0.137018	-4.04066	12	-0.553641	0.0148864		0	0
Q9UEY8	ADD3	adducin 3	120	sgNF1-sgNTC	Q9UEY8_S681	ADD3:Q9UEY8_S681	0.137018	-5.53967	12	-0.759032	0.00262909		0	0
Q9UEY8	ADD3	adducin 3	120	sgNF1_Sel-sgNTC	Q9UEY8_S683	ADD3:Q9UEY8_S683	0.133354	-7.45864	12	-0.994637	0.000245337		0	0
Q9UEY8	ADD3	adducin 3	120	sgNF1_Sel-sgNTC_Sel	Q9UEY8_S683	ADD3:Q9UEY8_S683	0.133354	-4.4227	12	-0.589783	0.00914962		0	0
Q9UEY8	ADD3	adducin 3	120	sgNF1-sgNTC	Q9UEY8_S683	ADD3:Q9UEY8_S683	0.133354	-5.77357	12	-0.769927	0.00203888		0	0
Q9UEY8	ADD3	adducin 3	120	sgNTC_Sel-sgNTC	Q9UEY8_T464	ADD3:Q9UEY8_T464	0.184732	-4.40527	12	-0.813793	0.0135926		0	0
Q9UEY8	ADD3	adducin 3	120	sgNF1_Sel-sgNTC	Q9UEY8_T464	ADD3:Q9UEY8_T464	0.184732	-4.80781	12	-0.888155	0.00443124		0	0
P48960	ADGRE5	adhesion G protein-coupled receptor E5	976	sgNF1_Sel-sgNTC	P48960_S831	ADGRE5:P48960_S831	0.179749	5.92392	12	1.06482	0.00118724		0	0
P48960	ADGRE5	adhesion G protein-coupled receptor E5	976	sgNF1_Sel-sgNTC_Sel	P48960_S831	ADGRE5:P48960_S831	0.179749	6.05271	12	1.08797	0.00134286		0	0
P48960	ADGRE5	adhesion G protein-coupled receptor E5	976	sgNF1-sgNTC	P48960_S831	ADGRE5:P48960_S831	0.179749	5.37482	12	0.96612	0.00315754		0	0
P48960	ADGRE5	adhesion G protein-coupled receptor E5	976	sgNF1-sgNTC_Sel	P48960_S831	ADGRE5:P48960_S831	0.179749	5.50361	12	0.989269	0.00166402		0	0
O95490	ADGRL2	adhesion G protein-coupled receptor L2	23266	sgNF1_Sel-sgNTC_Sel	O95490_S1112	ADGRL2:O95490_S1112	0.264654	5.79466	12	1.53358	0.00177312		0	0
O95490	ADGRL2	adhesion G protein-coupled receptor L2	23266	sgNF1-sgNTC_Sel	O95490_S1112	ADGRL2:O95490_S1112	0.264654	6.24785	12	1.65352	0.000695358		0	0
O95490	ADGRL2	adhesion G protein-coupled receptor L2	23266	sgNTC_Sel-sgNTC	O95490_S1116	ADGRL2:O95490_S1116	0.256103	-3.52151	12	-0.901868	0.0409621		0	0
O95490	ADGRL2	adhesion G protein-coupled receptor L2	23266	sgNF1_Sel-sgNTC_Sel	O95490_S1116	ADGRL2:O95490_S1116	0.256103	6.08431	12	1.55821	0.00129551		0	0
O95490	ADGRL2	adhesion G protein-coupled receptor L2	23266	sgNF1-sgNTC_Sel	O95490_S1116	ADGRL2:O95490_S1116	0.256103	6.40782	12	1.64106	0.000583289		0	0
O95490	ADGRL2	adhesion G protein-coupled receptor L2	23266	sgNF1_Sel-sgNTC_Sel	O95490_T1132	ADGRL2:O95490_T1132	2.0146	3.95806	10	7.97393	0.0214806		0.25	0
O95490	ADGRL2	adhesion G protein-coupled receptor L2	23266	sgNF1-sgNTC	O95490_T1132	ADGRL2:O95490_T1132	1.7447	3.39012	10	5.91474	0.04629		0	0
O95490	ADGRL2	adhesion G protein-coupled receptor L2	23266	sgNF1-sgNTC_Sel	O95490_T1132	ADGRL2:O95490_T1132	1.88449	4.96603	10	9.35844	0.00491927		0.125	0
Q9H2P0	ADNP	activity dependent neuroprotector homeobox	23394	sgNTC_Sel-sgNTC	Q9H2P0_S607	ADNP:Q9H2P0_S607	1.77336	-3.63604	11	-6.44802	0.0390557		0.125	0
Q9H2P0	ADNP	activity dependent neuroprotector homeobox	23394	sgNF1_Sel-sgNTC_Sel	Q9H2P0_S607	ADNP:Q9H2P0_S607	1.77336	4.7722	11	8.46284	0.00700572		0.125	0
Q9H2P0	ADNP	activity dependent neuroprotector homeobox	23394	sgNF1-sgNTC_Sel	Q9H2P0_S607	ADNP:Q9H2P0_S607	1.77336	5.19486	11	9.21236	0.00299769		0.125	0
Q9H2P0	ADNP	activity dependent neuroprotector homeobox	23394	sgNF1-sgNTC	Q9H2P0_S704	ADNP:Q9H2P0_S704	0.234212	4.15519	12	0.973197	0.0141332		0	0
Q9H2P0	ADNP	activity dependent neuroprotector homeobox	23394	sgNF1-sgNTC_Sel	Q9H2P0_S704	ADNP:Q9H2P0_S704	0.234212	5.62598	12	1.31767	0.00144094		0	0
Q9H2P0	ADNP	activity dependent neuroprotector homeobox	23394	sgNTC_Sel-sgNTC	Q9H2P0_S709	ADNP:Q9H2P0_S709	0.134281	-4.67419	12	-0.627656	0.00966677		0.25	0
Q9H2P0	ADNP	activity dependent neuroprotector homeobox	23394	sgNF1_Sel-sgNTC_Sel	Q9H2P0_S709	ADNP:Q9H2P0_S709	0.134281	6.66332	12	0.894758	0.000725829		0.25	0
Q9H2P0	ADNP	activity dependent neuroprotector homeobox	23394	sgNF1_Sel-sgNF1	Q9H2P0_S709	ADNP:Q9H2P0_S709	0.134281	-4.73053	12	-0.635221	0.0252915		0.125	0
Q9H2P0	ADNP	activity dependent neuroprotector homeobox	23394	sgNF1-sgNTC	Q9H2P0_S709	ADNP:Q9H2P0_S709	0.134281	6.71966	12	0.902323	0.000729242		0.125	0
Q9H2P0	ADNP	activity dependent neuroprotector homeobox	23394	sgNF1-sgNTC_Sel	Q9H2P0_S709	ADNP:Q9H2P0_S709	0.134281	11.3939	12	1.52998	8.69e-06		0.125	0
Q9H2P0	ADNP	activity dependent neuroprotector homeobox	23394	sgNF1_Sel-sgNTC_Sel	Q9H2P0_S711	ADNP:Q9H2P0_S711	0.222745	3.27441	12	0.729358	0.0419741		0	0
Q9H2P0	ADNP	activity dependent neuroprotector homeobox	23394	sgNF1-sgNTC	Q9H2P0_S711	ADNP:Q9H2P0_S711	0.222745	4.38605	12	0.976973	0.0106281		0	0
Q9H2P0	ADNP	activity dependent neuroprotector homeobox	23394	sgNF1-sgNTC_Sel	Q9H2P0_S711	ADNP:Q9H2P0_S711	0.222745	6.18784	12	1.37831	0.000741552		0	0
Q9H2P0	ADNP	activity dependent neuroprotector homeobox	23394	sgNF1_Sel-sgNTC	Q9H2P0_S921	ADNP:Q9H2P0_S921	0.124225	3.09594	12	0.384592	0.0433178		0	0
Q9H2P0	ADNP	activity dependent neuroprotector homeobox	23394	sgNF1_Sel-sgNTC	Q9H2P0_S98	ADNP:Q9H2P0_S98	0.201608	8.63235	12	1.74035	9.01e-05		0.0625	0
Q9H2P0	ADNP	activity dependent neuroprotector homeobox	23394	sgNF1_Sel-sgNTC_Sel	Q9H2P0_S98	ADNP:Q9H2P0_S98	0.201608	11.2392	12	2.2659	2.34e-05		0	0
Q9H2P0	ADNP	activity dependent neuroprotector homeobox	23394	sgNF1-sgNTC	Q9H2P0_S98	ADNP:Q9H2P0_S98	0.201608	8.28071	12	1.66946	0.000169295		0.0625	0
Q9H2P0	ADNP	activity dependent neuroprotector homeobox	23394	sgNF1-sgNTC_Sel	Q9H2P0_S98	ADNP:Q9H2P0_S98	0.201608	10.8875	12	2.19501	1.2e-05		0	0
Q9H2P0	ADNP	activity dependent neuroprotector homeobox	23394	sgNF1-sgNTC	Q9H2P0_T700	ADNP:Q9H2P0_T700	0.528279	5.47586	9	2.89278	0.00577785		0.25	0
Q9H2P0	ADNP	activity dependent neuroprotector homeobox	23394	sgNF1-sgNTC_Sel	Q9H2P0_T700	ADNP:Q9H2P0_T700	0.431338	4.1732	9	1.80006	0.014988		0	0
Q6ZN18	AEBP2	AE binding protein 2	121536	sgNF1_Sel-sgNTC_Sel	Q6ZN18_S141	AEBP2:Q6ZN18_S141	0.102933	3.5443	12	0.364825	0.0291981		0	0
Q6ZN18	AEBP2	AE binding protein 2	121536	sgNF1_Sel-sgNTC	Q6ZN18_S206	AEBP2:Q6ZN18_S206	0.199631	4.17288	12	0.833037	0.00998859		0	0
Q6ZN18	AEBP2	AE binding protein 2	121536	sgNF1_Sel-sgNTC_Sel	Q6ZN18_S206	AEBP2:Q6ZN18_S206	0.199631	3.16173	12	0.63118	0.0488244		0	0
Q8N556	AFAP1	actin filament associated protein 1	60312	sgNTC_Sel-sgNTC	Q8N556_S277	AFAP1:Q8N556_S277	0.0701445	-9.46158	12	-0.663678	8.57e-05		0	0
Q8N556	AFAP1	actin filament associated protein 1	60312	sgNF1_Sel-sgNTC_Sel	Q8N556_S277	AFAP1:Q8N556_S277	0.0701445	9.57647	12	0.671737	5.93e-05		0	0
Q8N556	AFAP1	actin filament associated protein 1	60312	sgNF1-sgNTC_Sel	Q8N556_S277	AFAP1:Q8N556_S277	0.0701445	12.4577	12	0.873839	4.4e-06		0	0
Q8N556	AFAP1	actin filament associated protein 1	60312	sgNTC_Sel-sgNTC	Q8N556_S277;Q8N556_S278	AFAP1:Q8N556_S277;Q8N556_S278	0.285342	3.49066	12	0.996034	0.0425565		0	0
Q8N556	AFAP1	actin filament associated protein 1	60312	sgNF1_Sel-sgNF1	Q8N556_S277;Q8N556_S278	AFAP1:Q8N556_S277;Q8N556_S278	0.285342	5.30952	12	1.51503	0.0135179		0	0
Q8N556	AFAP1	actin filament associated protein 1	60312	sgNF1-sgNTC_Sel	Q8N556_S277;Q8N556_S278	AFAP1:Q8N556_S277;Q8N556_S278	0.285342	-6.16956	12	-1.76043	0.000757301		0	0
Q8N556	AFAP1	actin filament associated protein 1	60312	sgNTC_Sel-sgNTC	Q8N556_S278	AFAP1:Q8N556_S278	0.0874962	-6.94794	12	-0.607918	0.000788016		0	0
Q8N556	AFAP1	actin filament associated protein 1	60312	sgNF1_Sel-sgNTC_Sel	Q8N556_S278	AFAP1:Q8N556_S278	0.0874962	7.44651	12	0.651541	0.000340645		0	0
Q8N556	AFAP1	actin filament associated protein 1	60312	sgNF1-sgNTC_Sel	Q8N556_S278	AFAP1:Q8N556_S278	0.0874962	9.03099	12	0.790177	4.45e-05		0	0
Q8N556	AFAP1	actin filament associated protein 1	60312	sgNF1-sgNTC_Sel	Q8N556_S278;Q8N556_S282	AFAP1:Q8N556_S278;Q8N556_S282	0.363078	-4.1214	12	-1.49639	0.0100926		0	0
Q8N556	AFAP1	actin filament associated protein 1	60312	sgNTC_Sel-sgNTC	Q8N556_S282	AFAP1:Q8N556_S282	0.0852849	-6.10512	12	-0.520674	0.00188528		0	0
Q8N556	AFAP1	actin filament associated protein 1	60312	sgNF1_Sel-sgNTC_Sel	Q8N556_S282	AFAP1:Q8N556_S282	0.0852849	5.37321	12	0.458253	0.00287202		0	0
Q8N556	AFAP1	actin filament associated protein 1	60312	sgNF1-sgNTC_Sel	Q8N556_S282	AFAP1:Q8N556_S282	0.0852849	8.74278	12	0.745627	5.59e-05		0	0
Q8N556	AFAP1	actin filament associated protein 1	60312	sgNF1-sgNTC_Sel	Q8N556_S282;Q8N556_S283	AFAP1:Q8N556_S282;Q8N556_S283	0.347183	-4.24839	12	-1.47497	0.00841995		0	0
Q8N556	AFAP1	actin filament associated protein 1	60312	sgNTC_Sel-sgNTC	Q8N556_S283	AFAP1:Q8N556_S283	0.0943148	-7.11664	12	-0.671204	0.000670932		0	0
Q8N556	AFAP1	actin filament associated protein 1	60312	sgNF1_Sel-sgNTC_Sel	Q8N556_S283	AFAP1:Q8N556_S283	0.0943148	7.40296	12	0.698208	0.000355538		0	0
Q8N556	AFAP1	actin filament associated protein 1	60312	sgNF1-sgNTC_Sel	Q8N556_S283	AFAP1:Q8N556_S283	0.0943148	9.34944	12	0.88179	3.39e-05		0	0
Q8N556	AFAP1	actin filament associated protein 1	60312	sgNTC_Sel-sgNTC	Q8N556_S548	AFAP1:Q8N556_S548	0.0937059	10.2111	12	0.95684	4.79e-05		0	0
Q8N556	AFAP1	actin filament associated protein 1	60312	sgNF1_Sel-sgNTC	Q8N556_S548	AFAP1:Q8N556_S548	0.0937059	7.18516	12	0.673292	0.000315963		0	0
Q8N556	AFAP1	actin filament associated protein 1	60312	sgNF1-sgNTC_Sel	Q8N556_S548	AFAP1:Q8N556_S548	0.0937059	-7.10592	12	-0.665867	0.000270727		0	0
Q8N556	AFAP1	actin filament associated protein 1	60312	sgNF1-sgNTC_Sel	Q8N556_S668	AFAP1:Q8N556_S668	0.377219	-2.96419	12	-1.11815	0.0492516		0.125	0
Q8N556	AFAP1	actin filament associated protein 1	60312	sgNF1-sgNTC_Sel	Q8N556_S711	AFAP1:Q8N556_S711	1.81934	3.43695	12	6.25296	0.0257825		0.15625	0
P55196	AFDN	afadin, adherens junction formation factor	4301	sgNF1-sgNTC_Sel	P55196_S1172	AFDN:P55196_S1172	0.376433	-3.40191	12	-1.28059	0.0269977		0	0
P55196	AFDN	afadin, adherens junction formation factor	4301	sgNTC_Sel-sgNTC	P55196_S1265	AFDN:P55196_S1265	0.321285	-3.87122	12	-1.24376	0.0266395		0	0
P55196	AFDN	afadin, adherens junction formation factor	4301	sgNF1-sgNTC_Sel	P55196_S1265	AFDN:P55196_S1265	0.321285	4.03816	12	1.2974	0.0112962		0	0
P55196	AFDN	afadin, adherens junction formation factor	4301	sgNTC_Sel-sgNTC	P55196_S1275	AFDN:P55196_S1275	0.271437	-3.88745	12	-1.0552	0.026082		0	0
P55196	AFDN	afadin, adherens junction formation factor	4301	sgNF1_Sel-sgNTC	P55196_S1275	AFDN:P55196_S1275	0.271437	-3.27106	12	-0.887888	0.0344019		0	0
P55196	AFDN	afadin, adherens junction formation factor	4301	sgNTC_Sel-sgNTC	P55196_S1501	AFDN:P55196_S1501	0.150999	-6.68291	12	-1.00911	0.00104114		0	0
P55196	AFDN	afadin, adherens junction formation factor	4301	sgNF1_Sel-sgNTC_Sel	P55196_S1501	AFDN:P55196_S1501	0.150999	5.43913	12	0.821305	0.00265649		0	0
P55196	AFDN	afadin, adherens junction formation factor	4301	sgNF1-sgNTC_Sel	P55196_S1501	AFDN:P55196_S1501	0.150999	7.12908	12	1.07649	0.000264893		0	0
P55196	AFDN	afadin, adherens junction formation factor	4301	sgNF1-sgNTC	P55196_S1779	AFDN:P55196_S1779	0.399726	3.55054	12	1.41925	0.0311769		0.125	0
P55196	AFDN	afadin, adherens junction formation factor	4301	sgNF1-sgNTC_Sel	P55196_S1779	AFDN:P55196_S1779	0.399726	3.20266	12	1.28019	0.0356072		0.125	0
P55196	AFDN	afadin, adherens junction formation factor	4301	sgNF1_Sel-sgNTC	P55196_S1783	AFDN:P55196_S1783	0.0798917	6.60928	12	0.528027	0.000580118		0	0
P55196	AFDN	afadin, adherens junction formation factor	4301	sgNF1_Sel-sgNTC_Sel	P55196_S1783	AFDN:P55196_S1783	0.0798917	8.76402	12	0.700172	0.000111002		0	0
P55196	AFDN	afadin, adherens junction formation factor	4301	sgNF1-sgNTC	P55196_S1783	AFDN:P55196_S1783	0.0798917	8.59824	12	0.686928	0.000128973		0	0
P55196	AFDN	afadin, adherens junction formation factor	4301	sgNF1-sgNTC_Sel	P55196_S1783	AFDN:P55196_S1783	0.0798917	10.753	12	0.859073	1.28e-05		0	0
P55196	AFDN	afadin, adherens junction formation factor	4301	sgNF1-sgNTC_Sel	P55196_S1799	AFDN:P55196_S1799	1.18824	-3.3684	12	-4.00246	0.0282691		0	0
P55196	AFDN	afadin, adherens junction formation factor	4301	sgNF1_Sel-sgNTC	P55196_S562	AFDN:P55196_S562	0.455711	-3.21778	12	-1.46638	0.0367359		0	0
P55196	AFDN	afadin, adherens junction formation factor	4301	sgNTC_Sel-sgNTC	P55196_T1273	AFDN:P55196_T1273	0.23243	-3.96707	12	-0.922067	0.0237387		0	0
P55196	AFDN	afadin, adherens junction formation factor	4301	sgNF1_Sel-sgNTC	P55196_T1273	AFDN:P55196_T1273	0.23243	-3.85972	12	-0.897115	0.0152129		0	0
Q9UHB7	AFF4	AF4/FMR2 family member 4	27125	sgNF1_Sel-sgNTC	Q9UHB7_S1043	AFF4:Q9UHB7_S1043	0.150884	-3.52214	12	-0.531436	0.0241482		0	0
Q9UHB7	AFF4	AF4/FMR2 family member 4	27125	sgNF1_Sel-sgNTC_Sel	Q9UHB7_S1043	AFF4:Q9UHB7_S1043	0.150884	-3.70837	12	-0.559535	0.0233646		0	0
Q9UHB7	AFF4	AF4/FMR2 family member 4	27125	sgNF1_Sel-sgNTC_Sel	Q9UHB7_S549	AFF4:Q9UHB7_S549	0.110698	-3.70773	12	-0.41044	0.023372		0	0
Q9UHB7	AFF4	AF4/FMR2 family member 4	27125	sgNF1_Sel-sgNTC	Q9UHB7_S620	AFF4:Q9UHB7_S620	0.131419	-4.24523	12	-0.557903	0.00913466		0	0
Q9UHB7	AFF4	AF4/FMR2 family member 4	27125	sgNF1-sgNTC	Q9UHB7_S620	AFF4:Q9UHB7_S620	0.131419	-3.30362	12	-0.434157	0.0432448		0	0
Q9UHB7	AFF4	AF4/FMR2 family member 4	27125	sgNF1-sgNTC_Sel	Q9UHB7_S836	AFF4:Q9UHB7_S836	0.339012	-4.54183	12	-1.53974	0.00564776		0	0
Q9UHB7	AFF4	AF4/FMR2 family member 4	27125	sgNF1-sgNTC_Sel	Q9UHB7_S838	AFF4:Q9UHB7_S838	0.304078	-4.48287	12	-1.36314	0.00611412		0	0
Q9UHB7	AFF4	AF4/FMR2 family member 4	27125	sgNF1-sgNTC_Sel	Q9UHB7_S839	AFF4:Q9UHB7_S839	0.321147	-3.90247	12	-1.25327	0.0135521		0	0
Q6ULP2	AFTPH	aftiphilin	54812	sgNTC_Sel-sgNTC	Q6ULP2_S517	AFTPH:Q6ULP2_S517	0.107986	9.39911	12	1.01497	9.08e-05		0	0
Q6ULP2	AFTPH	aftiphilin	54812	sgNF1_Sel-sgNTC	Q6ULP2_S517	AFTPH:Q6ULP2_S517	0.107986	10.1662	12	1.0978	2.71e-05		0	0
Q6ULP2	AFTPH	aftiphilin	54812	sgNF1_Sel-sgNF1	Q6ULP2_S517	AFTPH:Q6ULP2_S517	0.107986	6.97782	12	0.753506	0.00270169		0	0
Q6ULP2	AFTPH	aftiphilin	54812	sgNF1-sgNTC_Sel	Q6ULP2_S517	AFTPH:Q6ULP2_S517	0.107986	-6.21078	12	-0.670676	0.000721866		0	0
Q6ULP2	AFTPH	aftiphilin	54812	sgNTC_Sel-sgNTC	Q6ULP2_S518	AFTPH:Q6ULP2_S518	0.0890937	10.0748	12	0.897598	5.1e-05		0	0
Q6ULP2	AFTPH	aftiphilin	54812	sgNF1_Sel-sgNTC	Q6ULP2_S518	AFTPH:Q6ULP2_S518	0.0890937	11.0824	12	0.98737	1.51e-05		0	0
Q6ULP2	AFTPH	aftiphilin	54812	sgNF1_Sel-sgNF1	Q6ULP2_S518	AFTPH:Q6ULP2_S518	0.0890937	8.76256	12	0.780688	0.000693161		0	0
Q6ULP2	AFTPH	aftiphilin	54812	sgNF1-sgNTC_Sel	Q6ULP2_S518	AFTPH:Q6ULP2_S518	0.0890937	-7.75494	12	-0.690916	0.000140658		0	0
Q6ULP2	AFTPH	aftiphilin	54812	sgNTC_Sel-sgNTC	Q6ULP2_T522	AFTPH:Q6ULP2_T522	0.0918385	9.43757	12	0.866732	8.75e-05		0	0
Q6ULP2	AFTPH	aftiphilin	54812	sgNF1_Sel-sgNTC	Q6ULP2_T522	AFTPH:Q6ULP2_T522	0.0918385	10.2257	12	0.939111	2.62e-05		0	0
Q6ULP2	AFTPH	aftiphilin	54812	sgNF1_Sel-sgNF1	Q6ULP2_T522	AFTPH:Q6ULP2_T522	0.0918385	7.95339	12	0.730427	0.00116976		0	0
Q6ULP2	AFTPH	aftiphilin	54812	sgNF1-sgNTC_Sel	Q6ULP2_T522	AFTPH:Q6ULP2_T522	0.0918385	-7.16528	12	-0.658048	0.000255154		0	0
P52594	AGFG1	ArfGAP with FG repeats 1	3267	sgNF1_Sel-sgNTC	P52594_S181	AGFG1:P52594_S181	0.429172	-3.01605	12	-1.29441	0.0484024		0	0
P52594	AGFG1	ArfGAP with FG repeats 1	3267	sgNF1-sgNTC_Sel	P52594_T177	AGFG1:P52594_T177	0.878563	-3.75166	12	-3.29607	0.016671		0	0
Q9UKV8	AGO2	argonaute RISC catalytic component 2	27161	sgNTC_Sel-sgNTC	Q9UKV8_S824	AGO2:Q9UKV8_S824	0.368985	3.45534	12	1.27497	0.0445976		0.0625	0
Q9UKV8	AGO2	argonaute RISC catalytic component 2	27161	sgNF1_Sel-sgNTC	Q9UKV8_S824	AGO2:Q9UKV8_S824	0.368985	5.80764	12	2.14293	0.00133705		0.0625	0
Q9UKV8	AGO2	argonaute RISC catalytic component 2	27161	sgNF1-sgNTC	Q9UKV8_S824	AGO2:Q9UKV8_S824	0.368985	4.73731	12	1.748	0.00677833		0.0625	0
O00116	AGPS	alkylglycerone phosphate synthase	8540	sgNF1-sgNTC	O00116_S65	AGPS:O00116_S65	0.336781	-3.50556	12	-1.18061	0.0330293		0.166667	0
O00116	AGPS	alkylglycerone phosphate synthase	8540	sgNF1_Sel-sgNTC	O00116_T68	AGPS:O00116_T68	0.221619	-3.1963	12	-0.70836	0.0377738		0	0
O00116	AGPS	alkylglycerone phosphate synthase	8540	sgNF1-sgNTC	O00116_T68	AGPS:O00116_T68	0.221619	-4.31417	12	-0.956103	0.0116249		0	0
O00116	AGPS	alkylglycerone phosphate synthase	8540	sgNF1-sgNTC_Sel	O00116_T68	AGPS:O00116_T68	0.221619	-3.16366	12	-0.701127	0.0376739		0	0
Q8WYP5	AHCTF1	AT-hook containing transcription factor 1	25909	sgNF1_Sel-sgNTC_Sel	Q8WYP5_S1142	AHCTF1:Q8WYP5_S1142	0.163674	4.29049	12	0.702243	0.0108533		0	0
Q8WYP5	AHCTF1	AT-hook containing transcription factor 1	25909	sgNF1-sgNTC	Q8WYP5_S1142	AHCTF1:Q8WYP5_S1142	0.163674	3.62181	12	0.592797	0.0282995		0	0
Q8WYP5	AHCTF1	AT-hook containing transcription factor 1	25909	sgNF1-sgNTC_Sel	Q8WYP5_S1142	AHCTF1:Q8WYP5_S1142	0.163674	4.96348	12	0.812394	0.00325424		0	0
Q8WYP5	AHCTF1	AT-hook containing transcription factor 1	25909	sgNF1_Sel-sgNTC	Q8WYP5_S1160	AHCTF1:Q8WYP5_S1160	0.152469	5.8245	12	0.888056	0.0013205		0	0
Q8WYP5	AHCTF1	AT-hook containing transcription factor 1	25909	sgNF1_Sel-sgNTC_Sel	Q8WYP5_S1160	AHCTF1:Q8WYP5_S1160	0.152469	5.9797	12	0.911718	0.00143012		0	0
Q8WYP5	AHCTF1	AT-hook containing transcription factor 1	25909	sgNF1-sgNTC	Q8WYP5_S1160	AHCTF1:Q8WYP5_S1160	0.152469	4.44955	12	0.678418	0.00974732		0	0
Q8WYP5	AHCTF1	AT-hook containing transcription factor 1	25909	sgNF1-sgNTC_Sel	Q8WYP5_S1160	AHCTF1:Q8WYP5_S1160	0.152469	4.60474	12	0.70208	0.00519601		0	0
Q8WYP5	AHCTF1	AT-hook containing transcription factor 1	25909	sgNTC_Sel-sgNTC	Q8WYP5_S1216;Q8WYP5_S1222	AHCTF1:Q8WYP5_S1216;Q8WYP5_S1222	0.223493	-3.78029	12	-0.844867	0.0298722		0	0
Q8WYP5	AHCTF1	AT-hook containing transcription factor 1	25909	sgNF1_Sel-sgNTC	Q8WYP5_S1216;Q8WYP5_S1222	AHCTF1:Q8WYP5_S1216;Q8WYP5_S1222	0.223493	-3.03874	12	-0.679136	0.0469552		0	0
Q8WYP5	AHCTF1	AT-hook containing transcription factor 1	25909	sgNF1-sgNTC_Sel	Q8WYP5_S1216;Q8WYP5_S1222	AHCTF1:Q8WYP5_S1216;Q8WYP5_S1222	0.223493	3.52278	12	0.787317	0.0229417		0	0
Q8WYP5	AHCTF1	AT-hook containing transcription factor 1	25909	sgNF1_Sel-sgNTC	Q8WYP5_S1295	AHCTF1:Q8WYP5_S1295	0.216197	3.04627	12	0.658594	0.0464534		0	0
Q8WYP5	AHCTF1	AT-hook containing transcription factor 1	25909	sgNF1-sgNTC	Q8WYP5_S1295	AHCTF1:Q8WYP5_S1295	0.216197	3.29558	12	0.712492	0.0437162		0	0
Q8WYP5	AHCTF1	AT-hook containing transcription factor 1	25909	sgNF1_Sel-sgNTC	Q8WYP5_S1297	AHCTF1:Q8WYP5_S1297	0.202214	4.53152	12	0.916339	0.00629746		0	0
Q8WYP5	AHCTF1	AT-hook containing transcription factor 1	25909	sgNF1_Sel-sgNTC_Sel	Q8WYP5_S1297	AHCTF1:Q8WYP5_S1297	0.202214	3.34835	12	0.677084	0.0379795		0	0
Q8WYP5	AHCTF1	AT-hook containing transcription factor 1	25909	sgNF1-sgNTC	Q8WYP5_S1297	AHCTF1:Q8WYP5_S1297	0.202214	4.56278	12	0.922661	0.00840814		0	0
Q8WYP5	AHCTF1	AT-hook containing transcription factor 1	25909	sgNF1-sgNTC_Sel	Q8WYP5_S1297	AHCTF1:Q8WYP5_S1297	0.202214	3.37961	12	0.683407	0.0277884		0	0
Q8WYP5	AHCTF1	AT-hook containing transcription factor 1	25909	sgNF1_Sel-sgNTC	Q8WYP5_S1533	AHCTF1:Q8WYP5_S1533	0.128366	3.24981	12	0.417164	0.0353297		0	0
Q8WYP5	AHCTF1	AT-hook containing transcription factor 1	25909	sgNF1_Sel-sgNTC	Q8WYP5_S1898	AHCTF1:Q8WYP5_S1898	0.657736	3.63362	12	2.38996	0.0206572		0	0
Q8WYP5	AHCTF1	AT-hook containing transcription factor 1	25909	sgNF1_Sel-sgNTC_Sel	Q8WYP5_S1898	AHCTF1:Q8WYP5_S1898	0.657736	3.26283	12	2.14608	0.0425954		0	0
Q8WYP5	AHCTF1	AT-hook containing transcription factor 1	25909	sgNF1-sgNTC	Q8WYP5_S1898	AHCTF1:Q8WYP5_S1898	0.657736	4.16694	12	2.74075	0.0139172		0	0
Q8WYP5	AHCTF1	AT-hook containing transcription factor 1	25909	sgNF1-sgNTC_Sel	Q8WYP5_S1898	AHCTF1:Q8WYP5_S1898	0.657736	3.79616	12	2.49687	0.0156737		0	0
Q8WYP5	AHCTF1	AT-hook containing transcription factor 1	25909	sgNF1_Sel-sgNTC	Q8WYP5_S1900	AHCTF1:Q8WYP5_S1900	0.602259	3.10652	11	1.87093	0.045858		0	0
Q8WYP5	AHCTF1	AT-hook containing transcription factor 1	25909	sgNF1_Sel-sgNTC_Sel	Q8WYP5_S1900	AHCTF1:Q8WYP5_S1900	0.650515	3.77973	11	2.45877	0.0236879		0.125	0
Q8WYP5	AHCTF1	AT-hook containing transcription factor 1	25909	sgNF1-sgNTC	Q8WYP5_S1900	AHCTF1:Q8WYP5_S1900	0.602259	3.96582	11	2.38846	0.0204961		0	0
Q8WYP5	AHCTF1	AT-hook containing transcription factor 1	25909	sgNF1-sgNTC_Sel	Q8WYP5_S1900	AHCTF1:Q8WYP5_S1900	0.650515	4.57529	11	2.9763	0.00640627		0.125	0
Q8WYP5	AHCTF1	AT-hook containing transcription factor 1	25909	sgNF1-sgNTC_Sel	Q8WYP5_T1229	AHCTF1:Q8WYP5_T1229	0.440325	-3.10127	12	-1.36557	0.0410984		0	0
Q09666	AHNAK	AHNAK nucleoprotein	79026	sgNTC_Sel-sgNTC	Q09666_S135	AHNAK:Q09666_S135	0.366776	-9.63413	12	-3.53357	7.53e-05		0.0625	0
Q09666	AHNAK	AHNAK nucleoprotein	79026	sgNF1_Sel-sgNTC	Q09666_S135	AHNAK:Q09666_S135	0.366776	-9.87191	12	-3.62078	3.47e-05		0	0
Q09666	AHNAK	AHNAK nucleoprotein	79026	sgNF1_Sel-sgNF1	Q09666_S135	AHNAK:Q09666_S135	0.366776	-7.97337	12	-2.92444	0.00116542		0	0
Q09666	AHNAK	AHNAK nucleoprotein	79026	sgNF1-sgNTC_Sel	Q09666_S135	AHNAK:Q09666_S135	0.366776	7.73559	12	2.83723	0.000143452		0.0625	0
Q09666	AHNAK	AHNAK nucleoprotein	79026	sgNF1_Sel-sgNTC	Q09666_S212	AHNAK:Q09666_S212	0.323407	-4.36123	12	-1.41046	0.0078525		0	0
Q09666	AHNAK	AHNAK nucleoprotein	79026	sgNTC_Sel-sgNTC	Q09666_S216	AHNAK:Q09666_S216	0.185425	-5.42544	12	-1.00601	0.0040247		0.0625	0
Q09666	AHNAK	AHNAK nucleoprotein	79026	sgNF1_Sel-sgNTC	Q09666_S216	AHNAK:Q09666_S216	0.185425	-6.54304	12	-1.21324	0.000615989		0.15625	0
Q09666	AHNAK	AHNAK nucleoprotein	79026	sgNTC_Sel-sgNTC	Q09666_S3054	AHNAK:Q09666_S3054	0.146083	-4.39159	12	-0.641535	0.0137969		0	0
Q09666	AHNAK	AHNAK nucleoprotein	79026	sgNF1_Sel-sgNTC	Q09666_S3054	AHNAK:Q09666_S3054	0.146083	4.05753	12	0.592734	0.011569		0	0
Q09666	AHNAK	AHNAK nucleoprotein	79026	sgNF1_Sel-sgNTC_Sel	Q09666_S3054	AHNAK:Q09666_S3054	0.146083	8.44912	12	1.23427	0.000136498		0	0
Q09666	AHNAK	AHNAK nucleoprotein	79026	sgNF1_Sel-sgNF1	Q09666_S3054	AHNAK:Q09666_S3054	0.146083	-5.40133	12	-0.78904	0.0121653		0	0
Q09666	AHNAK	AHNAK nucleoprotein	79026	sgNF1-sgNTC	Q09666_S3054	AHNAK:Q09666_S3054	0.146083	9.45886	12	1.38177	7.34e-05		0	0
Q09666	AHNAK	AHNAK nucleoprotein	79026	sgNF1-sgNTC_Sel	Q09666_S3054	AHNAK:Q09666_S3054	0.146083	13.8505	12	2.02331	2.06e-06		0	0
Q09666	AHNAK	AHNAK nucleoprotein	79026	sgNTC_Sel-sgNTC	Q09666_S5077	AHNAK:Q09666_S5077	0.280614	-5.41363	12	-1.51914	0.00408547		0	0
Q09666	AHNAK	AHNAK nucleoprotein	79026	sgNF1_Sel-sgNTC	Q09666_S5077	AHNAK:Q09666_S5077	0.280614	-7.0524	12	-1.979	0.000360935		0	0
Q09666	AHNAK	AHNAK nucleoprotein	79026	sgNF1-sgNTC	Q09666_S5077	AHNAK:Q09666_S5077	0.280614	-3.34314	12	-0.938131	0.0409114		0	0
Q09666	AHNAK	AHNAK nucleoprotein	79026	sgNTC_Sel-sgNTC	Q09666_S5110	AHNAK:Q09666_S5110	0.322139	-3.94134	12	-1.26966	0.0245252		0	0
Q09666	AHNAK	AHNAK nucleoprotein	79026	sgNF1_Sel-sgNTC	Q09666_S5110	AHNAK:Q09666_S5110	0.322139	-6.36881	12	-2.05164	0.000729687		0	0
Q09666	AHNAK	AHNAK nucleoprotein	79026	sgNF1_Sel-sgNF1	Q09666_S5110	AHNAK:Q09666_S5110	0.322139	-4.13257	12	-1.33126	0.048866		0	0
Q09666	AHNAK	AHNAK nucleoprotein	79026	sgNF1-sgNTC_Sel	Q09666_S5332	AHNAK:Q09666_S5332	0.432639	4.66401	12	2.01783	0.00480729		0	0
Q09666	AHNAK	AHNAK nucleoprotein	79026	sgNTC_Sel-sgNTC	Q09666_S5430	AHNAK:Q09666_S5430	2.01821	6.01165	12	12.1328	0.00207712		0	0
Q09666	AHNAK	AHNAK nucleoprotein	79026	sgNF1_Sel-sgNTC_Sel	Q09666_S5430	AHNAK:Q09666_S5430	2.01821	-4.87078	12	-9.83026	0.00518606		0	0
Q09666	AHNAK	AHNAK nucleoprotein	79026	sgNF1-sgNTC_Sel	Q09666_S5430	AHNAK:Q09666_S5430	2.01821	-5.27653	12	-10.6492	0.00218555		0	0
Q09666	AHNAK	AHNAK nucleoprotein	79026	sgNF1_Sel-sgNTC	Q09666_S5731	AHNAK:Q09666_S5731	0.129573	-5.05993	12	-0.655629	0.00324004		0	0
Q09666	AHNAK	AHNAK nucleoprotein	79026	sgNF1_Sel-sgNTC_Sel	Q09666_S5731	AHNAK:Q09666_S5731	0.129573	-4.3904	12	-0.568877	0.00953515		0	0
Q09666	AHNAK	AHNAK nucleoprotein	79026	sgNF1-sgNTC	Q09666_S5731	AHNAK:Q09666_S5731	0.129573	-3.91742	12	-0.507591	0.019368		0	0
Q09666	AHNAK	AHNAK nucleoprotein	79026	sgNF1-sgNTC_Sel	Q09666_S5731	AHNAK:Q09666_S5731	0.129573	-3.24789	12	-0.420839	0.0334269		0	0
Q09666	AHNAK	AHNAK nucleoprotein	79026	sgNF1_Sel-sgNTC	Q09666_S5731;Q09666_S5739	AHNAK:Q09666_S5731;Q09666_S5739	0.391297	-3.21789	12	-1.25915	0.0367359		0.125	0
Q09666	AHNAK	AHNAK nucleoprotein	79026	sgNTC_Sel-sgNTC	Q09666_S5735;Q09666_S5739	AHNAK:Q09666_S5735;Q09666_S5739	0.466257	-3.38729	12	-1.57934	0.0484134		0	0
Q09666	AHNAK	AHNAK nucleoprotein	79026	sgNF1_Sel-sgNTC	Q09666_S5735;Q09666_S5739	AHNAK:Q09666_S5735;Q09666_S5739	0.466257	-3.88976	12	-1.81363	0.0145395		0	0
Q09666	AHNAK	AHNAK nucleoprotein	79026	sgNTC_Sel-sgNTC	Q09666_S5737	AHNAK:Q09666_S5737	0.0823059	-9.84628	12	-0.810407	6.09e-05		0	0
Q09666	AHNAK	AHNAK nucleoprotein	79026	sgNF1_Sel-sgNTC	Q09666_S5737	AHNAK:Q09666_S5737	0.0823059	-11.515	12	-0.947751	1.12e-05		0	0
Q09666	AHNAK	AHNAK nucleoprotein	79026	sgNF1_Sel-sgNF1	Q09666_S5737	AHNAK:Q09666_S5737	0.0823059	-5.60506	12	-0.46133	0.00977326		0	0
Q09666	AHNAK	AHNAK nucleoprotein	79026	sgNF1-sgNTC	Q09666_S5737	AHNAK:Q09666_S5737	0.0823059	-5.90991	12	-0.486421	0.00176605		0	0
Q09666	AHNAK	AHNAK nucleoprotein	79026	sgNF1-sgNTC_Sel	Q09666_S5737	AHNAK:Q09666_S5737	0.0823059	3.93636	12	0.323986	0.0129485		0	0
Q09666	AHNAK	AHNAK nucleoprotein	79026	sgNTC_Sel-sgNTC	Q09666_S5739	AHNAK:Q09666_S5739	0.115497	-9.02426	12	-1.04227	0.000123798		0.0208333	0
Q09666	AHNAK	AHNAK nucleoprotein	79026	sgNF1_Sel-sgNTC	Q09666_S5739	AHNAK:Q09666_S5739	0.115497	-10.1993	12	-1.17799	2.68e-05		0.0208333	0
Q09666	AHNAK	AHNAK nucleoprotein	79026	sgNF1_Sel-sgNF1	Q09666_S5739	AHNAK:Q09666_S5739	0.115497	-4.48167	12	-0.517619	0.0336061		0.0208333	0
Q09666	AHNAK	AHNAK nucleoprotein	79026	sgNF1-sgNTC	Q09666_S5739	AHNAK:Q09666_S5739	0.115497	-5.71765	12	-0.66037	0.00216367		0.0416667	0
Q09666	AHNAK	AHNAK nucleoprotein	79026	sgNF1-sgNTC_Sel	Q09666_S5739	AHNAK:Q09666_S5739	0.115497	3.30662	12	0.381904	0.030754		0.0208333	0
Q09666	AHNAK	AHNAK nucleoprotein	79026	sgNTC_Sel-sgNTC	Q09666_S5780;Q09666_S5784	AHNAK:Q09666_S5780;Q09666_S5784	1.4784	7.75835	8	11.4699	0.00190868		0.375	0
Q09666	AHNAK	AHNAK nucleoprotein	79026	sgNF1_Sel-sgNTC	Q09666_S5780;Q09666_S5784	AHNAK:Q09666_S5780;Q09666_S5784	1.4784	6.24379	8	9.23081	0.00296826		0.375	0
Q09666	AHNAK	AHNAK nucleoprotein	79026	sgNF1-sgNTC	Q09666_S5780;Q09666_S5784	AHNAK:Q09666_S5780;Q09666_S5784	1.52688	6.44906	8	9.84696	0.00357184		0.5	0
Q09666	AHNAK	AHNAK nucleoprotein	79026	sgNTC_Sel-sgNTC	Q09666_S5782;Q09666_S5784	AHNAK:Q09666_S5782;Q09666_S5784	1.90762	4.59243	10	8.76063	0.0150855		0.125	0
Q09666	AHNAK	AHNAK nucleoprotein	79026	sgNF1_Sel-sgNTC	Q09666_S5782;Q09666_S5784	AHNAK:Q09666_S5782;Q09666_S5784	1.90762	3.36927	10	6.42729	0.0358197		0.125	0
Q09666	AHNAK	AHNAK nucleoprotein	79026	sgNF1-sgNTC	Q09666_S5782;Q09666_S5784	AHNAK:Q09666_S5782;Q09666_S5784	2.03933	3.35349	10	6.83888	0.0483744		0.25	0
Q09666	AHNAK	AHNAK nucleoprotein	79026	sgNF1_Sel-sgNTC	Q09666_S5851;Q09666_S5854	AHNAK:Q09666_S5851;Q09666_S5854	0.336456	-3.62984	12	-1.22128	0.0207616		0	0
Q09666	AHNAK	AHNAK nucleoprotein	79026	sgNF1_Sel-sgNTC	Q09666_S5860	AHNAK:Q09666_S5860	0.243498	-3.03601	12	-0.739261	0.0471416		0	0
Q09666	AHNAK	AHNAK nucleoprotein	79026	sgNF1_Sel-sgNTC_Sel	Q09666_S5860	AHNAK:Q09666_S5860	0.243498	-4.95103	12	-1.20556	0.00470859		0	0
Q09666	AHNAK	AHNAK nucleoprotein	79026	sgNF1-sgNTC_Sel	Q09666_S5860	AHNAK:Q09666_S5860	0.243498	-5.0335	12	-1.22565	0.00296755		0	0
Q09666	AHNAK	AHNAK nucleoprotein	79026	sgNTC_Sel-sgNTC	Q09666_S5860;Q09666_S5867	AHNAK:Q09666_S5860;Q09666_S5867	0.576963	3.38181	12	1.95118	0.0487462		0	0
Q09666	AHNAK	AHNAK nucleoprotein	79026	sgNF1-sgNTC_Sel	Q09666_S5860;Q09666_S5867	AHNAK:Q09666_S5860;Q09666_S5867	0.576963	-4.0685	12	-2.34738	0.0108295		0	0
Q09666	AHNAK	AHNAK nucleoprotein	79026	sgNF1_Sel-sgNTC_Sel	Q09666_S5863	AHNAK:Q09666_S5863	0.212869	-4.72666	12	-1.00616	0.00618548		0	0
Q09666	AHNAK	AHNAK nucleoprotein	79026	sgNF1-sgNTC	Q09666_S5863	AHNAK:Q09666_S5863	0.212869	-3.8333	12	-0.81599	0.0216045		0	0
Q09666	AHNAK	AHNAK nucleoprotein	79026	sgNF1-sgNTC_Sel	Q09666_S5863	AHNAK:Q09666_S5863	0.212869	-5.94694	12	-1.26592	0.000972706		0	0
Q09666	AHNAK	AHNAK nucleoprotein	79026	sgNTC_Sel-sgNTC	Q09666_S5863;Q09666_S5865	AHNAK:Q09666_S5863;Q09666_S5865	0.576207	3.39613	12	1.95687	0.0478306		0	0
Q09666	AHNAK	AHNAK nucleoprotein	79026	sgNF1-sgNTC_Sel	Q09666_S5863;Q09666_S5865	AHNAK:Q09666_S5863;Q09666_S5865	0.576207	-4.07825	12	-2.34992	0.0107039		0	0
Q09666	AHNAK	AHNAK nucleoprotein	79026	sgNTC_Sel-sgNTC	Q09666_S5863;Q09666_S5866	AHNAK:Q09666_S5863;Q09666_S5866	0.565441	3.38453	12	1.91375	0.0485473		0	0
Q09666	AHNAK	AHNAK nucleoprotein	79026	sgNF1-sgNTC_Sel	Q09666_S5863;Q09666_S5866	AHNAK:Q09666_S5863;Q09666_S5866	0.565441	-4.28965	12	-2.42555	0.00795731		0	0
Q09666	AHNAK	AHNAK nucleoprotein	79026	sgNF1-sgNTC_Sel	Q09666_S5863;Q09666_S5870	AHNAK:Q09666_S5863;Q09666_S5870	0.943494	-3.29479	12	-3.10861	0.0312674		0	0
Q09666	AHNAK	AHNAK nucleoprotein	79026	sgNF1-sgNTC_Sel	Q09666_S5864	AHNAK:Q09666_S5864	0.249405	-2.96877	12	-0.740426	0.0489819		0.5	0
Q09666	AHNAK	AHNAK nucleoprotein	79026	sgNTC_Sel-sgNTC	Q09666_S5864;Q09666_S5865	AHNAK:Q09666_S5864;Q09666_S5865	0.59638	3.52343	12	2.1013	0.0408592		0	0
Q09666	AHNAK	AHNAK nucleoprotein	79026	sgNF1-sgNTC_Sel	Q09666_S5864;Q09666_S5865	AHNAK:Q09666_S5864;Q09666_S5865	0.59638	-4.14307	12	-2.47084	0.0097785		0	0
Q09666	AHNAK	AHNAK nucleoprotein	79026	sgNTC_Sel-sgNTC	Q09666_S5864;Q09666_S5867	AHNAK:Q09666_S5864;Q09666_S5867	0.577134	3.45494	12	1.99396	0.0446087		0	0
Q09666	AHNAK	AHNAK nucleoprotein	79026	sgNF1-sgNTC_Sel	Q09666_S5864;Q09666_S5867	AHNAK:Q09666_S5864;Q09666_S5867	0.577134	-4.2761	12	-2.46788	0.00811448		0	0
Q09666	AHNAK	AHNAK nucleoprotein	79026	sgNF1-sgNTC_Sel	Q09666_S5864;Q09666_S5870	AHNAK:Q09666_S5864;Q09666_S5870	0.885206	-3.60174	12	-3.18828	0.0205557		0	0
Q09666	AHNAK	AHNAK nucleoprotein	79026	sgNTC_Sel-sgNTC	Q09666_S5865;Q09666_S5866	AHNAK:Q09666_S5865;Q09666_S5866	0.570942	3.45038	12	1.96997	0.0448761		0	0
Q09666	AHNAK	AHNAK nucleoprotein	79026	sgNF1-sgNTC_Sel	Q09666_S5865;Q09666_S5866	AHNAK:Q09666_S5865;Q09666_S5866	0.570942	-4.19072	12	-2.39266	0.00912588		0	0
Q09666	AHNAK	AHNAK nucleoprotein	79026	sgNF1_Sel-sgNTC_Sel	Q09666_S5866	AHNAK:Q09666_S5866	0.273096	-3.69943	12	-1.0103	0.0236521		0	0
Q09666	AHNAK	AHNAK nucleoprotein	79026	sgNF1-sgNTC	Q09666_S5866	AHNAK:Q09666_S5866	0.273096	-3.32539	12	-0.908148	0.0419116		0	0
Q09666	AHNAK	AHNAK nucleoprotein	79026	sgNF1-sgNTC_Sel	Q09666_S5866	AHNAK:Q09666_S5866	0.273096	-4.06004	12	-1.10878	0.0109475		0	0
Q09666	AHNAK	AHNAK nucleoprotein	79026	sgNF1-sgNTC_Sel	Q09666_S5866;Q09666_S5867	AHNAK:Q09666_S5866;Q09666_S5867	0.826431	-3.49831	12	-2.89111	0.0236839		0	0
Q09666	AHNAK	AHNAK nucleoprotein	79026	sgNF1_Sel-sgNTC_Sel	Q09666_S5867	AHNAK:Q09666_S5867	0.271823	-3.86365	12	-1.05023	0.0188256		0	0
Q09666	AHNAK	AHNAK nucleoprotein	79026	sgNF1-sgNTC_Sel	Q09666_S5867	AHNAK:Q09666_S5867	0.271823	-4.10029	12	-1.11455	0.0103691		0	0
Q09666	AHNAK	AHNAK nucleoprotein	79026	sgNTC_Sel-sgNTC	Q09666_S5870	AHNAK:Q09666_S5870	0.327768	6.17685	12	2.02457	0.0017661		0	0
Q09666	AHNAK	AHNAK nucleoprotein	79026	sgNF1_Sel-sgNTC_Sel	Q09666_S5870	AHNAK:Q09666_S5870	0.327768	-5.47459	12	-1.79439	0.00253361		0	0
Q09666	AHNAK	AHNAK nucleoprotein	79026	sgNF1-sgNTC_Sel	Q09666_S5870	AHNAK:Q09666_S5870	0.327768	-8.75447	12	-2.86943	5.54e-05		0	0
Q09666	AHNAK	AHNAK nucleoprotein	79026	sgNF1_Sel-sgNTC	Q09666_S93	AHNAK:Q09666_S93	0.15077	-3.01711	12	-0.45489	0.0483297		0	0
Q09666	AHNAK	AHNAK nucleoprotein	79026	sgNF1-sgNTC_Sel	Q09666_T324	AHNAK:Q09666_T324	1.98475	4.65855	11	9.24607	0.00576532		0.3125	0
Q09666	AHNAK	AHNAK nucleoprotein	79026	sgNF1-sgNTC_Sel	Q09666_T490	AHNAK:Q09666_T490	0.658839	4.3289	12	2.85205	0.00754027		0.25	0
Q09666	AHNAK	AHNAK nucleoprotein	79026	sgNF1_Sel-sgNTC	Q09666_T5729	AHNAK:Q09666_T5729	0.152498	-5.21315	12	-0.794994	0.00269533		0	0
Q09666	AHNAK	AHNAK nucleoprotein	79026	sgNF1_Sel-sgNTC_Sel	Q09666_T5729	AHNAK:Q09666_T5729	0.152498	-4.47528	12	-0.68247	0.008583		0	0
Q09666	AHNAK	AHNAK nucleoprotein	79026	sgNF1_Sel-sgNTC	Q09666_T5824	AHNAK:Q09666_T5824	1.23327	-3.21658	9	-3.96693	0.0477399		0.125	0
Q09666	AHNAK	AHNAK nucleoprotein	79026	sgNF1_Sel-sgNTC	Q09666_T5839	AHNAK:Q09666_T5839	0.157628	-3.13334	12	-0.493902	0.0411767		0	0
Q09666	AHNAK	AHNAK nucleoprotein	79026	sgNF1_Sel-sgNTC_Sel	Q09666_T5839	AHNAK:Q09666_T5839	0.157628	-3.8457	12	-0.60619	0.0192761		0	0
Q09666	AHNAK	AHNAK nucleoprotein	79026	sgNF1-sgNTC_Sel	Q09666_T5839	AHNAK:Q09666_T5839	0.157628	-3.88388	12	-0.612209	0.0138869		0	0
Q09666	AHNAK	AHNAK nucleoprotein	79026	sgNF1_Sel-sgNTC_Sel	Q09666_T5845	AHNAK:Q09666_T5845	0.178219	-3.22468	12	-0.5747	0.044961		0	0
Q09666	AHNAK	AHNAK nucleoprotein	79026	sgNF1-sgNTC_Sel	Q09666_T5845	AHNAK:Q09666_T5845	0.178219	-3.22748	12	-0.575199	0.0343656		0	0
Q8IVF2	AHNAK2	AHNAK nucleoprotein 2	113146	sgNTC_Sel-sgNTC	Q8IVF2_S1112	AHNAK2:Q8IVF2_S1112	0.519228	-3.91871	12	-2.0347	0.0252187		0	0
Q8IVF2	AHNAK2	AHNAK nucleoprotein 2	113146	sgNF1_Sel-sgNTC_Sel	Q8IVF2_S1112	AHNAK2:Q8IVF2_S1112	0.519228	4.41751	12	2.29369	0.0092002		0	0
Q8IVF2	AHNAK2	AHNAK nucleoprotein 2	113146	sgNF1-sgNTC_Sel	Q8IVF2_S1112	AHNAK2:Q8IVF2_S1112	0.519228	4.96656	12	2.57878	0.00324698		0	0
Q96IF1	AJUBA	ajuba LIM protein	84962	sgNF1_Sel-sgNTC	Q96IF1_S119	AJUBA:Q96IF1_S119	0.785786	4.12083	7	3.23809	0.0252388		0.25	0
Q96IF1	AJUBA	ajuba LIM protein	84962	sgNF1_Sel-sgNTC	Q96IF1_S136	AJUBA:Q96IF1_S136	0.397888	-17.7279	3	-7.05371	0.00413737		0.5	0
Q96IF1	AJUBA	ajuba LIM protein	84962	sgNF1_Sel-sgNF1	Q96IF1_S136	AJUBA:Q96IF1_S136	0.422024	-18.8794	3	-7.96756	0.0187356		0.625	0
Q92667	AKAP1	A-kinase anchoring protein 1	8165	sgNF1_Sel-sgNTC	Q92667_S445	AKAP1:Q92667_S445	0.400013	6.57206	12	2.62891	0.000602137		0	0
Q92667	AKAP1	A-kinase anchoring protein 1	8165	sgNF1_Sel-sgNTC_Sel	Q92667_S445	AKAP1:Q92667_S445	0.400013	5.80277	12	2.32118	0.00176224		0	0
Q92667	AKAP1	A-kinase anchoring protein 1	8165	sgNF1-sgNTC	Q92667_S445	AKAP1:Q92667_S445	0.400013	6.21433	12	2.48581	0.00127809		0	0
Q92667	AKAP1	A-kinase anchoring protein 1	8165	sgNF1-sgNTC_Sel	Q92667_S445	AKAP1:Q92667_S445	0.400013	5.44504	12	2.17808	0.00178949		0	0
Q92667	AKAP1	A-kinase anchoring protein 1	8165	sgNF1_Sel-sgNTC	Q92667_T447	AKAP1:Q92667_T447	0.512396	6.30423	12	3.23026	0.000781911		0	0
Q92667	AKAP1	A-kinase anchoring protein 1	8165	sgNF1_Sel-sgNTC_Sel	Q92667_T447	AKAP1:Q92667_T447	0.512396	6.61616	12	3.39009	0.000768307		0	0
Q92667	AKAP1	A-kinase anchoring protein 1	8165	sgNF1-sgNTC	Q92667_T447	AKAP1:Q92667_T447	0.512396	6.23351	12	3.19402	0.00125882		0	0
Q92667	AKAP1	A-kinase anchoring protein 1	8165	sgNF1-sgNTC_Sel	Q92667_T447	AKAP1:Q92667_T447	0.512396	6.54544	12	3.35385	0.000496988		0	0
O43572	AKAP10	A-kinase anchoring protein 10	11216	sgNF1-sgNTC_Sel	O43572_S187	AKAP10:O43572_S187	0.163017	4.10923	12	0.669873	0.0102462		0	0
O43572	AKAP10	A-kinase anchoring protein 10	11216	sgNF1-sgNTC_Sel	O43572_S189	AKAP10:O43572_S189	0.162569	4.31596	12	0.701642	0.00768457		0	0
O43572	AKAP10	A-kinase anchoring protein 10	11216	sgNF1_Sel-sgNTC_Sel	O43572_S281	AKAP10:O43572_S281	1.79745	3.92382	10	7.05289	0.0224815		0.125	0
O43572	AKAP10	A-kinase anchoring protein 10	11216	sgNF1-sgNTC_Sel	O43572_S281	AKAP10:O43572_S281	1.79745	4.31573	10	7.75733	0.0106669		0.125	0
Q9UKA4	AKAP11	A-kinase anchoring protein 11	11215	sgNF1_Sel-sgNTC	Q9UKA4_S1619	AKAP11:Q9UKA4_S1619	0.71732	-3.10505	12	-2.22731	0.0427939		0	0
Q9UKA4	AKAP11	A-kinase anchoring protein 11	11215	sgNF1-sgNTC_Sel	Q9UKA4_S288	AKAP11:Q9UKA4_S288	0.326417	-3.24303	12	-1.05858	0.0336522		0	0
Q9UKA4	AKAP11	A-kinase anchoring protein 11	11215	sgNTC_Sel-sgNTC	Q9UKA4_S422	AKAP11:Q9UKA4_S422	0.295313	-3.48473	12	-1.02909	0.0428966		0	0
Q9UKA4	AKAP11	A-kinase anchoring protein 11	11215	sgNF1_Sel-sgNTC	Q9UKA4_S422	AKAP11:Q9UKA4_S422	0.295313	-3.46435	12	-1.02307	0.0261465		0	0
Q9UKA4	AKAP11	A-kinase anchoring protein 11	11215	sgNTC_Sel-sgNTC	Q9UKA4_S433	AKAP11:Q9UKA4_S433	0.288812	-3.50873	12	-1.01336	0.0416487		0	0
Q9UKA4	AKAP11	A-kinase anchoring protein 11	11215	sgNF1_Sel-sgNTC	Q9UKA4_S433	AKAP11:Q9UKA4_S433	0.288812	-3.75312	12	-1.08395	0.0175779		0	0
Q02952	AKAP12	A-kinase anchoring protein 12	9590	sgNF1_Sel-sgNTC	Q02952_S1390	AKAP12:Q02952_S1390	0.163126	5.87086	12	0.957688	0.00125797		0	0
Q02952	AKAP12	A-kinase anchoring protein 12	9590	sgNF1_Sel-sgNTC_Sel	Q02952_S1390	AKAP12:Q02952_S1390	0.163126	6.41287	12	1.0461	0.000925361		0	0
Q02952	AKAP12	A-kinase anchoring protein 12	9590	sgNF1-sgNTC	Q02952_S1390	AKAP12:Q02952_S1390	0.163126	5.43314	12	0.886284	0.00297202		0	0
Q02952	AKAP12	A-kinase anchoring protein 12	9590	sgNF1-sgNTC_Sel	Q02952_S1390	AKAP12:Q02952_S1390	0.163126	5.97515	12	0.974699	0.000941817		0	0
Q02952	AKAP12	A-kinase anchoring protein 12	9590	sgNF1_Sel-sgNTC	Q02952_S1391	AKAP12:Q02952_S1391	0.147678	6.38929	12	0.943558	0.000719013		0	0
Q02952	AKAP12	A-kinase anchoring protein 12	9590	sgNF1_Sel-sgNTC_Sel	Q02952_S1391	AKAP12:Q02952_S1391	0.147678	7.08345	12	1.04607	0.00048328		0	0
Q02952	AKAP12	A-kinase anchoring protein 12	9590	sgNF1-sgNTC	Q02952_S1391	AKAP12:Q02952_S1391	0.147678	6.19499	12	0.914864	0.00130425		0	0
Q02952	AKAP12	A-kinase anchoring protein 12	9590	sgNF1-sgNTC_Sel	Q02952_S1391	AKAP12:Q02952_S1391	0.147678	6.88915	12	1.01738	0.000345902		0	0
Q02952	AKAP12	A-kinase anchoring protein 12	9590	sgNF1_Sel-sgNTC	Q02952_S1395	AKAP12:Q02952_S1395	0.144319	6.38284	12	0.921166	0.000720749		0	0
Q02952	AKAP12	A-kinase anchoring protein 12	9590	sgNF1_Sel-sgNTC_Sel	Q02952_S1395	AKAP12:Q02952_S1395	0.144319	7.28344	12	1.05114	0.000397566		0	0
Q02952	AKAP12	A-kinase anchoring protein 12	9590	sgNF1-sgNTC	Q02952_S1395	AKAP12:Q02952_S1395	0.144319	5.87874	12	0.848415	0.00182515		0	0
Q02952	AKAP12	A-kinase anchoring protein 12	9590	sgNF1-sgNTC_Sel	Q02952_S1395	AKAP12:Q02952_S1395	0.144319	6.77934	12	0.978389	0.000387298		0	0
Q02952	AKAP12	A-kinase anchoring protein 12	9590	sgNTC_Sel-sgNTC	Q02952_S1587	AKAP12:Q02952_S1587	0.449074	5.65081	12	2.53763	0.00310133		0	0
Q02952	AKAP12	A-kinase anchoring protein 12	9590	sgNF1_Sel-sgNTC_Sel	Q02952_S1587	AKAP12:Q02952_S1587	0.449074	-3.87015	12	-1.73798	0.0186376		0	0
Q02952	AKAP12	A-kinase anchoring protein 12	9590	sgNF1-sgNTC_Sel	Q02952_S1587	AKAP12:Q02952_S1587	0.449074	-6.36081	12	-2.85648	0.000613489		0	0
Q02952	AKAP12	A-kinase anchoring protein 12	9590	sgNTC_Sel-sgNTC	Q02952_S248	AKAP12:Q02952_S248	0.085378	-6.26601	12	-0.53498	0.00161666		0	0
Q02952	AKAP12	A-kinase anchoring protein 12	9590	sgNF1_Sel-sgNTC_Sel	Q02952_S248	AKAP12:Q02952_S248	0.085378	5.92998	12	0.506289	0.00151574		0	0
Q02952	AKAP12	A-kinase anchoring protein 12	9590	sgNF1-sgNTC_Sel	Q02952_S248	AKAP12:Q02952_S248	0.085378	7.5171	12	0.641795	0.000179634		0	0
Q02952	AKAP12	A-kinase anchoring protein 12	9590	sgNF1_Sel-sgNTC	Q02952_S280	AKAP12:Q02952_S280	0.206313	4.70398	12	0.970493	0.00502269		0	0
Q02952	AKAP12	A-kinase anchoring protein 12	9590	sgNF1_Sel-sgNTC_Sel	Q02952_S280	AKAP12:Q02952_S280	0.206313	5.23116	12	1.07926	0.0033819		0.0416667	0
Q02952	AKAP12	A-kinase anchoring protein 12	9590	sgNF1-sgNTC	Q02952_S280	AKAP12:Q02952_S280	0.206313	4.66439	12	0.962326	0.00736793		0	0
Q02952	AKAP12	A-kinase anchoring protein 12	9590	sgNF1-sgNTC_Sel	Q02952_S280	AKAP12:Q02952_S280	0.206313	5.19157	12	1.07109	0.00243075		0.0416667	0
Q02952	AKAP12	A-kinase anchoring protein 12	9590	sgNF1_Sel-sgNTC	Q02952_S283	AKAP12:Q02952_S283	0.191506	5.073	12	0.971508	0.0031799		0	0
Q02952	AKAP12	A-kinase anchoring protein 12	9590	sgNF1_Sel-sgNTC_Sel	Q02952_S283	AKAP12:Q02952_S283	0.191506	5.20456	12	0.996701	0.00348927		0	0
Q02952	AKAP12	A-kinase anchoring protein 12	9590	sgNF1-sgNTC	Q02952_S283	AKAP12:Q02952_S283	0.191506	5.34653	12	1.02389	0.00325281		0	0
Q02952	AKAP12	A-kinase anchoring protein 12	9590	sgNF1-sgNTC_Sel	Q02952_S283	AKAP12:Q02952_S283	0.191506	5.47808	12	1.04908	0.00172126		0	0
Q02952	AKAP12	A-kinase anchoring protein 12	9590	sgNF1_Sel-sgNTC	Q02952_S286	AKAP12:Q02952_S286	0.193512	5.36594	12	1.03837	0.00222551		0	0
Q02952	AKAP12	A-kinase anchoring protein 12	9590	sgNF1_Sel-sgNTC_Sel	Q02952_S286	AKAP12:Q02952_S286	0.193512	4.99383	12	0.966365	0.00445724		0	0
Q02952	AKAP12	A-kinase anchoring protein 12	9590	sgNF1-sgNTC	Q02952_S286	AKAP12:Q02952_S286	0.193512	5.24586	12	1.01514	0.00366161		0	0
Q02952	AKAP12	A-kinase anchoring protein 12	9590	sgNF1-sgNTC_Sel	Q02952_S286	AKAP12:Q02952_S286	0.193512	4.87375	12	0.943127	0.00366662		0	0
Q02952	AKAP12	A-kinase anchoring protein 12	9590	sgNF1_Sel-sgNTC	Q02952_S381	AKAP12:Q02952_S381	0.0925545	17.5493	12	1.62427	4.99e-07		0	0
Q02952	AKAP12	A-kinase anchoring protein 12	9590	sgNF1_Sel-sgNTC_Sel	Q02952_S381	AKAP12:Q02952_S381	0.0925545	16.6541	12	1.54142	1.6e-06		0	0
Q02952	AKAP12	A-kinase anchoring protein 12	9590	sgNF1-sgNTC	Q02952_S381	AKAP12:Q02952_S381	0.0925545	15.3614	12	1.42177	3.15e-06		0	0
Q02952	AKAP12	A-kinase anchoring protein 12	9590	sgNF1-sgNTC_Sel	Q02952_S381	AKAP12:Q02952_S381	0.0925545	14.4663	12	1.33892	1.66e-06		0	0
Q02952	AKAP12	A-kinase anchoring protein 12	9590	sgNF1_Sel-sgNTC	Q02952_S386	AKAP12:Q02952_S386	0.520791	5.20914	12	2.71287	0.00270791		0	0
Q02952	AKAP12	A-kinase anchoring protein 12	9590	sgNF1_Sel-sgNTC_Sel	Q02952_S386	AKAP12:Q02952_S386	0.520791	3.82062	12	1.98974	0.0199118		0	0
Q02952	AKAP12	A-kinase anchoring protein 12	9590	sgNF1-sgNTC	Q02952_S386	AKAP12:Q02952_S386	0.520791	4.82098	12	2.51072	0.00606408		0	0
Q02952	AKAP12	A-kinase anchoring protein 12	9590	sgNF1-sgNTC_Sel	Q02952_S386	AKAP12:Q02952_S386	0.520791	3.43246	12	1.7876	0.0259328		0	0
Q02952	AKAP12	A-kinase anchoring protein 12	9590	sgNF1_Sel-sgNTC_Sel	Q02952_S388	AKAP12:Q02952_S388	0.523963	4.69809	12	2.46162	0.00641736		0	0
Q02952	AKAP12	A-kinase anchoring protein 12	9590	sgNF1-sgNTC_Sel	Q02952_S388	AKAP12:Q02952_S388	0.523963	5.30889	12	2.78166	0.00210109		0	0
Q02952	AKAP12	A-kinase anchoring protein 12	9590	sgNF1_Sel-sgNTC	Q02952_S483	AKAP12:Q02952_S483	0.411826	6.82228	12	2.80959	0.000461829		0.1875	0
Q02952	AKAP12	A-kinase anchoring protein 12	9590	sgNF1_Sel-sgNTC_Sel	Q02952_S483	AKAP12:Q02952_S483	0.411826	4.92968	12	2.03017	0.00482075		0.0625	0
Q02952	AKAP12	A-kinase anchoring protein 12	9590	sgNF1-sgNTC	Q02952_S483	AKAP12:Q02952_S483	0.411826	5.5408	12	2.28185	0.0026272		0.125	0
Q02952	AKAP12	A-kinase anchoring protein 12	9590	sgNF1-sgNTC_Sel	Q02952_S483	AKAP12:Q02952_S483	0.411826	3.6482	12	1.50242	0.0191824		0	0
Q02952	AKAP12	A-kinase anchoring protein 12	9590	sgNTC_Sel-sgNTC	Q02952_S514	AKAP12:Q02952_S514	0.283006	-6.20831	12	-1.75699	0.00171422		0	0
Q02952	AKAP12	A-kinase anchoring protein 12	9590	sgNF1_Sel-sgNTC_Sel	Q02952_S514	AKAP12:Q02952_S514	0.283006	7.50087	12	2.12279	0.000326399		0	0
Q02952	AKAP12	A-kinase anchoring protein 12	9590	sgNF1-sgNTC	Q02952_S514	AKAP12:Q02952_S514	0.283006	4.27752	12	1.21056	0.0121111		0	0
Q02952	AKAP12	A-kinase anchoring protein 12	9590	sgNF1-sgNTC_Sel	Q02952_S514	AKAP12:Q02952_S514	0.283006	10.4858	12	2.96755	1.5e-05		0	0
Q02952	AKAP12	A-kinase anchoring protein 12	9590	sgNF1_Sel-sgNTC	Q02952_S554;Q02952_S557	AKAP12:Q02952_S554;Q02952_S557	2.40425	3.04	12	7.30891	0.0468701		0	0
Q02952	AKAP12	A-kinase anchoring protein 12	9590	sgNF1_Sel-sgNTC	Q02952_S629	AKAP12:Q02952_S629	0.129579	4.26178	12	0.552239	0.00892706		0	0
Q02952	AKAP12	A-kinase anchoring protein 12	9590	sgNF1-sgNTC	Q02952_S629	AKAP12:Q02952_S629	0.129579	3.82139	12	0.495173	0.0218817		0	0
Q02952	AKAP12	A-kinase anchoring protein 12	9590	sgNF1_Sel-sgNTC	Q02952_S697;Q02952_S698	AKAP12:Q02952_S697;Q02952_S698	0.698396	8.21258	3	5.73564	0.0222148		0.5	0
Q02952	AKAP12	A-kinase anchoring protein 12	9590	sgNF1_Sel-sgNTC_Sel	Q02952_S697;Q02952_S698	AKAP12:Q02952_S697;Q02952_S698	0.552131	11.0425	3	6.0969	0.0146289		0.375	0
Q02952	AKAP12	A-kinase anchoring protein 12	9590	sgNF1-sgNTC	Q02952_S697;Q02952_S698	AKAP12:Q02952_S697;Q02952_S698	0.855357	6.68057	3	5.71428	0.0460447		0.75	0
Q02952	AKAP12	A-kinase anchoring protein 12	9590	sgNF1-sgNTC_Sel	Q02952_S697;Q02952_S698	AKAP12:Q02952_S697;Q02952_S698	0.740761	8.20175	3	6.07554	0.0212285		0.625	0
Q02952	AKAP12	A-kinase anchoring protein 12	9590	sgNF1_Sel-sgNTC_Sel	Q02952_S783	AKAP12:Q02952_S783	0.418566	3.17558	12	1.32919	0.0480139		0	0
Q02952	AKAP12	A-kinase anchoring protein 12	9590	sgNF1-sgNTC_Sel	Q02952_S783	AKAP12:Q02952_S783	0.418566	3.3722	12	1.41149	0.0280861		0	0
Q02952	AKAP12	A-kinase anchoring protein 12	9590	sgNF1-sgNTC_Sel	Q02952_T21	AKAP12:Q02952_T21	0.142924	3.15638	12	0.451123	0.0380406		0	0
Q02952	AKAP12	A-kinase anchoring protein 12	9590	sgNF1_Sel-sgNTC	Q02952_T285	AKAP12:Q02952_T285	0.243664	4.00609	12	0.976139	0.0124179		0	0
Q02952	AKAP12	A-kinase anchoring protein 12	9590	sgNF1_Sel-sgNTC_Sel	Q02952_T285	AKAP12:Q02952_T285	0.243664	4.60629	12	1.12238	0.00722553		0	0
Q02952	AKAP12	A-kinase anchoring protein 12	9590	sgNF1-sgNTC	Q02952_T285	AKAP12:Q02952_T285	0.243664	4.17021	12	1.01613	0.0138751		0	0
Q02952	AKAP12	A-kinase anchoring protein 12	9590	sgNF1-sgNTC_Sel	Q02952_T285	AKAP12:Q02952_T285	0.243664	4.7704	12	1.16237	0.00417446		0	0
Q12802	AKAP13	A-kinase anchoring protein 13	11214	sgNF1_Sel-sgNTC	Q12802_S1583	AKAP13:Q12802_S1583	0.461068	-3.46437	11	-1.59731	0.0286574		0	0
Q12802	AKAP13	A-kinase anchoring protein 13	11214	sgNF1_Sel-sgNTC_Sel	Q12802_S1583	AKAP13:Q12802_S1583	0.461068	-3.68796	11	-1.7004	0.0265884		0	0
Q12802	AKAP13	A-kinase anchoring protein 13	11214	sgNF1-sgNTC	Q12802_S1583	AKAP13:Q12802_S1583	0.498011	-4.32657	11	-2.15468	0.0131034		0.125	0
Q12802	AKAP13	A-kinase anchoring protein 13	11214	sgNF1-sgNTC_Sel	Q12802_S1583	AKAP13:Q12802_S1583	0.498011	-4.53358	11	-2.25777	0.00672631		0.125	0
Q12802	AKAP13	A-kinase anchoring protein 13	11214	sgNF1_Sel-sgNTC	Q12802_S1927	AKAP13:Q12802_S1927	0.16541	-5.31043	12	-0.878397	0.00237864		0	0
Q12802	AKAP13	A-kinase anchoring protein 13	11214	sgNF1_Sel-sgNTC_Sel	Q12802_S1927	AKAP13:Q12802_S1927	0.16541	-3.5286	12	-0.583666	0.029878		0	0
Q12802	AKAP13	A-kinase anchoring protein 13	11214	sgNF1-sgNTC	Q12802_S1927	AKAP13:Q12802_S1927	0.16541	-4.07172	12	-0.673503	0.0158209		0	0
Q12802	AKAP13	A-kinase anchoring protein 13	11214	sgNF1_Sel-sgNTC	Q12802_S1932	AKAP13:Q12802_S1932	0.169756	-5.29964	12	-0.899644	0.00241601		0	0
Q12802	AKAP13	A-kinase anchoring protein 13	11214	sgNF1_Sel-sgNTC_Sel	Q12802_S1932	AKAP13:Q12802_S1932	0.169756	-3.46384	12	-0.588006	0.0326355		0	0
Q12802	AKAP13	A-kinase anchoring protein 13	11214	sgNF1-sgNTC	Q12802_S1932	AKAP13:Q12802_S1932	0.169756	-3.84716	12	-0.653077	0.0212302		0	0
Q12802	AKAP13	A-kinase anchoring protein 13	11214	sgNTC_Sel-sgNTC	Q12802_S2398	AKAP13:Q12802_S2398	0.219912	4.58273	12	1.0078	0.0107721		0	0
Q12802	AKAP13	A-kinase anchoring protein 13	11214	sgNF1-sgNTC_Sel	Q12802_S2398	AKAP13:Q12802_S2398	0.219912	-6.65482	12	-1.46348	0.000444454		0	0
Q12802	AKAP13	A-kinase anchoring protein 13	11214	sgNF1_Sel-sgNTC_Sel	Q12802_S2402	AKAP13:Q12802_S2402	0.128774	-4.2387	12	-0.545833	0.0116615		0	0
Q12802	AKAP13	A-kinase anchoring protein 13	11214	sgNF1-sgNTC_Sel	Q12802_S2402	AKAP13:Q12802_S2402	0.128774	-5.94068	12	-0.765004	0.000977009		0	0
Q12802	AKAP13	A-kinase anchoring protein 13	11214	sgNF1-sgNTC_Sel	Q12802_S2561	AKAP13:Q12802_S2561	0.525519	-5.45724	6	-2.86788	0.0109211		0.25	0
Q12802	AKAP13	A-kinase anchoring protein 13	11214	sgNF1_Sel-sgNTC	Q12802_T1930	AKAP13:Q12802_T1930	0.178392	-4.95709	12	-0.884305	0.00368118		0	0
Q12802	AKAP13	A-kinase anchoring protein 13	11214	sgNF1_Sel-sgNTC_Sel	Q12802_T1930	AKAP13:Q12802_T1930	0.178392	-3.1942	12	-0.569819	0.0467649		0	0
Q12802	AKAP13	A-kinase anchoring protein 13	11214	sgNF1-sgNTC	Q12802_T1930	AKAP13:Q12802_T1930	0.178392	-3.8599	12	-0.688575	0.0208446		0	0
Q12802	AKAP13	A-kinase anchoring protein 13	11214	sgNTC_Sel-sgNTC	Q12802_T2400	AKAP13:Q12802_T2400	0.27354	4.12234	12	1.12763	0.0194486		0	0
Q12802	AKAP13	A-kinase anchoring protein 13	11214	sgNF1-sgNTC_Sel	Q12802_T2400	AKAP13:Q12802_T2400	0.27354	-5.53638	12	-1.51442	0.00159809		0	0
P31749	AKT1	AKT serine/threonine kinase 1	207	sgNF1_Sel-sgNTC_Sel	P31749_S122	AKT1:P31749_S122	0.110528	-4.28054	12	-0.473121	0.0109921		0	0
P31749	AKT1	AKT serine/threonine kinase 1	207	sgNF1-sgNTC_Sel	P31749_S122	AKT1:P31749_S122	0.110528	-3.29429	12	-0.364113	0.0312881		0	0
P31749	AKT1	AKT serine/threonine kinase 1	207	sgNF1_Sel-sgNTC_Sel	P31749_S124	AKT1:P31749_S124	0.115746	-3.96506	12	-0.458938	0.0164504		0	0
P31749	AKT1	AKT serine/threonine kinase 1	207	sgNF1-sgNTC_Sel	P31749_S124	AKT1:P31749_S124	0.115746	-3.0702	12	-0.355362	0.0427358		0	0
Q96B36	AKT1S1	AKT1 substrate 1	84335	sgNTC_Sel-sgNTC	Q96B36_S203	AKT1S1:Q96B36_S203	0.278499	-3.4577	12	-0.962965	0.0444497		0	0
Q96B36	AKT1S1	AKT1 substrate 1	84335	sgNF1-sgNTC_Sel	Q96B36_S203	AKT1S1:Q96B36_S203	0.278499	3.98812	12	1.11069	0.0121213		0	0
Q96B36	AKT1S1	AKT1 substrate 1	84335	sgNF1_Sel-sgNTC	Q96B36_S203;Q96B36_S212	AKT1S1:Q96B36_S203;Q96B36_S212	0.892756	-3.05213	12	-2.72481	0.046067		0.0625	0
Q96B36	AKT1S1	AKT1 substrate 1	84335	sgNF1_Sel-sgNTC	Q96B36_S212	AKT1S1:Q96B36_S212	0.132273	3.2884	12	0.434965	0.0335419		0	0
Q96B36	AKT1S1	AKT1 substrate 1	84335	sgNF1-sgNTC_Sel	Q96B36_T198	AKT1S1:Q96B36_T198	0.288338	4.10307	12	1.18307	0.0103254		0	0
P31751	AKT2	AKT serine/threonine kinase 2	208	sgNF1_Sel-sgNTC_Sel	P31751_S126	AKT2:P31751_S126	0.155923	-3.41331	12	-0.532214	0.0349358		0	0
Q9H8T0	AKTIP	AKT interacting protein	64400	sgNF1_Sel-sgNTC	Q9H8T0_T24	AKTIP:Q9H8T0_T24	2.55679	-3.4656	7	-8.86079	0.047495		0.375	0
P13716	ALAD	aminolevulinate dehydratase	210	sgNF1_Sel-sgNTC	P13716_S214	ALAD:P13716_S214	0.12032	-10.5278	12	-1.2667	2.16e-05		0	0
P13716	ALAD	aminolevulinate dehydratase	210	sgNF1_Sel-sgNTC_Sel	P13716_S214	ALAD:P13716_S214	0.12032	-8.70163	12	-1.04698	0.000117308		0	0
P13716	ALAD	aminolevulinate dehydratase	210	sgNF1-sgNTC	P13716_S214	ALAD:P13716_S214	0.12032	-9.32781	12	-1.12232	7.83e-05		0	0
P13716	ALAD	aminolevulinate dehydratase	210	sgNF1-sgNTC_Sel	P13716_S214	ALAD:P13716_S214	0.12032	-7.50166	12	-0.9026	0.000182662		0	0
P13716	ALAD	aminolevulinate dehydratase	210	sgNF1_Sel-sgNTC	P13716_S215	ALAD:P13716_S215	0.148164	-9.25625	12	-1.37144	5.5e-05		0	0
P13716	ALAD	aminolevulinate dehydratase	210	sgNF1_Sel-sgNTC_Sel	P13716_S215	ALAD:P13716_S215	0.148164	-7.5199	12	-1.11418	0.000320466		0	0
P13716	ALAD	aminolevulinate dehydratase	210	sgNF1-sgNTC	P13716_S215	ALAD:P13716_S215	0.148164	-8.40252	12	-1.24495	0.000152409		0	0
P13716	ALAD	aminolevulinate dehydratase	210	sgNF1-sgNTC_Sel	P13716_S215	ALAD:P13716_S215	0.148164	-6.66616	12	-0.987684	0.000438528		0	0
Q92685	ALG3	ALG3 alpha-1,3- mannosyltransferase	10195	sgNTC_Sel-sgNTC	Q92685_S11	ALG3:Q92685_S11	0.112026	7.94728	12	0.890301	0.000294044		0	0
Q92685	ALG3	ALG3 alpha-1,3- mannosyltransferase	10195	sgNF1_Sel-sgNTC	Q92685_S11	ALG3:Q92685_S11	0.112026	10.2565	12	1.14899	2.57e-05		0	0
Q92685	ALG3	ALG3 alpha-1,3- mannosyltransferase	10195	sgNF1_Sel-sgNF1	Q92685_S11	ALG3:Q92685_S11	0.112026	7.99963	12	0.896165	0.00114475		0	0
Q92685	ALG3	ALG3 alpha-1,3- mannosyltransferase	10195	sgNF1-sgNTC_Sel	Q92685_S11	ALG3:Q92685_S11	0.112026	-5.69045	12	-0.637477	0.00133311		0	0
Q92685	ALG3	ALG3 alpha-1,3- mannosyltransferase	10195	sgNTC_Sel-sgNTC	Q92685_S11;Q92685_S13	ALG3:Q92685_S11;Q92685_S13	0.99614	11.7003	7	11.6551	0.000465363		0.375	0
Q92685	ALG3	ALG3 alpha-1,3- mannosyltransferase	10195	sgNF1_Sel-sgNTC	Q92685_S11;Q92685_S13	ALG3:Q92685_S11;Q92685_S13	0.99614	12.0515	7	12.0049	0.000215507		0.375	0
Q92685	ALG3	ALG3 alpha-1,3- mannosyltransferase	10195	sgNF1-sgNTC	Q92685_S11;Q92685_S13	ALG3:Q92685_S11;Q92685_S13	1.09122	7.74584	7	8.45239	0.00239433		0.625	0
Q92685	ALG3	ALG3 alpha-1,3- mannosyltransferase	10195	sgNF1-sgNTC_Sel	Q92685_S11;Q92685_S13	ALG3:Q92685_S11;Q92685_S13	0.771607	-4.15074	7	-3.20274	0.0233402		0.25	0
Q92685	ALG3	ALG3 alpha-1,3- mannosyltransferase	10195	sgNTC_Sel-sgNTC	Q92685_S13	ALG3:Q92685_S13	0.128679	3.91537	12	0.503826	0.0252991		0	0
Q92685	ALG3	ALG3 alpha-1,3- mannosyltransferase	10195	sgNF1_Sel-sgNTC	Q92685_S13	ALG3:Q92685_S13	0.128679	6.55947	12	0.844067	0.000605371		0	0
Q92685	ALG3	ALG3 alpha-1,3- mannosyltransferase	10195	sgNF1_Sel-sgNF1	Q92685_S13	ALG3:Q92685_S13	0.128679	4.62971	12	0.595747	0.0286781		0	0
Q6P6C2	ALKBH5	alkB homolog 5, RNA demethylase	54890	sgNTC_Sel-sgNTC	Q6P6C2_S361	ALKBH5:Q6P6C2_S361	0.304705	3.37503	12	1.02839	0.0491576		0	0
Q6P6C2	ALKBH5	alkB homolog 5, RNA demethylase	54890	sgNF1_Sel-sgNTC	Q6P6C2_S361	ALKBH5:Q6P6C2_S361	0.304705	3.14098	12	0.957071	0.0407081		0	0
Q6P6C2	ALKBH5	alkB homolog 5, RNA demethylase	54890	sgNF1-sgNTC_Sel	Q6P6C2_S361	ALKBH5:Q6P6C2_S361	0.304705	-3.3838	12	-1.03106	0.027621		0	0
Q6P6C2	ALKBH5	alkB homolog 5, RNA demethylase	54890	sgNF1_Sel-sgNF1	Q6P6C2_S375	ALKBH5:Q6P6C2_S375	0.901108	5.65178	11	5.09287	0.0114739		0	0
Q6P6C2	ALKBH5	alkB homolog 5, RNA demethylase	54890	sgNF1-sgNTC	Q6P6C2_S375	ALKBH5:Q6P6C2_S375	0.973308	-3.69043	11	-3.59193	0.0286516		0.125	0
Q6P6C2	ALKBH5	alkB homolog 5, RNA demethylase	54890	sgNF1-sgNTC_Sel	Q6P6C2_S375	ALKBH5:Q6P6C2_S375	0.901108	-5.58734	11	-5.0348	0.00191576		0	0
Q6P6C2	ALKBH5	alkB homolog 5, RNA demethylase	54890	sgNF1-sgNTC	Q6P6C2_S384	ALKBH5:Q6P6C2_S384	0.0957437	4.16873	12	0.399129	0.0139028		0	0
Q6P6C2	ALKBH5	alkB homolog 5, RNA demethylase	54890	sgNF1-sgNTC_Sel	Q6P6C2_S384	ALKBH5:Q6P6C2_S384	0.0957437	5.57457	12	0.53373	0.00153213		0	0
P18054	ALOX12	arachidonate 12-lipoxygenase, 12S type	239	sgNF1-sgNTC_Sel	P18054_S244	ALOX12:P18054_S244	0.108655	-3.1443	12	-0.341644	0.0387547		0	0
Q96Q42	ALS2	alsin Rho guanine nucleotide exchange factor ALS2	57679	sgNF1_Sel-sgNTC	Q96Q42_S464	ALS2:Q96Q42_S464	0.0884142	-4.24333	12	-0.375171	0.00915		0	0
Q96Q42	ALS2	alsin Rho guanine nucleotide exchange factor ALS2	57679	sgNF1-sgNTC	Q96Q42_S464	ALS2:Q96Q42_S464	0.0884142	-3.49175	12	-0.30872	0.0336847		0	0
Q96Q42	ALS2	alsin Rho guanine nucleotide exchange factor ALS2	57679	sgNF1_Sel-sgNTC	Q96Q42_S466	ALS2:Q96Q42_S466	0.199565	-3.62191	12	-0.722807	0.0209731		0	0
Q86V81	ALYREF	Aly/REF export factor	10189	sgNTC_Sel-sgNTC	Q86V81_S34	ALYREF:Q86V81_S34	0.139366	4.94186	12	0.688725	0.00706767		0	0
Q86V81	ALYREF	Aly/REF export factor	10189	sgNF1_Sel-sgNTC	Q86V81_S34	ALYREF:Q86V81_S34	0.139366	8.41182	12	1.17232	0.000110966		0	0
Q86V81	ALYREF	Aly/REF export factor	10189	sgNF1_Sel-sgNTC_Sel	Q86V81_S34	ALYREF:Q86V81_S34	0.139366	3.46997	12	0.483594	0.0323394		0	0
Q86V81	ALYREF	Aly/REF export factor	10189	sgNF1-sgNTC	Q86V81_S34	ALYREF:Q86V81_S34	0.139366	6.95744	12	0.969628	0.000557901		0	0
Q9Y4X0	AMMECR1	AMMECR nuclear protein 1	9949	sgNF1_Sel-sgNTC	Q9Y4X0_S16	AMMECR1:Q9Y4X0_S16	0.367885	3.60467	12	1.32611	0.0214919		0	0
Q8IY63	AMOTL1	angiomotin like 1	154810	sgNF1_Sel-sgNTC_Sel	Q8IY63_S322	AMOTL1:Q8IY63_S322	1.18606	7.16945	3	8.50343	0.0371595		0.5	0
Q8IY63	AMOTL1	angiomotin like 1	154810	sgNF1-sgNTC_Sel	Q8IY63_S322	AMOTL1:Q8IY63_S322	1.18606	6.87379	3	8.15276	0.0309224		0.5	0
Q8IY63	AMOTL1	angiomotin like 1	154810	sgNTC_Sel-sgNTC	Q8IY63_S787	AMOTL1:Q8IY63_S787	0.509583	-3.90685	12	-1.99086	0.0254531		0	0
Q8IY63	AMOTL1	angiomotin like 1	154810	sgNF1_Sel-sgNTC	Q8IY63_S793	AMOTL1:Q8IY63_S793	0.418407	-4.64141	12	-1.942	0.00546684		0	0
Q8IY63	AMOTL1	angiomotin like 1	154810	sgNTC_Sel-sgNTC	Q8IY63_S805	AMOTL1:Q8IY63_S805	0.224272	-3.82374	11	-0.857559	0.0313759		0.125	0
Q8IY63	AMOTL1	angiomotin like 1	154810	sgNF1_Sel-sgNTC_Sel	Q8IY63_S805	AMOTL1:Q8IY63_S805	0.224272	3.74765	11	0.840493	0.0247334		0.125	0
Q8IY63	AMOTL1	angiomotin like 1	154810	sgNF1-sgNTC	Q8IY63_S805	AMOTL1:Q8IY63_S805	0.207636	3.65085	11	0.758047	0.0302349		0	0
Q8IY63	AMOTL1	angiomotin like 1	154810	sgNF1-sgNTC_Sel	Q8IY63_S805	AMOTL1:Q8IY63_S805	0.224272	7.20377	11	1.61561	0.000354942		0.125	0
Q8IY63	AMOTL1	angiomotin like 1	154810	sgNTC_Sel-sgNTC	Q8IY63_S809	AMOTL1:Q8IY63_S809	0.235786	-6.28184	12	-1.48117	0.00159176		0	0
Q8IY63	AMOTL1	angiomotin like 1	154810	sgNF1_Sel-sgNTC_Sel	Q8IY63_S809	AMOTL1:Q8IY63_S809	0.235786	4.16869	12	0.982917	0.0126639		0	0
Q8IY63	AMOTL1	angiomotin like 1	154810	sgNF1-sgNTC_Sel	Q8IY63_S809	AMOTL1:Q8IY63_S809	0.235786	7.51782	12	1.7726	0.000179634		0	0
Q9Y2J4	AMOTL2	angiomotin like 2	51421	sgNTC_Sel-sgNTC	Q9Y2J4_S183	AMOTL2:Q9Y2J4_S183	0.280224	-5.20153	12	-1.45759	0.00518178		0	0
Q9Y2J4	AMOTL2	angiomotin like 2	51421	sgNF1_Sel-sgNTC_Sel	Q9Y2J4_S183	AMOTL2:Q9Y2J4_S183	0.280224	4.35856	12	1.22137	0.00996209		0	0
Q9Y2J4	AMOTL2	angiomotin like 2	51421	sgNF1-sgNTC_Sel	Q9Y2J4_S183	AMOTL2:Q9Y2J4_S183	0.280224	6.45311	12	1.80831	0.000553364		0	0
Q9Y2J4	AMOTL2	angiomotin like 2	51421	sgNTC_Sel-sgNTC	Q9Y2J4_S759	AMOTL2:Q9Y2J4_S759	0.499083	-5.16635	12	-2.57844	0.00539235		0	0
Q9Y2J4	AMOTL2	angiomotin like 2	51421	sgNF1_Sel-sgNTC_Sel	Q9Y2J4_S759	AMOTL2:Q9Y2J4_S759	0.499083	4.12009	12	2.05627	0.0134622		0	0
Q9Y2J4	AMOTL2	angiomotin like 2	51421	sgNF1-sgNTC_Sel	Q9Y2J4_S759	AMOTL2:Q9Y2J4_S759	0.499083	5.35719	12	2.67368	0.00198432		0	0
Q01433	AMPD2	adenosine monophosphate deaminase 2	271	sgNTC_Sel-sgNTC	Q01433_S168	AMPD2:Q01433_S168	0.125677	8.68241	12	1.09118	0.000154238		0	0
Q01433	AMPD2	adenosine monophosphate deaminase 2	271	sgNF1_Sel-sgNTC_Sel	Q01433_S168	AMPD2:Q01433_S168	0.125677	-6.1882	12	-0.777715	0.00117205		0	0
Q01433	AMPD2	adenosine monophosphate deaminase 2	271	sgNF1_Sel-sgNF1	Q01433_S168	AMPD2:Q01433_S168	0.125677	5.57296	12	0.700394	0.0101567		0	0
Q01433	AMPD2	adenosine monophosphate deaminase 2	271	sgNF1-sgNTC_Sel	Q01433_S168	AMPD2:Q01433_S168	0.125677	-11.7612	12	-1.47811	6.83e-06		0	0
Q8IWZ3	ANKHD1	ankyrin repeat and KH domain containing 1	54882	sgNF1_Sel-sgNTC_Sel	Q8IWZ3_S1593	ANKHD1:Q8IWZ3_S1593	0.416646	-3.30009	12	-1.37497	0.0405578		0	0
Q8IWZ3	ANKHD1	ankyrin repeat and KH domain containing 1	54882	sgNF1-sgNTC	Q8IWZ3_S1593	ANKHD1:Q8IWZ3_S1593	0.416646	-3.61291	12	-1.5053	0.0286516		0	0
Q8IWZ3	ANKHD1	ankyrin repeat and KH domain containing 1	54882	sgNF1-sgNTC_Sel	Q8IWZ3_S1593	ANKHD1:Q8IWZ3_S1593	0.416646	-4.54366	12	-1.8931	0.00563724		0	0
Q8IWZ3	ANKHD1	ankyrin repeat and KH domain containing 1	54882	sgNF1-sgNTC	Q8IWZ3_T1599	ANKHD1:Q8IWZ3_T1599	0.611693	-3.71947	12	-2.27518	0.0249628		0	0
Q8IWZ3	ANKHD1	ankyrin repeat and KH domain containing 1	54882	sgNF1-sgNTC_Sel	Q8IWZ3_T1599	ANKHD1:Q8IWZ3_T1599	0.611693	-4.20762	12	-2.57377	0.00890473		0	0
Q9P2G1	ANKIB1	ankyrin repeat and IBR domain containing 1	54467	sgNTC_Sel-sgNTC	Q9P2G1_S737	ANKIB1:Q9P2G1_S737	0.227735	-4.11968	12	-0.938197	0.0195273		0	0
Q9P2G1	ANKIB1	ankyrin repeat and IBR domain containing 1	54467	sgNF1_Sel-sgNTC	Q9P2G1_S737	ANKIB1:Q9P2G1_S737	0.227735	-4.43893	12	-1.0109	0.00709457		0	0
Q6UB99	ANKRD11	ankyrin repeat domain 11	29123	sgNF1-sgNTC_Sel	Q6UB99_S1792	ANKRD11:Q6UB99_S1792	0.233627	-3.51074	12	-0.820203	0.0233564		0	0
Q6UB98	ANKRD12	ankyrin repeat domain 12	23253	sgNF1_Sel-sgNTC	Q6UB98_S1255	ANKRD12:Q6UB98_S1255	0.291446	-3.74281	12	-1.09083	0.0178114		0	0
Q6UB98	ANKRD12	ankyrin repeat domain 12	23253	sgNF1_Sel-sgNTC	Q6UB98_S149	ANKRD12:Q6UB98_S149	0.392718	-4.38456	12	-1.72189	0.00759444		0.0416667	0
Q6UB98	ANKRD12	ankyrin repeat domain 12	23253	sgNF1_Sel-sgNTC_Sel	Q6UB98_S149	ANKRD12:Q6UB98_S149	0.392718	-3.88646	12	-1.52628	0.0182223		0.0416667	0
O75179	ANKRD17	ankyrin repeat domain 17	26057	sgNF1_Sel-sgNTC_Sel	O75179_S1693	ANKRD17:O75179_S1693	0.850958	4.96813	9	4.22767	0.00867133		0.375	0
O75179	ANKRD17	ankyrin repeat domain 17	26057	sgNF1-sgNTC_Sel	O75179_S1693	ANKRD17:O75179_S1693	0.850958	4.72347	9	4.01947	0.00815734		0.375	0
O75179	ANKRD17	ankyrin repeat domain 17	26057	sgNF1_Sel-sgNTC	O75179_S1693;O75179_S1700	ANKRD17:O75179_S1693;O75179_S1700	1.14162	3.62351	12	4.13668	0.0209462		0	0
O75179	ANKRD17	ankyrin repeat domain 17	26057	sgNF1-sgNTC	O75179_S1693;O75179_S1700	ANKRD17:O75179_S1693;O75179_S1700	1.14162	3.31434	12	3.78372	0.0426695		0	0
O75179	ANKRD17	ankyrin repeat domain 17	26057	sgNF1_Sel-sgNTC	O75179_S1696;O75179_S1700	ANKRD17:O75179_S1696;O75179_S1700	0.925091	4.06282	11	3.75847	0.0131324		0	0
O75179	ANKRD17	ankyrin repeat domain 17	26057	sgNF1-sgNTC	O75179_S1696;O75179_S1700	ANKRD17:O75179_S1696;O75179_S1700	0.925091	3.70436	11	3.42687	0.0281783		0	0
O75179	ANKRD17	ankyrin repeat domain 17	26057	sgNF1_Sel-sgNTC_Sel	O75179_S1699;O75179_S1700	ANKRD17:O75179_S1699;O75179_S1700	0.933141	4.11093	9	3.83607	0.0211463		0.25	0
O75179	ANKRD17	ankyrin repeat domain 17	26057	sgNF1-sgNTC_Sel	O75179_S1699;O75179_S1700	ANKRD17:O75179_S1699;O75179_S1700	0.933141	4.48678	9	4.1868	0.0106366		0.25	0
O75179	ANKRD17	ankyrin repeat domain 17	26057	sgNF1_Sel-sgNTC_Sel	O75179_S1709	ANKRD17:O75179_S1709	1.07882	3.35688	12	3.62147	0.0376422		0.1875	0
O75179	ANKRD17	ankyrin repeat domain 17	26057	sgNF1-sgNTC_Sel	O75179_S1709	ANKRD17:O75179_S1709	1.07882	3.65129	12	3.93909	0.0190862		0.125	0
O75179	ANKRD17	ankyrin repeat domain 17	26057	sgNF1_Sel-sgNTC	O75179_S2042;O75179_S2047	ANKRD17:O75179_S2042;O75179_S2047	0.388416	3.51566	12	1.36554	0.0243067		0	0
O75179	ANKRD17	ankyrin repeat domain 17	26057	sgNTC_Sel-sgNTC	O75179_S2045	ANKRD17:O75179_S2045	0.150054	-3.40149	12	-0.510409	0.0475824		0	0
O75179	ANKRD17	ankyrin repeat domain 17	26057	sgNF1_Sel-sgNTC_Sel	O75179_S2045	ANKRD17:O75179_S2045	0.150054	4.31504	12	0.64749	0.0105004		0	0
O75179	ANKRD17	ankyrin repeat domain 17	26057	sgNF1-sgNTC_Sel	O75179_S2045	ANKRD17:O75179_S2045	0.150054	5.69961	12	0.855251	0.00131854		0	0
O75179	ANKRD17	ankyrin repeat domain 17	26057	sgNF1_Sel-sgNTC	O75179_S2067	ANKRD17:O75179_S2067	0.130784	10.3697	12	1.3562	2.41e-05		0	0
O75179	ANKRD17	ankyrin repeat domain 17	26057	sgNF1_Sel-sgNTC_Sel	O75179_S2067	ANKRD17:O75179_S2067	0.130784	9.20645	12	1.20406	7.56e-05		0	0
O75179	ANKRD17	ankyrin repeat domain 17	26057	sgNF1-sgNTC	O75179_S2067	ANKRD17:O75179_S2067	0.130784	10.4153	12	1.36216	4.09e-05		0	0
O75179	ANKRD17	ankyrin repeat domain 17	26057	sgNF1-sgNTC_Sel	O75179_S2067	ANKRD17:O75179_S2067	0.130784	9.25203	12	1.21002	3.71e-05		0	0
O75179	ANKRD17	ankyrin repeat domain 17	26057	sgNF1_Sel-sgNTC	O75179_Y2038	ANKRD17:O75179_Y2038	0.192508	3.43943	12	0.662118	0.0270525		0	0
O75179	ANKRD17	ankyrin repeat domain 17	26057	sgNF1-sgNTC	O75179_Y2038	ANKRD17:O75179_Y2038	0.192508	3.90412	12	0.751575	0.019737		0	0
O75179	ANKRD17	ankyrin repeat domain 17	26057	sgNF1-sgNTC_Sel	O75179_Y2038	ANKRD17:O75179_Y2038	0.192508	3.05301	12	0.587729	0.0437588		0	0
Q9UPS8	ANKRD26	ankyrin repeat domain 26	22852	sgNF1_Sel-sgNTC	Q9UPS8_S631	ANKRD26:Q9UPS8_S631	0.240635	-3.18093	12	-0.765442	0.0385594		0	0
Q69YU3	ANKRD34A	ankyrin repeat domain 34A	284615	sgNF1_Sel-sgNTC_Sel	Q69YU3_S291	ANKRD34A:Q69YU3_S291	0.233371	-3.44901	12	-0.8049	0.0333102		0	0
Q69YU3	ANKRD34A	ankyrin repeat domain 34A	284615	sgNF1-sgNTC	Q69YU3_S291	ANKRD34A:Q69YU3_S291	0.233371	-3.78658	12	-0.883679	0.0227943		0	0
Q69YU3	ANKRD34A	ankyrin repeat domain 34A	284615	sgNF1-sgNTC_Sel	Q69YU3_S291	ANKRD34A:Q69YU3_S291	0.233371	-4.3073	12	-1.0052	0.00776771		0	0
Q69YU3	ANKRD34A	ankyrin repeat domain 34A	284615	sgNF1_Sel-sgNTC	Q69YU3_T292	ANKRD34A:Q69YU3_T292	0.359339	-3.22461	12	-1.15873	0.0364277		0	0
Q69YU3	ANKRD34A	ankyrin repeat domain 34A	284615	sgNF1_Sel-sgNTC_Sel	Q69YU3_T292	ANKRD34A:Q69YU3_T292	0.359339	-3.84274	12	-1.38085	0.0193675		0	0
Q92625	ANKS1A	ankyrin repeat and sterile alpha motif domain containing 1A	23294	sgNTC_Sel-sgNTC	Q92625_S622	ANKS1A:Q92625_S622	0.0812247	-10.0602	12	-0.817136	5.1e-05		0	0
Q92625	ANKS1A	ankyrin repeat and sterile alpha motif domain containing 1A	23294	sgNF1_Sel-sgNTC	Q92625_S622	ANKS1A:Q92625_S622	0.0812247	-3.48016	12	-0.282675	0.0256354		0	0
Q92625	ANKS1A	ankyrin repeat and sterile alpha motif domain containing 1A	23294	sgNF1_Sel-sgNTC_Sel	Q92625_S622	ANKS1A:Q92625_S622	0.0812247	6.58004	12	0.534462	0.00079216		0	0
Q92625	ANKS1A	ankyrin repeat and sterile alpha motif domain containing 1A	23294	sgNF1_Sel-sgNF1	Q92625_S622	ANKS1A:Q92625_S622	0.0812247	-4.35044	12	-0.353363	0.0390099		0	0
Q92625	ANKS1A	ankyrin repeat and sterile alpha motif domain containing 1A	23294	sgNF1-sgNTC_Sel	Q92625_S622	ANKS1A:Q92625_S622	0.0812247	10.9305	12	0.887824	1.17e-05		0	0
Q92625	ANKS1A	ankyrin repeat and sterile alpha motif domain containing 1A	23294	sgNTC_Sel-sgNTC	Q92625_S628	ANKS1A:Q92625_S628	0.153676	-3.77528	12	-0.580168	0.0300566		0	0
Q92625	ANKS1A	ankyrin repeat and sterile alpha motif domain containing 1A	23294	sgNF1_Sel-sgNTC	Q92625_S628	ANKS1A:Q92625_S628	0.153676	-3.38728	12	-0.520543	0.0290825		0	0
Q92625	ANKS1A	ankyrin repeat and sterile alpha motif domain containing 1A	23294	sgNF1-sgNTC_Sel	Q92625_S628	ANKS1A:Q92625_S628	0.153676	3.36631	12	0.517321	0.0283709		0	0
Q92625	ANKS1A	ankyrin repeat and sterile alpha motif domain containing 1A	23294	sgNTC_Sel-sgNTC	Q92625_S647	ANKS1A:Q92625_S647	0.103042	-6.2364	12	-0.642613	0.00166305		0.0416667	0
Q92625	ANKS1A	ankyrin repeat and sterile alpha motif domain containing 1A	23294	sgNF1_Sel-sgNTC	Q92625_S647	ANKS1A:Q92625_S647	0.103042	-3.47715	12	-0.358293	0.025754		0.0416667	0
Q92625	ANKS1A	ankyrin repeat and sterile alpha motif domain containing 1A	23294	sgNF1-sgNTC_Sel	Q92625_S647	ANKS1A:Q92625_S647	0.103042	5.57014	12	0.57396	0.0015381		0	0
Q9H8Y5	ANKZF1	ankyrin repeat and zinc finger peptidyl tRNA hydrolase 1	55139	sgNF1_Sel-sgNTC	Q9H8Y5_S398	ANKZF1:Q9H8Y5_S398	0.0926775	6.79604	12	0.62984	0.000475067		0	0
Q9H8Y5	ANKZF1	ankyrin repeat and zinc finger peptidyl tRNA hydrolase 1	55139	sgNF1_Sel-sgNTC_Sel	Q9H8Y5_S398	ANKZF1:Q9H8Y5_S398	0.0926775	7.8656	12	0.728964	0.000225912		0	0
Q9H8Y5	ANKZF1	ankyrin repeat and zinc finger peptidyl tRNA hydrolase 1	55139	sgNF1-sgNTC	Q9H8Y5_S398	ANKZF1:Q9H8Y5_S398	0.0926775	7.84247	12	0.726821	0.00023728		0	0
Q9H8Y5	ANKZF1	ankyrin repeat and zinc finger peptidyl tRNA hydrolase 1	55139	sgNF1-sgNTC_Sel	Q9H8Y5_S398	ANKZF1:Q9H8Y5_S398	0.0926775	8.91203	12	0.825945	4.84e-05		0	0
Q9H8Y5	ANKZF1	ankyrin repeat and zinc finger peptidyl tRNA hydrolase 1	55139	sgNF1_Sel-sgNTC_Sel	Q9H8Y5_S56	ANKZF1:Q9H8Y5_S56	0.16783	3.88097	12	0.651342	0.0183641		0	0
Q9H8Y5	ANKZF1	ankyrin repeat and zinc finger peptidyl tRNA hydrolase 1	55139	sgNF1-sgNTC_Sel	Q9H8Y5_S56	ANKZF1:Q9H8Y5_S56	0.16783	5.01382	12	0.84147	0.00303629		0	0
Q9H8Y5	ANKZF1	ankyrin repeat and zinc finger peptidyl tRNA hydrolase 1	55139	sgNF1_Sel-sgNTC_Sel	Q9H8Y5_T46	ANKZF1:Q9H8Y5_T46	0.302993	3.84134	12	1.1639	0.0193999		0	0
Q9H8Y5	ANKZF1	ankyrin repeat and zinc finger peptidyl tRNA hydrolase 1	55139	sgNF1-sgNTC_Sel	Q9H8Y5_T46	ANKZF1:Q9H8Y5_T46	0.302993	4.49305	12	1.36136	0.00602455		0	0
Q9NQW6	ANLN	anillin actin binding protein	54443	sgNF1_Sel-sgNTC	Q9NQW6_S182	ANLN:Q9NQW6_S182	0.280856	5.13555	12	1.44235	0.0029635		0	0
Q9NQW6	ANLN	anillin actin binding protein	54443	sgNF1_Sel-sgNTC_Sel	Q9NQW6_S182	ANLN:Q9NQW6_S182	0.280856	5.80109	12	1.62927	0.00176233		0	0
Q9NQW6	ANLN	anillin actin binding protein	54443	sgNF1-sgNTC	Q9NQW6_S182	ANLN:Q9NQW6_S182	0.280856	4.62922	12	1.30015	0.00769803		0	0
Q9NQW6	ANLN	anillin actin binding protein	54443	sgNF1-sgNTC_Sel	Q9NQW6_S182	ANLN:Q9NQW6_S182	0.280856	5.29476	12	1.48707	0.00213503		0	0
Q9NQW6	ANLN	anillin actin binding protein	54443	sgNTC_Sel-sgNTC	Q9NQW6_S182;Q9NQW6_T194	ANLN:Q9NQW6_S182;Q9NQW6_T194	0.194326	-5.3076	12	-1.0314	0.00456121		0	0
Q9NQW6	ANLN	anillin actin binding protein	54443	sgNF1_Sel-sgNTC	Q9NQW6_S182;Q9NQW6_T194	ANLN:Q9NQW6_S182;Q9NQW6_T194	0.194326	6.4079	12	1.24522	0.000705626		0	0
Q9NQW6	ANLN	anillin actin binding protein	54443	sgNF1_Sel-sgNTC_Sel	Q9NQW6_S182;Q9NQW6_T194	ANLN:Q9NQW6_S182;Q9NQW6_T194	0.194326	11.7155	12	2.27662	1.78e-05		0	0
Q9NQW6	ANLN	anillin actin binding protein	54443	sgNF1-sgNTC	Q9NQW6_S182;Q9NQW6_T194	ANLN:Q9NQW6_S182;Q9NQW6_T194	0.194326	10.2556	12	1.99293	4.29e-05		0	0
Q9NQW6	ANLN	anillin actin binding protein	54443	sgNF1-sgNTC_Sel	Q9NQW6_S182;Q9NQW6_T194	ANLN:Q9NQW6_S182;Q9NQW6_T194	0.194326	15.5632	12	3.02433	1.06e-06		0	0
Q9NQW6	ANLN	anillin actin binding protein	54443	sgNF1_Sel-sgNTC	Q9NQW6_S189	ANLN:Q9NQW6_S189	0.279797	5.12144	12	1.43296	0.00302222		0	0
Q9NQW6	ANLN	anillin actin binding protein	54443	sgNF1_Sel-sgNTC_Sel	Q9NQW6_S189	ANLN:Q9NQW6_S189	0.279797	5.68709	12	1.59123	0.00199557		0	0
Q9NQW6	ANLN	anillin actin binding protein	54443	sgNF1-sgNTC	Q9NQW6_S189	ANLN:Q9NQW6_S189	0.279797	4.60298	12	1.2879	0.00798301		0	0
Q9NQW6	ANLN	anillin actin binding protein	54443	sgNF1-sgNTC_Sel	Q9NQW6_S189	ANLN:Q9NQW6_S189	0.279797	5.16863	12	1.44617	0.00250617		0	0
Q9NQW6	ANLN	anillin actin binding protein	54443	sgNF1_Sel-sgNTC	Q9NQW6_S192	ANLN:Q9NQW6_S192	0.270991	5.07829	12	1.37617	0.00316357		0	0
Q9NQW6	ANLN	anillin actin binding protein	54443	sgNF1_Sel-sgNTC_Sel	Q9NQW6_S192	ANLN:Q9NQW6_S192	0.270991	5.77995	12	1.56631	0.00180073		0	0
Q9NQW6	ANLN	anillin actin binding protein	54443	sgNF1-sgNTC	Q9NQW6_S192	ANLN:Q9NQW6_S192	0.270991	4.58729	12	1.24311	0.00815221		0	0
Q9NQW6	ANLN	anillin actin binding protein	54443	sgNF1-sgNTC_Sel	Q9NQW6_S192	ANLN:Q9NQW6_S192	0.270991	5.28894	12	1.43326	0.00215163		0	0
Q9NQW6	ANLN	anillin actin binding protein	54443	sgNF1-sgNTC_Sel	Q9NQW6_S323	ANLN:Q9NQW6_S323	0.970476	3.07811	12	2.98723	0.0423322		0	0
Q9NQW6	ANLN	anillin actin binding protein	54443	sgNTC_Sel-sgNTC	Q9NQW6_S388	ANLN:Q9NQW6_S388	0.484678	5.5305	11	2.68052	0.00439551		0.125	0
Q9NQW6	ANLN	anillin actin binding protein	54443	sgNF1-sgNTC	Q9NQW6_S388	ANLN:Q9NQW6_S388	0.448725	4.62444	11	2.0751	0.00914648		0	0
Q9NQW6	ANLN	anillin actin binding protein	54443	sgNTC_Sel-sgNTC	Q9NQW6_S485	ANLN:Q9NQW6_S485	0.735689	4.72603	12	3.47688	0.0090864		0	0
Q9NQW6	ANLN	anillin actin binding protein	54443	sgNF1_Sel-sgNTC	Q9NQW6_S485	ANLN:Q9NQW6_S485	0.735689	5.45864	12	4.01586	0.00200371		0	0
Q9NQW6	ANLN	anillin actin binding protein	54443	sgNF1_Sel-sgNF1	Q9NQW6_S485	ANLN:Q9NQW6_S485	0.735689	4.23857	12	3.11827	0.0441987		0	0
Q9NQW6	ANLN	anillin actin binding protein	54443	sgNF1-sgNTC_Sel	Q9NQW6_S485	ANLN:Q9NQW6_S485	0.735689	-3.50595	12	-2.57929	0.0234561		0	0
Q9NQW6	ANLN	anillin actin binding protein	54443	sgNTC_Sel-sgNTC	Q9NQW6_S54	ANLN:Q9NQW6_S54	0.20613	3.50717	12	0.722934	0.0416487		0	0
Q9NQW6	ANLN	anillin actin binding protein	54443	sgNF1_Sel-sgNTC	Q9NQW6_S54	ANLN:Q9NQW6_S54	0.20613	9.76685	12	2.01324	3.72e-05		0	0
Q9NQW6	ANLN	anillin actin binding protein	54443	sgNF1_Sel-sgNTC_Sel	Q9NQW6_S54	ANLN:Q9NQW6_S54	0.20613	6.25968	12	1.29031	0.00109123		0	0
Q9NQW6	ANLN	anillin actin binding protein	54443	sgNF1-sgNTC	Q9NQW6_S54	ANLN:Q9NQW6_S54	0.20613	6.93238	12	1.42898	0.000574628		0	0
Q9NQW6	ANLN	anillin actin binding protein	54443	sgNF1-sgNTC_Sel	Q9NQW6_S54	ANLN:Q9NQW6_S54	0.20613	3.42522	12	0.706041	0.0261827		0	0
Q9NQW6	ANLN	anillin actin binding protein	54443	sgNTC_Sel-sgNTC	Q9NQW6_S642	ANLN:Q9NQW6_S642	0.207042	-4.63676	12	-0.960001	0.0101387		0	0
Q9NQW6	ANLN	anillin actin binding protein	54443	sgNF1_Sel-sgNTC	Q9NQW6_S642	ANLN:Q9NQW6_S642	0.207042	3.81542	12	0.789951	0.0161448		0	0
Q9NQW6	ANLN	anillin actin binding protein	54443	sgNF1_Sel-sgNTC_Sel	Q9NQW6_S642	ANLN:Q9NQW6_S642	0.207042	8.45218	12	1.74995	0.000136498		0	0
Q9NQW6	ANLN	anillin actin binding protein	54443	sgNF1-sgNTC	Q9NQW6_S642	ANLN:Q9NQW6_S642	0.207042	5.92572	12	1.22687	0.00173912		0	0
Q9NQW6	ANLN	anillin actin binding protein	54443	sgNF1-sgNTC_Sel	Q9NQW6_S642	ANLN:Q9NQW6_S642	0.207042	10.5625	12	2.18687	1.42e-05		0	0
Q9NQW6	ANLN	anillin actin binding protein	54443	sgNF1_Sel-sgNTC_Sel	Q9NQW6_S65	ANLN:Q9NQW6_S65	0.863317	3.59645	12	3.10487	0.0270749		0.125	0
Q9NQW6	ANLN	anillin actin binding protein	54443	sgNF1-sgNTC_Sel	Q9NQW6_S65	ANLN:Q9NQW6_S65	0.863317	3.45839	12	2.98568	0.0250075		0.1875	0
Q9NQW6	ANLN	anillin actin binding protein	54443	sgNF1_Sel-sgNTC	Q9NQW6_S792	ANLN:Q9NQW6_S792	0.806018	3.00302	12	2.42049	0.0492982		0	0
Q9NQW6	ANLN	anillin actin binding protein	54443	sgNF1_Sel-sgNTC_Sel	Q9NQW6_T636	ANLN:Q9NQW6_T636	0.272888	6.00748	12	1.63937	0.00138817		0	0
Q9NQW6	ANLN	anillin actin binding protein	54443	sgNF1-sgNTC	Q9NQW6_T636	ANLN:Q9NQW6_T636	0.272888	4.30371	12	1.17443	0.0117848		0	0
Q9NQW6	ANLN	anillin actin binding protein	54443	sgNF1-sgNTC_Sel	Q9NQW6_T636	ANLN:Q9NQW6_T636	0.272888	7.56857	12	2.06537	0.000170671		0	0
Q9NQW6	ANLN	anillin actin binding protein	54443	sgNF1_Sel-sgNTC	Q9NQW6_T75	ANLN:Q9NQW6_T75	0.46644	5.95435	12	2.77735	0.00115153		0	0
Q9NQW6	ANLN	anillin actin binding protein	54443	sgNF1_Sel-sgNTC_Sel	Q9NQW6_T75	ANLN:Q9NQW6_T75	0.46644	3.17839	12	1.48253	0.0478453		0	0
Q9NQW6	ANLN	anillin actin binding protein	54443	sgNF1-sgNTC	Q9NQW6_T75	ANLN:Q9NQW6_T75	0.46644	5.76552	12	2.68927	0.00204505		0	0
Q9NQW6	ANLN	anillin actin binding protein	54443	sgNF1-sgNTC_Sel	Q9NQW6_T75	ANLN:Q9NQW6_T75	0.46644	2.98957	12	1.39445	0.0475705		0	0
Q4KMQ2	ANO6	anoctamin 6	196527	sgNF1_Sel-sgNTC	Q4KMQ2_S256	ANO6:Q4KMQ2_S256	0.173335	-3.10206	12	-0.537695	0.0429226		0	0
Q4KMQ2	ANO6	anoctamin 6	196527	sgNF1-sgNTC	Q4KMQ2_S256	ANO6:Q4KMQ2_S256	0.173335	-3.45285	12	-0.598498	0.0354002		0	0
Q4KMQ2	ANO6	anoctamin 6	196527	sgNF1-sgNTC_Sel	Q4KMQ2_S909	ANO6:Q4KMQ2_S909	0.514645	-3.23149	12	-1.66307	0.0341865		0.125	0
P39687	ANP32A	acidic nuclear phosphoprotein 32 family member A	8125	sgNTC_Sel-sgNTC	P39687_S17	ANP32A:P39687_S17	0.116446	16.7588	12	1.95149	1.49e-06		0	0
P39687	ANP32A	acidic nuclear phosphoprotein 32 family member A	8125	sgNF1_Sel-sgNTC	P39687_S17	ANP32A:P39687_S17	0.116446	14.1097	12	1.64302	2.67e-06		0	0
P39687	ANP32A	acidic nuclear phosphoprotein 32 family member A	8125	sgNF1_Sel-sgNF1	P39687_S17	ANP32A:P39687_S17	0.116446	13.1289	12	1.52881	4.83e-05		0	0
P39687	ANP32A	acidic nuclear phosphoprotein 32 family member A	8125	sgNF1-sgNTC_Sel	P39687_S17	ANP32A:P39687_S17	0.116446	-15.778	12	-1.83729	1.02e-06		0	0
P39687	ANP32A	acidic nuclear phosphoprotein 32 family member A	8125	sgNF1_Sel-sgNTC	P39687_T15	ANP32A:P39687_T15	0.222457	-4.93817	12	-1.09853	0.00376748		0	0
P39687	ANP32A	acidic nuclear phosphoprotein 32 family member A	8125	sgNF1-sgNTC	P39687_T15	ANP32A:P39687_T15	0.222457	-3.68494	12	-0.81974	0.02609		0	0
P07355	ANXA2	annexin A2	302	sgNF1_Sel-sgNTC	P07355_S12	ANXA2:P07355_S12	0.143102	-9.28178	12	-1.32824	5.41e-05		0	0
P07355	ANXA2	annexin A2	302	sgNF1_Sel-sgNTC_Sel	P07355_S12	ANXA2:P07355_S12	0.143102	-9.913	12	-1.41857	5.06e-05		0	0
P07355	ANXA2	annexin A2	302	sgNF1-sgNTC	P07355_S12	ANXA2:P07355_S12	0.143102	-10.8112	12	-1.5471	3.26e-05		0	0
P07355	ANXA2	annexin A2	302	sgNF1-sgNTC_Sel	P07355_S12	ANXA2:P07355_S12	0.143102	-11.4424	12	-1.63743	8.47e-06		0	0
P07355	ANXA2	annexin A2	302	sgNF1_Sel-sgNTC_Sel	P07355_S26	ANXA2:P07355_S26	0.432554	-3.4606	12	-1.4969	0.0327833		0	0
P07355	ANXA2	annexin A2	302	sgNF1-sgNTC_Sel	P07355_S26	ANXA2:P07355_S26	0.432554	-4.32755	12	-1.8719	0.00755514		0	0
P07355	ANXA2	annexin A2	302	sgNTC_Sel-sgNTC	P07355_Y24	ANXA2:P07355_Y24	0.0899932	8.17754	12	0.735923	0.000233515		0	0
P07355	ANXA2	annexin A2	302	sgNF1_Sel-sgNTC_Sel	P07355_Y24	ANXA2:P07355_Y24	0.0899932	-10.4141	12	-0.937201	3.43e-05		0	0
P07355	ANXA2	annexin A2	302	sgNF1-sgNTC	P07355_Y24	ANXA2:P07355_Y24	0.0899932	-5.67669	12	-0.510863	0.00225874		0	0
P07355	ANXA2	annexin A2	302	sgNF1-sgNTC_Sel	P07355_Y24	ANXA2:P07355_Y24	0.0899932	-13.8542	12	-1.24679	2.06e-06		0	0
Q02410	APBA1	amyloid beta precursor protein binding family A member 1	320	sgNF1_Sel-sgNTC_Sel	Q02410_S242	APBA1:Q02410_S242	0.77447	-3.72331	11	-2.88359	0.0254453		0	0
Q02410	APBA1	amyloid beta precursor protein binding family A member 1	320	sgNF1-sgNTC_Sel	Q02410_S242	APBA1:Q02410_S242	0.836523	-3.05047	11	-2.55179	0.0468144		0.125	0
Q02410	APBA1	amyloid beta precursor protein binding family A member 1	320	sgNF1_Sel-sgNTC	Q02410_S568	APBA1:Q02410_S568	0.199246	-8.39247	12	-1.67216	0.000112485		0	0
Q02410	APBA1	amyloid beta precursor protein binding family A member 1	320	sgNF1_Sel-sgNTC_Sel	Q02410_S568	APBA1:Q02410_S568	0.199246	-10.07	12	-2.00641	4.53e-05		0	0
Q02410	APBA1	amyloid beta precursor protein binding family A member 1	320	sgNF1-sgNTC	Q02410_S568	APBA1:Q02410_S568	0.199246	-8.11778	12	-1.61743	0.000191671		0	0
Q02410	APBA1	amyloid beta precursor protein binding family A member 1	320	sgNF1-sgNTC_Sel	Q02410_S568	APBA1:Q02410_S568	0.199246	-9.79535	12	-1.95168	2.45e-05		0	0
Q92870	APBB2	amyloid beta precursor protein binding family B member 2	323	sgNTC_Sel-sgNTC	Q92870_S337	APBB2:Q92870_S337	0.884053	-5.17124	11	-4.57165	0.00660302		0.125	0
Q92870	APBB2	amyloid beta precursor protein binding family B member 2	323	sgNF1_Sel-sgNTC_Sel	Q92870_S337	APBB2:Q92870_S337	0.884053	5.29628	11	4.6822	0.00383765		0.125	0
Q92870	APBB2	amyloid beta precursor protein binding family B member 2	323	sgNF1-sgNTC_Sel	Q92870_S337	APBB2:Q92870_S337	0.884053	5.31914	11	4.7024	0.00259401		0.125	0
Q92870	APBB2	amyloid beta precursor protein binding family B member 2	323	sgNF1_Sel-sgNTC	Q92870_T232	APBB2:Q92870_T232	0.186353	5.07577	12	0.945883	0.00317346		0	0
Q92870	APBB2	amyloid beta precursor protein binding family B member 2	323	sgNF1_Sel-sgNTC_Sel	Q92870_T232	APBB2:Q92870_T232	0.186353	4.96043	12	0.92439	0.0046758		0	0
Q92870	APBB2	amyloid beta precursor protein binding family B member 2	323	sgNF1-sgNTC	Q92870_T232	APBB2:Q92870_T232	0.186353	5.14133	12	0.9581	0.00411663		0	0
Q92870	APBB2	amyloid beta precursor protein binding family B member 2	323	sgNF1-sgNTC_Sel	Q92870_T232	APBB2:Q92870_T232	0.186353	5.02599	12	0.936607	0.00299236		0	0
P25054	APC	APC regulator of WNT signaling pathway	324	sgNF1_Sel-sgNTC	P25054_S1038	APC:P25054_S1038	0.0993536	-3.44331	12	-0.342105	0.0268987		0	0
P25054	APC	APC regulator of WNT signaling pathway	324	sgNF1_Sel-sgNTC_Sel	P25054_S1038	APC:P25054_S1038	0.0993536	-5.74556	12	-0.570843	0.0018781		0	0
P25054	APC	APC regulator of WNT signaling pathway	324	sgNF1-sgNTC	P25054_S1038	APC:P25054_S1038	0.0993536	-4.00196	12	-0.397609	0.0173674		0	0
P25054	APC	APC regulator of WNT signaling pathway	324	sgNF1-sgNTC_Sel	P25054_S1038	APC:P25054_S1038	0.0993536	-6.30421	12	-0.626346	0.000652687		0	0
P25054	APC	APC regulator of WNT signaling pathway	324	sgNF1_Sel-sgNTC_Sel	P25054_S1042	APC:P25054_S1042	0.204638	-4.01621	12	-0.82187	0.0153292		0	0
P25054	APC	APC regulator of WNT signaling pathway	324	sgNF1-sgNTC_Sel	P25054_S1042	APC:P25054_S1042	0.204638	-4.80404	12	-0.983089	0.00401473		0	0
P25054	APC	APC regulator of WNT signaling pathway	324	sgNF1_Sel-sgNTC	P25054_S1044	APC:P25054_S1044	0.0882183	-3.71176	12	-0.327445	0.0185486		0	0
P25054	APC	APC regulator of WNT signaling pathway	324	sgNF1_Sel-sgNTC_Sel	P25054_S1044	APC:P25054_S1044	0.0882183	-6.80824	12	-0.600611	0.000622155		0	0
P25054	APC	APC regulator of WNT signaling pathway	324	sgNF1-sgNTC	P25054_S1044	APC:P25054_S1044	0.0882183	-4.74654	12	-0.418732	0.00669181		0	0
P25054	APC	APC regulator of WNT signaling pathway	324	sgNF1-sgNTC_Sel	P25054_S1044	APC:P25054_S1044	0.0882183	-7.84302	12	-0.691898	0.000128881		0	0
P25054	APC	APC regulator of WNT signaling pathway	324	sgNF1-sgNTC	P25054_S1436	APC:P25054_S1436	1.7835	-3.56762	12	-6.36286	0.030513		0.1875	0
P25054	APC	APC regulator of WNT signaling pathway	324	sgNF1-sgNTC_Sel	P25054_S2533	APC:P25054_S2533	0.607895	-5.13623	12	-3.12229	0.0026008		0	0
P25054	APC	APC regulator of WNT signaling pathway	324	sgNF1-sgNTC_Sel	P25054_S2535	APC:P25054_S2535	0.689183	-3.58335	12	-2.46959	0.0210998		0	0
P25054	APC	APC regulator of WNT signaling pathway	324	sgNF1-sgNTC_Sel	P25054_S2835	APC:P25054_S2835	0.170911	-3.67195	12	-0.627578	0.0185859		0	0
P25054	APC	APC regulator of WNT signaling pathway	324	sgNF1-sgNTC_Sel	P25054_S2837	APC:P25054_S2837	0.161619	-4.04123	12	-0.653142	0.0112502		0	0
P25054	APC	APC regulator of WNT signaling pathway	324	sgNF1-sgNTC_Sel	P25054_Y1031	APC:P25054_Y1031	0.205094	-3.17959	12	-0.652113	0.036815		0	0
Q9BZZ5	API5	apoptosis inhibitor 5	8539	sgNF1-sgNTC_Sel	Q9BZZ5_S462	API5:Q9BZZ5_S462	0.144039	3.0449	12	0.438583	0.0442326		0	0
Q9BZZ5	API5	apoptosis inhibitor 5	8539	sgNF1-sgNTC_Sel	Q9BZZ5_S464	API5:Q9BZZ5_S464	0.132069	4.04149	12	0.533755	0.011249		0	0
Q96GX9	APIP	APAF1 interacting protein	51074	sgNF1_Sel-sgNTC	Q96GX9_S87	APIP:Q96GX9_S87	0.500353	3.38065	12	1.69152	0.0293449		0	0
Q96GX9	APIP	APAF1 interacting protein	51074	sgNF1_Sel-sgNTC_Sel	Q96GX9_S87	APIP:Q96GX9_S87	0.500353	3.57593	12	1.78923	0.0279016		0	0
Q96GX9	APIP	APAF1 interacting protein	51074	sgNF1-sgNTC	Q96GX9_S87	APIP:Q96GX9_S87	0.500353	3.53854	12	1.77052	0.0316422		0	0
Q96GX9	APIP	APAF1 interacting protein	51074	sgNF1-sgNTC_Sel	Q96GX9_S87	APIP:Q96GX9_S87	0.500353	3.73382	12	1.86823	0.0170457		0	0
Q96GX9	APIP	APAF1 interacting protein	51074	sgNF1_Sel-sgNTC	Q96GX9_S89	APIP:Q96GX9_S89	0.42459	3.1185	12	1.32409	0.0420126		0	0
Q96GX9	APIP	APAF1 interacting protein	51074	sgNF1_Sel-sgNTC_Sel	Q96GX9_S89	APIP:Q96GX9_S89	0.42459	4.44055	12	1.88541	0.0089557		0	0
Q96GX9	APIP	APAF1 interacting protein	51074	sgNF1-sgNTC	Q96GX9_S89	APIP:Q96GX9_S89	0.42459	3.63101	12	1.54169	0.0280031		0	0
Q96GX9	APIP	APAF1 interacting protein	51074	sgNF1-sgNTC_Sel	Q96GX9_S89	APIP:Q96GX9_S89	0.42459	4.95306	12	2.10302	0.00329475		0	0
Q7Z2E3	APTX	aprataxin	54840	sgNTC_Sel-sgNTC	Q7Z2E3_S132	APTX:Q7Z2E3_S132	0.327928	3.41711	12	1.12056	0.0467157		0	0
P10398	ARAF	A-Raf proto-oncogene, serine/threonine kinase	369	sgNF1-sgNTC_Sel	P10398_S250	ARAF:P10398_S250	0.429386	-4.36783	12	-1.87549	0.00712069		0	0
P10398	ARAF	A-Raf proto-oncogene, serine/threonine kinase	369	sgNF1-sgNTC_Sel	P10398_S257	ARAF:P10398_S257	0.32504	-5.30748	12	-1.72514	0.0021026		0	0
P10398	ARAF	A-Raf proto-oncogene, serine/threonine kinase	369	sgNTC_Sel-sgNTC	P10398_S269	ARAF:P10398_S269	0.569872	-4.92819	12	-2.80844	0.00717077		0	0
P10398	ARAF	A-Raf proto-oncogene, serine/threonine kinase	369	sgNF1_Sel-sgNTC	P10398_S269	ARAF:P10398_S269	0.569872	-5.6511	12	-3.22041	0.00159182		0	0
P10398	ARAF	A-Raf proto-oncogene, serine/threonine kinase	369	sgNF1_Sel-sgNF1	P10398_S269	ARAF:P10398_S269	0.569872	-5.14411	12	-2.93148	0.015815		0	0
P10398	ARAF	A-Raf proto-oncogene, serine/threonine kinase	369	sgNF1-sgNTC_Sel	P10398_S269	ARAF:P10398_S269	0.569872	4.42119	12	2.51951	0.0066102		0	0
P10398	ARAF	A-Raf proto-oncogene, serine/threonine kinase	369	sgNF1_Sel-sgNTC	P10398_S272	ARAF:P10398_S272	1.03149	-4.26951	12	-4.40397	0.00882809		0.0625	0
P10398	ARAF	A-Raf proto-oncogene, serine/threonine kinase	369	sgNF1_Sel-sgNF1	P10398_T253	ARAF:P10398_T253	0.319986	4.97434	12	1.59172	0.0187356		0	0
P10398	ARAF	A-Raf proto-oncogene, serine/threonine kinase	369	sgNF1-sgNTC	P10398_T253	ARAF:P10398_T253	0.319986	-4.2514	12	-1.36039	0.0125035		0	0
P10398	ARAF	A-Raf proto-oncogene, serine/threonine kinase	369	sgNF1-sgNTC_Sel	P10398_T253	ARAF:P10398_T253	0.319986	-6.36831	12	-2.03777	0.00060724		0	0
P48444	ARCN1	archain 1	372	sgNF1_Sel-sgNTC_Sel	P48444_S253	ARCN1:P48444_S253	0.463021	-4.28079	11	-1.9821	0.0126361		0	0
P48444	ARCN1	archain 1	372	sgNF1-sgNTC	P48444_S253	ARCN1:P48444_S253	0.50012	-3.33099	11	-1.66589	0.0454133		0.125	0
P48444	ARCN1	archain 1	372	sgNF1-sgNTC_Sel	P48444_S253	ARCN1:P48444_S253	0.50012	-5.62202	11	-2.81168	0.00184169		0.125	0
Q8N6T3	ARFGAP1	ADP ribosylation factor GTPase activating protein 1	55738	sgNF1_Sel-sgNTC	Q8N6T3_S343	ARFGAP1:Q8N6T3_S343	0.233259	5.5752	12	1.30047	0.00173508		0	0
Q8N6T3	ARFGAP1	ADP ribosylation factor GTPase activating protein 1	55738	sgNF1_Sel-sgNTC_Sel	Q8N6T3_S343	ARFGAP1:Q8N6T3_S343	0.233259	5.08642	12	1.18645	0.00398214		0	0
Q8N6T3	ARFGAP1	ADP ribosylation factor GTPase activating protein 1	55738	sgNF1-sgNTC	Q8N6T3_S343	ARFGAP1:Q8N6T3_S343	0.233259	6.6327	12	1.54714	0.000809389		0	0
Q8N6T3	ARFGAP1	ADP ribosylation factor GTPase activating protein 1	55738	sgNF1-sgNTC_Sel	Q8N6T3_S343	ARFGAP1:Q8N6T3_S343	0.233259	6.14392	12	1.43313	0.000778299		0	0
Q8N6T3	ARFGAP1	ADP ribosylation factor GTPase activating protein 1	55738	sgNF1_Sel-sgNTC_Sel	Q8N6T3_S345	ARFGAP1:Q8N6T3_S345	0.420571	4.12036	12	1.7329	0.0134622		0	0
Q8N6T3	ARFGAP1	ADP ribosylation factor GTPase activating protein 1	55738	sgNF1-sgNTC	Q8N6T3_S345	ARFGAP1:Q8N6T3_S345	0.420571	3.56544	12	1.49952	0.030598		0	0
Q8N6T3	ARFGAP1	ADP ribosylation factor GTPase activating protein 1	55738	sgNF1-sgNTC_Sel	Q8N6T3_S345	ARFGAP1:Q8N6T3_S345	0.420571	5.33026	12	2.24175	0.00204809		0	0
Q8N6T3	ARFGAP1	ADP ribosylation factor GTPase activating protein 1	55738	sgNF1_Sel-sgNTC	Q8N6T3_S346	ARFGAP1:Q8N6T3_S346	0.224663	5.48527	12	1.23234	0.00193812		0	0
Q8N6T3	ARFGAP1	ADP ribosylation factor GTPase activating protein 1	55738	sgNF1_Sel-sgNTC_Sel	Q8N6T3_S346	ARFGAP1:Q8N6T3_S346	0.224663	8.00742	12	1.79897	0.000198977		0	0
Q8N6T3	ARFGAP1	ADP ribosylation factor GTPase activating protein 1	55738	sgNF1-sgNTC	Q8N6T3_S346	ARFGAP1:Q8N6T3_S346	0.224663	6.2654	12	1.4076	0.00121443		0	0
Q8N6T3	ARFGAP1	ADP ribosylation factor GTPase activating protein 1	55738	sgNF1-sgNTC_Sel	Q8N6T3_S346	ARFGAP1:Q8N6T3_S346	0.224663	8.78755	12	1.97423	5.38e-05		0	0
Q8N6T3	ARFGAP1	ADP ribosylation factor GTPase activating protein 1	55738	sgNF1_Sel-sgNTC	Q8N6T3_S348	ARFGAP1:Q8N6T3_S348	0.245855	3.02755	12	0.744338	0.0476597		0	0
Q8N6T3	ARFGAP1	ADP ribosylation factor GTPase activating protein 1	55738	sgNF1_Sel-sgNTC_Sel	Q8N6T3_S348	ARFGAP1:Q8N6T3_S348	0.245855	6.23096	12	1.53191	0.00112252		0	0
Q8N6T3	ARFGAP1	ADP ribosylation factor GTPase activating protein 1	55738	sgNF1-sgNTC	Q8N6T3_S348	ARFGAP1:Q8N6T3_S348	0.245855	5.37883	12	1.32241	0.00314092		0	0
Q8N6T3	ARFGAP1	ADP ribosylation factor GTPase activating protein 1	55738	sgNF1-sgNTC_Sel	Q8N6T3_S348	ARFGAP1:Q8N6T3_S348	0.245855	8.58224	12	2.10998	6.44e-05		0	0
Q8N6T3	ARFGAP1	ADP ribosylation factor GTPase activating protein 1	55738	sgNF1-sgNTC_Sel	Q8N6T3_T157	ARFGAP1:Q8N6T3_T157	0.518589	-4.02213	11	-2.08583	0.013093		0	0
Q8N6T3	ARFGAP1	ADP ribosylation factor GTPase activating protein 1	55738	sgNF1_Sel-sgNTC	Q8N6T3_T340	ARFGAP1:Q8N6T3_T340	0.47221	3.45668	12	1.63228	0.0263959		0	0
Q8N6T3	ARFGAP1	ADP ribosylation factor GTPase activating protein 1	55738	sgNF1_Sel-sgNTC_Sel	Q8N6T3_T340	ARFGAP1:Q8N6T3_T340	0.47221	4.70547	12	2.22197	0.00635352		0	0
Q8N6T3	ARFGAP1	ADP ribosylation factor GTPase activating protein 1	55738	sgNF1-sgNTC	Q8N6T3_T340	ARFGAP1:Q8N6T3_T340	0.47221	3.4887	12	1.6474	0.0338345		0	0
Q8N6T3	ARFGAP1	ADP ribosylation factor GTPase activating protein 1	55738	sgNF1-sgNTC_Sel	Q8N6T3_T340	ARFGAP1:Q8N6T3_T340	0.47221	4.73749	12	2.23709	0.00434337		0	0
Q8N6T3	ARFGAP1	ADP ribosylation factor GTPase activating protein 1	55738	sgNF1_Sel-sgNTC	Q8N6T3_T350	ARFGAP1:Q8N6T3_T350	0.281362	4.05888	10	1.14201	0.0153154		0	0
Q8N6T3	ARFGAP1	ADP ribosylation factor GTPase activating protein 1	55738	sgNF1_Sel-sgNTC_Sel	Q8N6T3_T350	ARFGAP1:Q8N6T3_T350	0.344596	3.73258	10	1.28623	0.0284337		0.25	0
Q8N6T3	ARFGAP1	ADP ribosylation factor GTPase activating protein 1	55738	sgNF1-sgNTC	Q8N6T3_T350	ARFGAP1:Q8N6T3_T350	0.281362	5.75351	10	1.61882	0.00338254		0	0
Q8N6T3	ARFGAP1	ADP ribosylation factor GTPase activating protein 1	55738	sgNF1-sgNTC_Sel	Q8N6T3_T350	ARFGAP1:Q8N6T3_T350	0.344596	5.11624	10	1.76304	0.00416277		0.25	0
Q8N6T3	ARFGAP1	ADP ribosylation factor GTPase activating protein 1	55738	sgNF1_Sel-sgNTC	Q8N6T3_T356	ARFGAP1:Q8N6T3_T356	0.517473	3.35576	9	1.73651	0.0404619		0.125	0
Q8N6T3	ARFGAP1	ADP ribosylation factor GTPase activating protein 1	55738	sgNF1-sgNTC	Q8N6T3_T356	ARFGAP1:Q8N6T3_T356	0.517473	3.8332	9	1.98358	0.0312546		0.125	0
Q9Y6D6	ARFGEF1	ADP ribosylation factor guanine nucleotide exchange factor 1	10565	sgNF1_Sel-sgNTC	Q9Y6D6_S1079	ARFGEF1:Q9Y6D6_S1079	0.28234	5.79561	12	1.63634	0.00135622		0	0
Q9Y6D6	ARFGEF1	ADP ribosylation factor guanine nucleotide exchange factor 1	10565	sgNTC_Sel-sgNTC	Q9Y6D6_S1569	ARFGEF1:Q9Y6D6_S1569	0.105027	-4.67787	12	-0.491305	0.00964018		0	0
Q9Y6D6	ARFGEF1	ADP ribosylation factor guanine nucleotide exchange factor 1	10565	sgNF1_Sel-sgNTC	Q9Y6D6_S1569	ARFGEF1:Q9Y6D6_S1569	0.105027	-5.5543	12	-0.583354	0.00177788		0	0
Q9Y6D5	ARFGEF2	ADP ribosylation factor guanine nucleotide exchange factor 2	10564	sgNTC_Sel-sgNTC	Q9Y6D5_S218;Q9Y6D5_S227	ARFGEF2:Q9Y6D5_S218;Q9Y6D5_S227	0.177584	4.60758	12	0.81823	0.0104974		0	0
Q9Y6D5	ARFGEF2	ADP ribosylation factor guanine nucleotide exchange factor 2	10564	sgNF1-sgNTC_Sel	Q9Y6D5_S218;Q9Y6D5_S227	ARFGEF2:Q9Y6D5_S218;Q9Y6D5_S227	0.177584	-4.33675	12	-0.770136	0.0074575		0	0
Q9Y6D5	ARFGEF2	ADP ribosylation factor guanine nucleotide exchange factor 2	10564	sgNTC_Sel-sgNTC	Q9Y6D5_S227	ARFGEF2:Q9Y6D5_S227	0.252277	-3.41516	12	-0.861567	0.0467943		0	0
Q9Y6D5	ARFGEF2	ADP ribosylation factor guanine nucleotide exchange factor 2	10564	sgNF1_Sel-sgNTC	Q9Y6D5_S227	ARFGEF2:Q9Y6D5_S227	0.252277	-3.13901	12	-0.7919	0.040847		0	0
Q9Y6D5	ARFGEF2	ADP ribosylation factor guanine nucleotide exchange factor 2	10564	sgNF1-sgNTC_Sel	Q9Y6D5_S240;Q9Y6D5_T244	ARFGEF2:Q9Y6D5_S240;Q9Y6D5_T244	0.926129	3.02381	12	2.80044	0.0455167		0.0625	0
Q9Y6D5	ARFGEF2	ADP ribosylation factor guanine nucleotide exchange factor 2	10564	sgNF1_Sel-sgNTC	Q9Y6D5_S277	ARFGEF2:Q9Y6D5_S277	0.245337	3.19691	12	0.784319	0.0377505		0.0625	0
Q9Y6D5	ARFGEF2	ADP ribosylation factor guanine nucleotide exchange factor 2	10564	sgNF1_Sel-sgNTC	Q9Y6D5_S279	ARFGEF2:Q9Y6D5_S279	0.243963	5.68725	11	1.38748	0.00194881		0.125	0
Q9Y6D5	ARFGEF2	ADP ribosylation factor guanine nucleotide exchange factor 2	10564	sgNF1_Sel-sgNF1	Q9Y6D5_S279	ARFGEF2:Q9Y6D5_S279	0.225866	4.95187	11	1.11846	0.0232889		0	0
Q9Y6D5	ARFGEF2	ADP ribosylation factor guanine nucleotide exchange factor 2	10564	sgNF1_Sel-sgNTC	Q9Y6D5_T281	ARFGEF2:Q9Y6D5_T281	0.265911	5.17651	11	1.37649	0.00345634		0.125	0
Q9Y6D5	ARFGEF2	ADP ribosylation factor guanine nucleotide exchange factor 2	10564	sgNF1_Sel-sgNF1	Q9Y6D5_T281	ARFGEF2:Q9Y6D5_T281	0.246186	4.49856	11	1.10748	0.0378146		0	0
P53367	ARFIP1	ADP ribosylation factor interacting protein 1	27236	sgNF1-sgNTC_Sel	P53367_S132	ARFIP1:P53367_S132	0.825794	-4.2065	12	-3.4737	0.00891749		0	0
P53367	ARFIP1	ADP ribosylation factor interacting protein 1	27236	sgNF1-sgNTC_Sel	P53367_T135	ARFIP1:P53367_T135	0.837531	-3.79502	11	-3.17845	0.0175891		0.125	0
Q9NWB6	ARGLU1	arginine and glutamate rich 1	55082	sgNTC_Sel-sgNTC	Q9NWB6_S93	ARGLU1:Q9NWB6_S93	0.181946	4.42786	12	0.805631	0.0132296		0	0
Q9NWB6	ARGLU1	arginine and glutamate rich 1	55082	sgNF1_Sel-sgNTC	Q9NWB6_S93	ARGLU1:Q9NWB6_S93	0.181946	5.35508	12	0.974334	0.00225759		0	0
Q9NWB6	ARGLU1	arginine and glutamate rich 1	55082	sgNTC_Sel-sgNTC	Q9NWB6_S94	ARGLU1:Q9NWB6_S94	0.195889	4.11151	12	0.8054	0.0196733		0	0
Q9NWB6	ARGLU1	arginine and glutamate rich 1	55082	sgNF1_Sel-sgNTC	Q9NWB6_S94	ARGLU1:Q9NWB6_S94	0.195889	4.97273	12	0.974104	0.00360455		0	0
Q07960	ARHGAP1	Rho GTPase activating protein 1	392	sgNF1_Sel-sgNTC	Q07960_S223	ARHGAP1:Q07960_S223	0.613778	-6.58201	7	-4.03989	0.0034904		0.25	0
Q07960	ARHGAP1	Rho GTPase activating protein 1	392	sgNF1-sgNTC	Q07960_S223	ARHGAP1:Q07960_S223	0.541301	-5.16057	7	-2.79342	0.0139242		0.125	0
Q07960	ARHGAP1	Rho GTPase activating protein 1	392	sgNF1-sgNTC_Sel	Q07960_S49	ARHGAP1:Q07960_S49	0.200947	-3.9171	12	-0.787127	0.0132853		0	0
Q07960	ARHGAP1	Rho GTPase activating protein 1	392	sgNF1-sgNTC_Sel	Q07960_S51	ARHGAP1:Q07960_S51	0.187159	-4.55885	12	-0.853231	0.00551728		0	0
Q6P4F7	ARHGAP11A	Rho GTPase activating protein 11A	9824	sgNF1_Sel-sgNTC	Q6P4F7_S285	ARHGAP11A:Q6P4F7_S285	0.423838	5.18332	12	2.19689	0.00279477		0	0
Q6P4F7	ARHGAP11A	Rho GTPase activating protein 11A	9824	sgNF1_Sel-sgNTC_Sel	Q6P4F7_S285	ARHGAP11A:Q6P4F7_S285	0.423838	3.88069	12	1.64478	0.0183652		0	0
Q6P4F7	ARHGAP11A	Rho GTPase activating protein 11A	9824	sgNF1-sgNTC	Q6P4F7_S285	ARHGAP11A:Q6P4F7_S285	0.423838	3.47523	12	1.47293	0.0344475		0	0
Q6P4F7	ARHGAP11A	Rho GTPase activating protein 11A	9824	sgNF1_Sel-sgNTC	Q6P4F7_S422	ARHGAP11A:Q6P4F7_S422	0.707653	3.26732	12	2.31213	0.0345746		0	0
Q6P4F7	ARHGAP11A	Rho GTPase activating protein 11A	9824	sgNF1_Sel-sgNTC_Sel	Q6P4F7_S422	ARHGAP11A:Q6P4F7_S422	0.707653	4.93931	12	3.49531	0.00475616		0	0
Q6P4F7	ARHGAP11A	Rho GTPase activating protein 11A	9824	sgNF1-sgNTC	Q6P4F7_S422	ARHGAP11A:Q6P4F7_S422	0.707653	3.54416	12	2.50803	0.0314184		0	0
Q6P4F7	ARHGAP11A	Rho GTPase activating protein 11A	9824	sgNF1-sgNTC_Sel	Q6P4F7_S422	ARHGAP11A:Q6P4F7_S422	0.707653	5.21615	12	3.69122	0.00235423		0	0
Q6P4F7	ARHGAP11A	Rho GTPase activating protein 11A	9824	sgNF1_Sel-sgNTC	Q6P4F7_S582	ARHGAP11A:Q6P4F7_S582	0.326493	7.5741	9	2.47289	0.000713165		0	0
Q6P4F7	ARHGAP11A	Rho GTPase activating protein 11A	9824	sgNF1_Sel-sgNTC_Sel	Q6P4F7_S582	ARHGAP11A:Q6P4F7_S582	0.516231	4.80908	9	2.48259	0.0102029		0.375	0
Q6P4F7	ARHGAP11A	Rho GTPase activating protein 11A	9824	sgNF1-sgNTC	Q6P4F7_S582	ARHGAP11A:Q6P4F7_S582	0.326493	7.40134	9	2.41648	0.00120433		0	0
Q6P4F7	ARHGAP11A	Rho GTPase activating protein 11A	9824	sgNF1-sgNTC_Sel	Q6P4F7_S582	ARHGAP11A:Q6P4F7_S582	0.516231	4.69981	9	2.42619	0.00836453		0.375	0
Q6P4F7	ARHGAP11A	Rho GTPase activating protein 11A	9824	sgNF1-sgNTC	Q6P4F7_S787	ARHGAP11A:Q6P4F7_S787	0.777364	3.34461	10	2.59998	0.0489044		0.125	0
Q8IWW6	ARHGAP12	Rho GTPase activating protein 12	94134	sgNTC_Sel-sgNTC	Q8IWW6_S165	ARHGAP12:Q8IWW6_S165	0.157471	-10.5908	12	-1.66775	3.71e-05		0	0
Q8IWW6	ARHGAP12	Rho GTPase activating protein 12	94134	sgNF1_Sel-sgNTC	Q8IWW6_S165	ARHGAP12:Q8IWW6_S165	0.157471	-13.0292	12	-2.05173	4.65e-06		0	0
Q8IWW6	ARHGAP12	Rho GTPase activating protein 12	94134	sgNF1_Sel-sgNF1	Q8IWW6_S165	ARHGAP12:Q8IWW6_S165	0.157471	-7.49188	12	-1.17976	0.00163024		0	0
Q8IWW6	ARHGAP12	Rho GTPase activating protein 12	94134	sgNF1-sgNTC	Q8IWW6_S165	ARHGAP12:Q8IWW6_S165	0.157471	-5.53733	12	-0.87197	0.00263332		0	0
Q8IWW6	ARHGAP12	Rho GTPase activating protein 12	94134	sgNF1-sgNTC_Sel	Q8IWW6_S165	ARHGAP12:Q8IWW6_S165	0.157471	5.05346	12	0.795775	0.00289272		0	0
Q8IWW6	ARHGAP12	Rho GTPase activating protein 12	94134	sgNTC_Sel-sgNTC	Q8IWW6_S213	ARHGAP12:Q8IWW6_S213	0.209393	-8.22033	12	-1.72128	0.000227629		0	0
Q8IWW6	ARHGAP12	Rho GTPase activating protein 12	94134	sgNF1_Sel-sgNTC	Q8IWW6_S213	ARHGAP12:Q8IWW6_S213	0.209393	-5.38794	12	-1.1282	0.00217596		0	0
Q8IWW6	ARHGAP12	Rho GTPase activating protein 12	94134	sgNF1-sgNTC_Sel	Q8IWW6_S213	ARHGAP12:Q8IWW6_S213	0.209393	5.70205	12	1.19397	0.00131438		0	0
Q8IWW6	ARHGAP12	Rho GTPase activating protein 12	94134	sgNTC_Sel-sgNTC	Q8IWW6_S215	ARHGAP12:Q8IWW6_S215	0.674196	-3.75383	12	-2.53082	0.0308729		0.3125	0
Q8IWW6	ARHGAP12	Rho GTPase activating protein 12	94134	sgNF1_Sel-sgNTC	Q8IWW6_T104	ARHGAP12:Q8IWW6_T104	0.227654	-5.11351	12	-1.16411	0.00304884		0	0
Q8IWW6	ARHGAP12	Rho GTPase activating protein 12	94134	sgNF1-sgNTC	Q8IWW6_T104	ARHGAP12:Q8IWW6_T104	0.227654	-3.33817	12	-0.759948	0.041245		0	0
Q68EM7	ARHGAP17	Rho GTPase activating protein 17	55114	sgNF1_Sel-sgNTC	Q68EM7_S625	ARHGAP17:Q68EM7_S625	0.262196	-3.52106	12	-0.923207	0.0241836		0.0625	0
Q68EM7	ARHGAP17	Rho GTPase activating protein 17	55114	sgNF1_Sel-sgNTC	Q68EM7_S674	ARHGAP17:Q68EM7_S674	0.0971594	-4.14346	12	-0.402576	0.0103753		0	0
Q68EM7	ARHGAP17	Rho GTPase activating protein 17	55114	sgNF1_Sel-sgNTC_Sel	Q68EM7_S674	ARHGAP17:Q68EM7_S674	0.0971594	-4.80682	12	-0.467027	0.00559144		0	0
Q68EM7	ARHGAP17	Rho GTPase activating protein 17	55114	sgNF1-sgNTC	Q68EM7_S674	ARHGAP17:Q68EM7_S674	0.0971594	-3.71741	12	-0.361182	0.0250237		0	0
Q68EM7	ARHGAP17	Rho GTPase activating protein 17	55114	sgNF1-sgNTC_Sel	Q68EM7_S674	ARHGAP17:Q68EM7_S674	0.0971594	-4.38076	12	-0.425633	0.0069919		0	0
Q5T5U3	ARHGAP21	Rho GTPase activating protein 21	57584	sgNF1_Sel-sgNTC	Q5T5U3_S1514	ARHGAP21:Q5T5U3_S1514	1.41269	-3.40331	12	-4.80784	0.0284178		0.0625	0
Q5T5U3	ARHGAP21	Rho GTPase activating protein 21	57584	sgNF1_Sel-sgNTC	Q5T5U3_S1518	ARHGAP21:Q5T5U3_S1518	0.518098	-4.15788	12	-2.15419	0.0101891		0	0
Q5T5U3	ARHGAP21	Rho GTPase activating protein 21	57584	sgNF1-sgNTC	Q5T5U3_S1518	ARHGAP21:Q5T5U3_S1518	0.518098	-6.4229	12	-3.32769	0.00102424		0	0
Q5T5U3	ARHGAP21	Rho GTPase activating protein 21	57584	sgNF1-sgNTC_Sel	Q5T5U3_S1518	ARHGAP21:Q5T5U3_S1518	0.518098	-4.66109	12	-2.4149	0.0048204		0	0
Q5T5U3	ARHGAP21	Rho GTPase activating protein 21	57584	sgNF1_Sel-sgNTC	Q5T5U3_S1742	ARHGAP21:Q5T5U3_S1742	0.311146	-5.38416	12	-1.67526	0.00218628		0	0
Q5T5U3	ARHGAP21	Rho GTPase activating protein 21	57584	sgNF1_Sel-sgNTC_Sel	Q5T5U3_S1742	ARHGAP21:Q5T5U3_S1742	0.311146	-4.00174	12	-1.24513	0.0156509		0	0
Q5T5U3	ARHGAP21	Rho GTPase activating protein 21	57584	sgNF1-sgNTC	Q5T5U3_S1742	ARHGAP21:Q5T5U3_S1742	0.311146	-5.25752	12	-1.63586	0.00360904		0	0
Q5T5U3	ARHGAP21	Rho GTPase activating protein 21	57584	sgNF1-sgNTC_Sel	Q5T5U3_S1742	ARHGAP21:Q5T5U3_S1742	0.311146	-3.8751	12	-1.20572	0.0140443		0	0
Q5T5U3	ARHGAP21	Rho GTPase activating protein 21	57584	sgNF1_Sel-sgNTC	Q5T5U3_S1861	ARHGAP21:Q5T5U3_S1861	0.330063	-4.86617	12	-1.60615	0.00410797		0	0
Q5T5U3	ARHGAP21	Rho GTPase activating protein 21	57584	sgNF1-sgNTC	Q5T5U3_S1861	ARHGAP21:Q5T5U3_S1861	0.330063	-4.00048	12	-1.32041	0.0174047		0	0
Q5T5U3	ARHGAP21	Rho GTPase activating protein 21	57584	sgNF1_Sel-sgNTC	Q5T5U3_S1863	ARHGAP21:Q5T5U3_S1863	0.260949	-5.20452	10	-1.35812	0.00419647		0.25	0
Q5T5U3	ARHGAP21	Rho GTPase activating protein 21	57584	sgNF1_Sel-sgNTC_Sel	Q5T5U3_S1863	ARHGAP21:Q5T5U3_S1863	0.260949	-4.4112	10	-1.1511	0.0127237		0.25	0
Q5T5U3	ARHGAP21	Rho GTPase activating protein 21	57584	sgNF1-sgNTC	Q5T5U3_S1863	ARHGAP21:Q5T5U3_S1863	0.213064	-4.68603	10	-0.998426	0.0103535		0	0
Q5T5U3	ARHGAP21	Rho GTPase activating protein 21	57584	sgNF1-sgNTC_Sel	Q5T5U3_S1863	ARHGAP21:Q5T5U3_S1863	0.213064	-3.71442	10	-0.791409	0.0221759		0	0
Q5T5U3	ARHGAP21	Rho GTPase activating protein 21	57584	sgNF1_Sel-sgNTC	Q5T5U3_S319	ARHGAP21:Q5T5U3_S319	0.361365	-4.18856	12	-1.5136	0.00979683		0	0
Q5T5U3	ARHGAP21	Rho GTPase activating protein 21	57584	sgNF1-sgNTC	Q5T5U3_S319	ARHGAP21:Q5T5U3_S319	0.361365	-4.25122	12	-1.53624	0.0125035		0	0
Q5T5U3	ARHGAP21	Rho GTPase activating protein 21	57584	sgNTC_Sel-sgNTC	Q5T5U3_S441	ARHGAP21:Q5T5U3_S441	0.220456	-3.96189	12	-0.873421	0.0238823		0	0
Q5T5U3	ARHGAP21	Rho GTPase activating protein 21	57584	sgNF1_Sel-sgNTC	Q5T5U3_S441	ARHGAP21:Q5T5U3_S441	0.220456	-11.6687	12	-2.57243	1.02e-05		0	0
Q5T5U3	ARHGAP21	Rho GTPase activating protein 21	57584	sgNF1_Sel-sgNTC_Sel	Q5T5U3_S441	ARHGAP21:Q5T5U3_S441	0.220456	-7.70681	12	-1.69901	0.00026397		0	0
Q5T5U3	ARHGAP21	Rho GTPase activating protein 21	57584	sgNF1_Sel-sgNF1	Q5T5U3_S441	ARHGAP21:Q5T5U3_S441	0.220456	-5.85426	12	-1.29061	0.00781556		0	0
Q5T5U3	ARHGAP21	Rho GTPase activating protein 21	57584	sgNF1-sgNTC	Q5T5U3_S441	ARHGAP21:Q5T5U3_S441	0.220456	-5.81444	12	-1.28183	0.00195751		0	0
Q5T5U3	ARHGAP21	Rho GTPase activating protein 21	57584	sgNTC_Sel-sgNTC	Q5T5U3_S443	ARHGAP21:Q5T5U3_S443	0.215902	-3.84962	12	-0.831139	0.027446		0	0
Q5T5U3	ARHGAP21	Rho GTPase activating protein 21	57584	sgNF1_Sel-sgNTC	Q5T5U3_S443	ARHGAP21:Q5T5U3_S443	0.215902	-10.751	12	-2.32115	1.91e-05		0	0
Q5T5U3	ARHGAP21	Rho GTPase activating protein 21	57584	sgNF1_Sel-sgNTC_Sel	Q5T5U3_S443	ARHGAP21:Q5T5U3_S443	0.215902	-6.90135	12	-1.49001	0.000574392		0	0
Q5T5U3	ARHGAP21	Rho GTPase activating protein 21	57584	sgNF1_Sel-sgNF1	Q5T5U3_S443	ARHGAP21:Q5T5U3_S443	0.215902	-4.92715	12	-1.06378	0.0196293		0	0
Q5T5U3	ARHGAP21	Rho GTPase activating protein 21	57584	sgNF1-sgNTC	Q5T5U3_S443	ARHGAP21:Q5T5U3_S443	0.215902	-5.82382	12	-1.25737	0.00193625		0	0
Q5T5U3	ARHGAP21	Rho GTPase activating protein 21	57584	sgNF1_Sel-sgNTC	Q5T5U3_S459	ARHGAP21:Q5T5U3_S459	0.663501	-4.60117	10	-3.05288	0.00815947		0	0
Q5T5U3	ARHGAP21	Rho GTPase activating protein 21	57584	sgNTC_Sel-sgNTC	Q5T5U3_S477	ARHGAP21:Q5T5U3_S477	0.296026	-5.48156	12	-1.62268	0.00378018		0	0
Q5T5U3	ARHGAP21	Rho GTPase activating protein 21	57584	sgNF1_Sel-sgNTC	Q5T5U3_S477	ARHGAP21:Q5T5U3_S477	0.296026	-3.80023	12	-1.12497	0.0164732		0	0
Q5T5U3	ARHGAP21	Rho GTPase activating protein 21	57584	sgNF1-sgNTC	Q5T5U3_S477	ARHGAP21:Q5T5U3_S477	0.296026	-4.17101	12	-1.23473	0.0138708		0	0
Q5T5U3	ARHGAP21	Rho GTPase activating protein 21	57584	sgNF1_Sel-sgNTC	Q5T5U3_S616	ARHGAP21:Q5T5U3_S616	0.985784	-3.6613	11	-3.60925	0.0220938		0	0
Q5T5U3	ARHGAP21	Rho GTPase activating protein 21	57584	sgNF1_Sel-sgNTC	Q5T5U3_S857	ARHGAP21:Q5T5U3_S857	0.385438	-5.81995	12	-2.24323	0.00132379		0	0
Q5T5U3	ARHGAP21	Rho GTPase activating protein 21	57584	sgNF1_Sel-sgNTC_Sel	Q5T5U3_S857	ARHGAP21:Q5T5U3_S857	0.385438	-5.1397	12	-1.98104	0.0037561		0	0
Q5T5U3	ARHGAP21	Rho GTPase activating protein 21	57584	sgNF1-sgNTC	Q5T5U3_S857	ARHGAP21:Q5T5U3_S857	0.385438	-4.75194	12	-1.83158	0.00665653		0	0
Q5T5U3	ARHGAP21	Rho GTPase activating protein 21	57584	sgNF1-sgNTC_Sel	Q5T5U3_S857	ARHGAP21:Q5T5U3_S857	0.385438	-4.07169	12	-1.56938	0.0107873		0	0
Q5T5U3	ARHGAP21	Rho GTPase activating protein 21	57584	sgNF1_Sel-sgNTC	Q5T5U3_S862	ARHGAP21:Q5T5U3_S862	0.287086	-6.43559	12	-1.84757	0.000688693		0	0
Q5T5U3	ARHGAP21	Rho GTPase activating protein 21	57584	sgNF1_Sel-sgNTC_Sel	Q5T5U3_S862	ARHGAP21:Q5T5U3_S862	0.287086	-5.47525	12	-1.57187	0.00253361		0	0
Q5T5U3	ARHGAP21	Rho GTPase activating protein 21	57584	sgNF1-sgNTC	Q5T5U3_S862	ARHGAP21:Q5T5U3_S862	0.287086	-6.45086	12	-1.85195	0.000996464		0.0416667	0
Q5T5U3	ARHGAP21	Rho GTPase activating protein 21	57584	sgNF1-sgNTC_Sel	Q5T5U3_S862	ARHGAP21:Q5T5U3_S862	0.287086	-5.49052	12	-1.57625	0.00169259		0.0416667	0
Q5T5U3	ARHGAP21	Rho GTPase activating protein 21	57584	sgNF1-sgNTC	Q5T5U3_S920	ARHGAP21:Q5T5U3_S920	0.340023	-4.78198	12	-1.62598	0.00639791		0	0
Q5T5U3	ARHGAP21	Rho GTPase activating protein 21	57584	sgNF1-sgNTC_Sel	Q5T5U3_S920	ARHGAP21:Q5T5U3_S920	0.340023	-2.97259	12	-1.01075	0.0487176		0	0
Q5T5U3	ARHGAP21	Rho GTPase activating protein 21	57584	sgNF1-sgNTC	Q5T5U3_S924	ARHGAP21:Q5T5U3_S924	0.332656	-4.50593	12	-1.49893	0.0090373		0	0
Q5T5U3	ARHGAP21	Rho GTPase activating protein 21	57584	sgNF1-sgNTC_Sel	Q5T5U3_S924	ARHGAP21:Q5T5U3_S924	0.332656	-3.05503	12	-1.01627	0.0436448		0	0
Q5T5U3	ARHGAP21	Rho GTPase activating protein 21	57584	sgNF1_Sel-sgNTC	Q5T5U3_T1516	ARHGAP21:Q5T5U3_T1516	0.198	-6.63826	12	-1.31438	0.000562392		0	0
Q5T5U3	ARHGAP21	Rho GTPase activating protein 21	57584	sgNF1_Sel-sgNTC_Sel	Q5T5U3_T1516	ARHGAP21:Q5T5U3_T1516	0.198	-3.3146	12	-0.656291	0.0397749		0	0
Q5T5U3	ARHGAP21	Rho GTPase activating protein 21	57584	sgNF1-sgNTC	Q5T5U3_T1516	ARHGAP21:Q5T5U3_T1516	0.198	-6.10231	12	-1.20826	0.00143115		0	0
Q5T5U3	ARHGAP21	Rho GTPase activating protein 21	57584	sgNF1_Sel-sgNTC	Q5T5U3_T317	ARHGAP21:Q5T5U3_T317	0.347904	-4.41951	12	-1.53756	0.00728961		0	0
Q5T5U3	ARHGAP21	Rho GTPase activating protein 21	57584	sgNF1-sgNTC	Q5T5U3_T317	ARHGAP21:Q5T5U3_T317	0.347904	-4.42614	12	-1.53987	0.0100642		0	0
Q7Z5H3	ARHGAP22	Rho GTPase activating protein 22	58504	sgNTC_Sel-sgNTC	Q7Z5H3_S16	ARHGAP22:Q7Z5H3_S16	0.158314	6.2783	12	0.99394	0.00159369		0	0
Q7Z5H3	ARHGAP22	Rho GTPase activating protein 22	58504	sgNF1_Sel-sgNTC	Q7Z5H3_S16	ARHGAP22:Q7Z5H3_S16	0.158314	7.33082	12	1.16057	0.000272695		0	0
Q7Z5H3	ARHGAP22	Rho GTPase activating protein 22	58504	sgNF1-sgNTC	Q7Z5H3_S16	ARHGAP22:Q7Z5H3_S16	0.158314	4.03331	12	0.638528	0.016693		0	0
Q7Z5H3	ARHGAP22	Rho GTPase activating protein 22	58504	sgNTC_Sel-sgNTC	Q7Z5H3_S16;Q7Z5H3_S25	ARHGAP22:Q7Z5H3_S16;Q7Z5H3_S25	0.275558	3.6162	12	0.996473	0.036599		0	0
Q7Z5H3	ARHGAP22	Rho GTPase activating protein 22	58504	sgNF1_Sel-sgNTC	Q7Z5H3_S16;Q7Z5H3_S25	ARHGAP22:Q7Z5H3_S16;Q7Z5H3_S25	0.275558	4.59883	12	1.26725	0.00574327		0	0
Q7Z5H3	ARHGAP22	Rho GTPase activating protein 22	58504	sgNF1-sgNTC	Q7Z5H3_S16;Q7Z5H3_S25	ARHGAP22:Q7Z5H3_S16;Q7Z5H3_S25	0.275558	4.84986	12	1.33642	0.00584485		0	0
Q7Z5H3	ARHGAP22	Rho GTPase activating protein 22	58504	sgNF1_Sel-sgNTC_Sel	Q7Z5H3_S587	ARHGAP22:Q7Z5H3_S587	0.125007	3.84662	12	0.480854	0.0192732		0	0
Q7Z5H3	ARHGAP22	Rho GTPase activating protein 22	58504	sgNF1_Sel-sgNTC_Sel	Q7Z5H3_T589	ARHGAP22:Q7Z5H3_T589	0.128066	3.96212	12	0.507412	0.0164885		0	0
Q9P227	ARHGAP23	Rho GTPase activating protein 23	57636	sgNF1-sgNTC_Sel	Q9P227_S598	ARHGAP23:Q9P227_S598	1.69177	-3.47585	10	-5.88035	0.0296699		0.125	0
Q9P227	ARHGAP23	Rho GTPase activating protein 23	57636	sgNF1_Sel-sgNTC	Q9P227_S623	ARHGAP23:Q9P227_S623	0.0930114	-9.98345	12	-0.928574	3.11e-05		0	0
Q9P227	ARHGAP23	Rho GTPase activating protein 23	57636	sgNF1_Sel-sgNTC_Sel	Q9P227_S623	ARHGAP23:Q9P227_S623	0.0930114	-8.50837	12	-0.791375	0.000133618		0	0
Q9P227	ARHGAP23	Rho GTPase activating protein 23	57636	sgNF1-sgNTC	Q9P227_S623	ARHGAP23:Q9P227_S623	0.0930114	-9.14226	12	-0.850334	8.95e-05		0	0
Q9P227	ARHGAP23	Rho GTPase activating protein 23	57636	sgNF1-sgNTC_Sel	Q9P227_S623	ARHGAP23:Q9P227_S623	0.0930114	-7.66718	12	-0.713135	0.000155196		0	0
Q9P227	ARHGAP23	Rho GTPase activating protein 23	57636	sgNF1_Sel-sgNTC	Q9P227_S677	ARHGAP23:Q9P227_S677	0.314411	-3.74763	12	-1.17829	0.0177026		0	0
Q9P227	ARHGAP23	Rho GTPase activating protein 23	57636	sgNF1-sgNTC	Q9P227_S677	ARHGAP23:Q9P227_S677	0.314411	-4.09368	12	-1.2871	0.0153423		0	0
Q9P227	ARHGAP23	Rho GTPase activating protein 23	57636	sgNF1_Sel-sgNTC	Q9P227_S679	ARHGAP23:Q9P227_S679	0.187334	-5.88677	12	-1.10279	0.00123695		0	0
Q9P227	ARHGAP23	Rho GTPase activating protein 23	57636	sgNF1_Sel-sgNTC_Sel	Q9P227_S679	ARHGAP23:Q9P227_S679	0.187334	-3.53153	12	-0.661573	0.02974		0	0
Q9P227	ARHGAP23	Rho GTPase activating protein 23	57636	sgNF1-sgNTC	Q9P227_S679	ARHGAP23:Q9P227_S679	0.187334	-5.67635	12	-1.06337	0.00225874		0	0
Q9P227	ARHGAP23	Rho GTPase activating protein 23	57636	sgNF1-sgNTC_Sel	Q9P227_S679	ARHGAP23:Q9P227_S679	0.187334	-3.32111	12	-0.622155	0.030171		0	0
Q8N264	ARHGAP24	Rho GTPase activating protein 24	83478	sgNF1_Sel-sgNTC	Q8N264_T393	ARHGAP24:Q8N264_T393	0.382535	-4.57136	10	-1.74871	0.0084379		0.125	0
Q8N264	ARHGAP24	Rho GTPase activating protein 24	83478	sgNF1_Sel-sgNTC_Sel	Q8N264_T393	ARHGAP24:Q8N264_T393	0.408947	-6.7665	10	-2.76714	0.00121631		0.25	0
Q8N264	ARHGAP24	Rho GTPase activating protein 24	83478	sgNF1-sgNTC_Sel	Q8N264_T393	ARHGAP24:Q8N264_T393	0.382535	-5.70682	10	-2.18306	0.00219138		0.125	0
Q52LW3	ARHGAP29	Rho GTPase activating protein 29	9411	sgNF1_Sel-sgNTC	Q52LW3_S1144	ARHGAP29:Q52LW3_S1144	0.476783	3.00127	12	1.43095	0.0493897		0	0
Q52LW3	ARHGAP29	Rho GTPase activating protein 29	9411	sgNF1-sgNTC_Sel	Q52LW3_S521	ARHGAP29:Q52LW3_S521	0.140628	-3.23859	12	-0.455436	0.0338738		0	0
Q52LW3	ARHGAP29	Rho GTPase activating protein 29	9411	sgNF1-sgNTC_Sel	Q52LW3_S949	ARHGAP29:Q52LW3_S949	0.274976	-3.22149	12	-0.885831	0.0346641		0	0
Q2M1Z3	ARHGAP31	Rho GTPase activating protein 31	57514	sgNF1_Sel-sgNTC	Q2M1Z3_S1178	ARHGAP31:Q2M1Z3_S1178	0.193858	7.72157	12	1.49689	0.00020048		0	0
Q2M1Z3	ARHGAP31	Rho GTPase activating protein 31	57514	sgNF1_Sel-sgNTC_Sel	Q2M1Z3_S1178	ARHGAP31:Q2M1Z3_S1178	0.193858	4.70945	12	0.912965	0.00632683		0	0
Q2M1Z3	ARHGAP31	Rho GTPase activating protein 31	57514	sgNF1-sgNTC	Q2M1Z3_S1178	ARHGAP31:Q2M1Z3_S1178	0.193858	5.28685	12	1.0249	0.00349199		0	0
Q2M1Z3	ARHGAP31	Rho GTPase activating protein 31	57514	sgNF1_Sel-sgNTC	Q2M1Z3_S1432	ARHGAP31:Q2M1Z3_S1432	0.217656	7.12954	12	1.55178	0.000335746		0	0
Q2M1Z3	ARHGAP31	Rho GTPase activating protein 31	57514	sgNF1_Sel-sgNTC_Sel	Q2M1Z3_S1432	ARHGAP31:Q2M1Z3_S1432	0.217656	4.36408	12	0.949866	0.00988513		0	0
Q2M1Z3	ARHGAP31	Rho GTPase activating protein 31	57514	sgNF1-sgNTC	Q2M1Z3_S1432	ARHGAP31:Q2M1Z3_S1432	0.217656	5.51329	12	1.2	0.00270478		0	0
Q2M1Z3	ARHGAP31	Rho GTPase activating protein 31	57514	sgNF1_Sel-sgNTC	Q2M1Z3_S346	ARHGAP31:Q2M1Z3_S346	0.158186	3.3682	12	0.532803	0.0299074		0	0
Q2M1Z3	ARHGAP31	Rho GTPase activating protein 31	57514	sgNF1_Sel-sgNTC_Sel	Q2M1Z3_S346	ARHGAP31:Q2M1Z3_S346	0.158186	4.05611	12	0.641621	0.0146393		0	0
Q2M1Z3	ARHGAP31	Rho GTPase activating protein 31	57514	sgNF1-sgNTC_Sel	Q2M1Z3_S346	ARHGAP31:Q2M1Z3_S346	0.158186	3.65266	12	0.577801	0.0190605		0	0
A7KAX9	ARHGAP32	Rho GTPase activating protein 32	9743	sgNTC_Sel-sgNTC	A7KAX9_S682	ARHGAP32:A7KAX9_S682	0.440696	3.91696	11	1.72619	0.0281515		0.125	0
A7KAX9	ARHGAP32	Rho GTPase activating protein 32	9743	sgNF1_Sel-sgNTC_Sel	A7KAX9_S682	ARHGAP32:A7KAX9_S682	0.408006	-6.7244	11	-2.74359	0.000917656		0	0
A7KAX9	ARHGAP32	Rho GTPase activating protein 32	9743	sgNF1-sgNTC_Sel	A7KAX9_S682	ARHGAP32:A7KAX9_S682	0.408006	-7.6694	11	-3.12916	0.00022583		0	0
A7KAX9	ARHGAP32	Rho GTPase activating protein 32	9743	sgNF1_Sel-sgNTC	A7KAX9_S703	ARHGAP32:A7KAX9_S703	0.413762	-4.48157	12	-1.8543	0.00669931		0	0
A7KAX9	ARHGAP32	Rho GTPase activating protein 32	9743	sgNF1-sgNTC	A7KAX9_S703	ARHGAP32:A7KAX9_S703	0.413762	-3.25974	12	-1.34876	0.0460177		0	0
A7KAX9	ARHGAP32	Rho GTPase activating protein 32	9743	sgNF1_Sel-sgNTC	A7KAX9_S706	ARHGAP32:A7KAX9_S706	0.396286	-4.46762	12	-1.77045	0.0068292		0	0
A7KAX9	ARHGAP32	Rho GTPase activating protein 32	9743	sgNF1-sgNTC	A7KAX9_S706	ARHGAP32:A7KAX9_S706	0.396286	-3.42071	12	-1.35558	0.0368577		0	0
A7KAX9	ARHGAP32	Rho GTPase activating protein 32	9743	sgNTC_Sel-sgNTC	A7KAX9_S709	ARHGAP32:A7KAX9_S709	0.317349	-4.28144	12	-1.35871	0.0159903		0	0
A7KAX9	ARHGAP32	Rho GTPase activating protein 32	9743	sgNF1_Sel-sgNTC	A7KAX9_S709	ARHGAP32:A7KAX9_S709	0.317349	-5.05222	12	-1.60332	0.00327204		0	0
A7KAX9	ARHGAP32	Rho GTPase activating protein 32	9743	sgNF1-sgNTC	A7KAX9_S709	ARHGAP32:A7KAX9_S709	0.317349	-3.66227	12	-1.16222	0.0269335		0	0
A7KAX9	ARHGAP32	Rho GTPase activating protein 32	9743	sgNF1_Sel-sgNTC	A7KAX9_S712	ARHGAP32:A7KAX9_S712	0.389425	-4.21867	12	-1.64286	0.00940807		0	0
A7KAX9	ARHGAP32	Rho GTPase activating protein 32	9743	sgNF1-sgNTC	A7KAX9_S712	ARHGAP32:A7KAX9_S712	0.389425	-3.46037	12	-1.34755	0.0350614		0	0
A7KAX9	ARHGAP32	Rho GTPase activating protein 32	9743	sgNF1_Sel-sgNTC_Sel	A7KAX9_S856	ARHGAP32:A7KAX9_S856	0.180337	-4.94506	12	-0.891778	0.00474214		0	0
A7KAX9	ARHGAP32	Rho GTPase activating protein 32	9743	sgNF1-sgNTC	A7KAX9_S856	ARHGAP32:A7KAX9_S856	0.180337	-4.56418	12	-0.82309	0.00840481		0	0
A7KAX9	ARHGAP32	Rho GTPase activating protein 32	9743	sgNF1-sgNTC_Sel	A7KAX9_S856	ARHGAP32:A7KAX9_S856	0.180337	-6.83547	12	-1.23269	0.000364346		0	0
A7KAX9	ARHGAP32	Rho GTPase activating protein 32	9743	sgNF1_Sel-sgNTC	A7KAX9_T711	ARHGAP32:A7KAX9_T711	0.47023	-3.36272	11	-1.58125	0.0330655		0.125	0
A7KAX9	ARHGAP32	Rho GTPase activating protein 32	9743	sgNF1-sgNTC	A7KAX9_T711	ARHGAP32:A7KAX9_T711	0.435348	-3.7806	11	-1.64588	0.025606		0	0
Q9NRY4	ARHGAP35	Rho GTPase activating protein 35	2909	sgNTC_Sel-sgNTC	Q9NRY4_S1176	ARHGAP35:Q9NRY4_S1176	0.0622437	-5.27498	12	-0.328335	0.00470836		0	0
Q9NRY4	ARHGAP35	Rho GTPase activating protein 35	2909	sgNF1_Sel-sgNTC	Q9NRY4_S1176	ARHGAP35:Q9NRY4_S1176	0.0622437	-11.6388	12	-0.724442	1.04e-05		0	0
Q9NRY4	ARHGAP35	Rho GTPase activating protein 35	2909	sgNF1_Sel-sgNTC_Sel	Q9NRY4_S1176	ARHGAP35:Q9NRY4_S1176	0.0622437	-6.36381	12	-0.396107	0.000972583		0	0
Q9NRY4	ARHGAP35	Rho GTPase activating protein 35	2909	sgNF1-sgNTC	Q9NRY4_S1176	ARHGAP35:Q9NRY4_S1176	0.0622437	-8.02742	12	-0.499657	0.000205826		0	0
Q9NRY4	ARHGAP35	Rho GTPase activating protein 35	2909	sgNTC_Sel-sgNTC	Q9NRY4_S1179	ARHGAP35:Q9NRY4_S1179	0.0861468	-4.95983	12	-0.427273	0.00693996		0	0
Q9NRY4	ARHGAP35	Rho GTPase activating protein 35	2909	sgNF1_Sel-sgNTC	Q9NRY4_S1179	ARHGAP35:Q9NRY4_S1179	0.0861468	-7.98522	12	-0.687901	0.000155185		0	0
Q9NRY4	ARHGAP35	Rho GTPase activating protein 35	2909	sgNF1-sgNTC	Q9NRY4_S1179	ARHGAP35:Q9NRY4_S1179	0.0861468	-5.36352	12	-0.462049	0.00318978		0	0
Q9NRY4	ARHGAP35	Rho GTPase activating protein 35	2909	sgNTC_Sel-sgNTC	Q9NRY4_T1173	ARHGAP35:Q9NRY4_T1173	0.200926	-3.68339	12	-0.740091	0.0334974		0	0
Q9NRY4	ARHGAP35	Rho GTPase activating protein 35	2909	sgNF1_Sel-sgNTC	Q9NRY4_T1173	ARHGAP35:Q9NRY4_T1173	0.200926	-4.80903	12	-0.966261	0.00442557		0	0
Q9NRY4	ARHGAP35	Rho GTPase activating protein 35	2909	sgNF1-sgNTC	Q9NRY4_T1173	ARHGAP35:Q9NRY4_T1173	0.200926	-3.47588	12	-0.698395	0.0344397		0	0
Q9NRY4	ARHGAP35	Rho GTPase activating protein 35	2909	sgNF1_Sel-sgNTC	Q9NRY4_Y1105	ARHGAP35:Q9NRY4_Y1105	0.179377	3.11543	12	0.558837	0.042222		0	0
Q9NRY4	ARHGAP35	Rho GTPase activating protein 35	2909	sgNF1-sgNTC	Q9NRY4_Y1105	ARHGAP35:Q9NRY4_Y1105	0.179377	3.25422	12	0.583734	0.0463765		0	0
Q13017	ARHGAP5	Rho GTPase activating protein 5	394	sgNF1-sgNTC	Q13017_S1218	ARHGAP5:Q13017_S1218	0.088654	-4.40479	12	-0.390503	0.0103445		0.0416667	0
Q13017	ARHGAP5	Rho GTPase activating protein 5	394	sgNF1-sgNTC_Sel	Q13017_S1218	ARHGAP5:Q13017_S1218	0.088654	-4.11169	12	-0.364518	0.0102199		0	0
O43182	ARHGAP6	Rho GTPase activating protein 6	395	sgNF1_Sel-sgNTC	O43182_S332;O43182_S333	ARHGAP6:O43182_S332;O43182_S333	0.45248	-4.28821	11	-1.94033	0.00991739		0	0
O43182	ARHGAP6	Rho GTPase activating protein 6	395	sgNF1_Sel-sgNTC_Sel	O43182_S332;O43182_S333	ARHGAP6:O43182_S332;O43182_S333	0.45248	-5.63204	11	-2.54838	0.00269407		0	0
O43182	ARHGAP6	Rho GTPase activating protein 6	395	sgNF1-sgNTC_Sel	O43182_S332;O43182_S333	ARHGAP6:O43182_S332;O43182_S333	0.488734	-4.05382	11	-1.98124	0.012601		0.125	0
O43182	ARHGAP6	Rho GTPase activating protein 6	395	sgNF1_Sel-sgNTC	O43182_S333	ARHGAP6:O43182_S333	0.452291	-6.56063	12	-2.96731	0.000605063		0	0
O43182	ARHGAP6	Rho GTPase activating protein 6	395	sgNF1_Sel-sgNTC_Sel	O43182_S333	ARHGAP6:O43182_S333	0.452291	-7.08059	12	-3.20249	0.000484101		0	0
O43182	ARHGAP6	Rho GTPase activating protein 6	395	sgNF1-sgNTC	O43182_S333	ARHGAP6:O43182_S333	0.452291	-3.90616	12	-1.76672	0.0196884		0	0
O43182	ARHGAP6	Rho GTPase activating protein 6	395	sgNF1-sgNTC_Sel	O43182_S333	ARHGAP6:O43182_S333	0.452291	-4.42612	12	-2.00189	0.00657318		0	0
O43182	ARHGAP6	Rho GTPase activating protein 6	395	sgNF1_Sel-sgNTC	O43182_S333;O43182_S336	ARHGAP6:O43182_S333;O43182_S336	0.483749	-3.28278	11	-1.58804	0.0364397		0	0
O43182	ARHGAP6	Rho GTPase activating protein 6	395	sgNF1_Sel-sgNTC_Sel	O43182_S333;O43182_S336	ARHGAP6:O43182_S333;O43182_S336	0.483749	-4.55439	11	-2.20318	0.00908827		0	0
O43182	ARHGAP6	Rho GTPase activating protein 6	395	sgNF1-sgNTC_Sel	O43182_S333;O43182_S336	ARHGAP6:O43182_S333;O43182_S336	0.522508	-3.78027	11	-1.97522	0.0178903		0.125	0
O43182	ARHGAP6	Rho GTPase activating protein 6	395	sgNF1_Sel-sgNTC	O43182_S667	ARHGAP6:O43182_S667	0.28724	-6.9522	12	-1.99695	0.000401094		0	0
O43182	ARHGAP6	Rho GTPase activating protein 6	395	sgNF1_Sel-sgNTC_Sel	O43182_S667	ARHGAP6:O43182_S667	0.28724	-6.39819	12	-1.83782	0.000941573		0	0
O43182	ARHGAP6	Rho GTPase activating protein 6	395	sgNF1-sgNTC	O43182_S667	ARHGAP6:O43182_S667	0.28724	-6.01311	12	-1.7272	0.00158269		0	0
O43182	ARHGAP6	Rho GTPase activating protein 6	395	sgNF1-sgNTC_Sel	O43182_S667	ARHGAP6:O43182_S667	0.28724	-5.45909	12	-1.56807	0.00176013		0	0
O43182	ARHGAP6	Rho GTPase activating protein 6	395	sgNF1_Sel-sgNTC	O43182_S714	ARHGAP6:O43182_S714	0.390518	-5.69779	12	-2.22509	0.00151274		0	0
O43182	ARHGAP6	Rho GTPase activating protein 6	395	sgNF1_Sel-sgNTC_Sel	O43182_S714	ARHGAP6:O43182_S714	0.390518	-6.9521	12	-2.71492	0.000549239		0	0
O43182	ARHGAP6	Rho GTPase activating protein 6	395	sgNF1-sgNTC	O43182_S714	ARHGAP6:O43182_S714	0.390518	-4.65972	12	-1.8197	0.00741688		0	0
O43182	ARHGAP6	Rho GTPase activating protein 6	395	sgNF1-sgNTC_Sel	O43182_S714	ARHGAP6:O43182_S714	0.390518	-5.91403	12	-2.30953	0.00101052		0	0
O43182	ARHGAP6	Rho GTPase activating protein 6	395	sgNF1_Sel-sgNTC	O43182_S714;O43182_S718	ARHGAP6:O43182_S714;O43182_S718	1.50899	-3.61354	12	-5.45279	0.0212311		0.208333	0
O43182	ARHGAP6	Rho GTPase activating protein 6	395	sgNF1_Sel-sgNTC	O43182_S718	ARHGAP6:O43182_S718	0.560249	-4.51799	12	-2.5312	0.00640575		0	0
O43182	ARHGAP6	Rho GTPase activating protein 6	395	sgNF1_Sel-sgNTC_Sel	O43182_S718	ARHGAP6:O43182_S718	0.560249	-4.17972	12	-2.34169	0.0124999		0	0
O43182	ARHGAP6	Rho GTPase activating protein 6	395	sgNF1_Sel-sgNTC	O43182_S820	ARHGAP6:O43182_S820	0.261834	-6.14982	12	-1.61023	0.000921973		0	0
O43182	ARHGAP6	Rho GTPase activating protein 6	395	sgNF1_Sel-sgNTC_Sel	O43182_S820	ARHGAP6:O43182_S820	0.261834	-6.59008	12	-1.72551	0.000786509		0	0
O43182	ARHGAP6	Rho GTPase activating protein 6	395	sgNF1-sgNTC	O43182_S820	ARHGAP6:O43182_S820	0.261834	-10.0578	12	-2.63348	4.96e-05		0	0
O43182	ARHGAP6	Rho GTPase activating protein 6	395	sgNF1-sgNTC_Sel	O43182_S820	ARHGAP6:O43182_S820	0.261834	-10.4981	12	-2.74875	1.49e-05		0	0
O43182	ARHGAP6	Rho GTPase activating protein 6	395	sgNF1_Sel-sgNTC	O43182_T340	ARHGAP6:O43182_T340	0.400963	-7.68729	12	-3.08232	0.000203861		0	0
O43182	ARHGAP6	Rho GTPase activating protein 6	395	sgNF1_Sel-sgNTC_Sel	O43182_T340	ARHGAP6:O43182_T340	0.400963	-7.95545	12	-3.18984	0.000208364		0	0
O43182	ARHGAP6	Rho GTPase activating protein 6	395	sgNF1-sgNTC	O43182_T340	ARHGAP6:O43182_T340	0.400963	-4.71632	12	-1.89107	0.00691471		0	0
O43182	ARHGAP6	Rho GTPase activating protein 6	395	sgNF1-sgNTC_Sel	O43182_T340	ARHGAP6:O43182_T340	0.400963	-4.98448	12	-1.99859	0.00316601		0	0
O43182	ARHGAP6	Rho GTPase activating protein 6	395	sgNF1_Sel-sgNTC	O43182_T821	ARHGAP6:O43182_T821	0.372102	-5.75495	12	-2.14143	0.00141088		0	0
O43182	ARHGAP6	Rho GTPase activating protein 6	395	sgNF1_Sel-sgNTC_Sel	O43182_T821	ARHGAP6:O43182_T821	0.372102	-5.1307	12	-1.90914	0.00379132		0	0
O43182	ARHGAP6	Rho GTPase activating protein 6	395	sgNF1-sgNTC	O43182_T821	ARHGAP6:O43182_T821	0.372102	-7.64988	12	-2.84653	0.0002844		0	0
O43182	ARHGAP6	Rho GTPase activating protein 6	395	sgNF1-sgNTC_Sel	O43182_T821	ARHGAP6:O43182_T821	0.372102	-7.02562	12	-2.61424	0.000295345		0	0
P52565	ARHGDIA	Rho GDP dissociation inhibitor alpha	396	sgNF1-sgNTC	P52565_S47	ARHGDIA:P52565_S47	0.591788	-3.33297	11	-1.97241	0.0453021		0	0
O15013	ARHGEF10	Rho guanine nucleotide exchange factor 10	9639	sgNTC_Sel-sgNTC	O15013_S1229	ARHGEF10:O15013_S1229	0.196681	3.72729	12	0.733085	0.031786		0	0
O15013	ARHGEF10	Rho guanine nucleotide exchange factor 10	9639	sgNF1-sgNTC_Sel	O15013_S1229	ARHGEF10:O15013_S1229	0.196681	-3.83788	12	-0.754837	0.0148188		0	0
O15013	ARHGEF10	Rho guanine nucleotide exchange factor 10	9639	sgNTC_Sel-sgNTC	O15013_S1232	ARHGEF10:O15013_S1232	0.193193	3.74065	12	0.722667	0.0313637		0	0
O15013	ARHGEF10	Rho guanine nucleotide exchange factor 10	9639	sgNF1-sgNTC_Sel	O15013_S1232	ARHGEF10:O15013_S1232	0.193193	-3.9541	12	-0.763905	0.0126482		0	0
O15013	ARHGEF10	Rho guanine nucleotide exchange factor 10	9639	sgNF1_Sel-sgNTC_Sel	O15013_S379	ARHGEF10:O15013_S379	0.208088	-3.52064	12	-0.732603	0.0302056		0	0
O15085	ARHGEF11	Rho guanine nucleotide exchange factor 11	9826	sgNF1_Sel-sgNTC	O15085_S1458	ARHGEF11:O15085_S1458	0.0891815	4.04394	12	0.360645	0.0118005		0	0
O15085	ARHGEF11	Rho guanine nucleotide exchange factor 11	9826	sgNTC_Sel-sgNTC	O15085_T1462	ARHGEF11:O15085_T1462	0.0879092	3.97076	12	0.349066	0.023645		0	0
O15085	ARHGEF11	Rho guanine nucleotide exchange factor 11	9826	sgNF1_Sel-sgNTC	O15085_T1462	ARHGEF11:O15085_T1462	0.0879092	3.9193	12	0.344543	0.0139208		0	0
Q9NZN5	ARHGEF12	Rho guanine nucleotide exchange factor 12	23365	sgNTC_Sel-sgNTC	Q9NZN5_S1288	ARHGEF12:Q9NZN5_S1288	0.261066	9.13046	12	2.38366	0.000110045		0	0
Q9NZN5	ARHGEF12	Rho guanine nucleotide exchange factor 12	23365	sgNF1_Sel-sgNTC	Q9NZN5_S1288	ARHGEF12:Q9NZN5_S1288	0.261066	5.45672	12	1.42457	0.00200588		0	0
Q9NZN5	ARHGEF12	Rho guanine nucleotide exchange factor 12	23365	sgNF1_Sel-sgNTC_Sel	Q9NZN5_S1288	ARHGEF12:Q9NZN5_S1288	0.261066	-3.67374	12	-0.95909	0.0244952		0	0
Q9NZN5	ARHGEF12	Rho guanine nucleotide exchange factor 12	23365	sgNF1_Sel-sgNF1	Q9NZN5_S1288	ARHGEF12:Q9NZN5_S1288	0.261066	5.51817	12	1.44061	0.010753		0	0
Q9NZN5	ARHGEF12	Rho guanine nucleotide exchange factor 12	23365	sgNF1-sgNTC_Sel	Q9NZN5_S1288	ARHGEF12:Q9NZN5_S1288	0.261066	-9.19191	12	-2.3997	3.86e-05		0	0
Q9NZN5	ARHGEF12	Rho guanine nucleotide exchange factor 12	23365	sgNF1_Sel-sgNTC	Q9NZN5_S1389	ARHGEF12:Q9NZN5_S1389	0.254963	-3.26452	12	-0.832331	0.0346822		0	0
Q9NZN5	ARHGEF12	Rho guanine nucleotide exchange factor 12	23365	sgNF1_Sel-sgNTC_Sel	Q9NZN5_S1389	ARHGEF12:Q9NZN5_S1389	0.254963	-4.01915	12	-1.02473	0.0152843		0.0833333	0
Q9NZN5	ARHGEF12	Rho guanine nucleotide exchange factor 12	23365	sgNF1-sgNTC_Sel	Q9NZN5_S1389	ARHGEF12:Q9NZN5_S1389	0.254963	-3.51746	12	-0.896821	0.0231151		0.125	0
Q9NZN5	ARHGEF12	Rho guanine nucleotide exchange factor 12	23365	sgNF1_Sel-sgNTC	Q9NZN5_S1541	ARHGEF12:Q9NZN5_S1541	0.452754	-3.05829	12	-1.38465	0.0456636		0	0
Q9NZN5	ARHGEF12	Rho guanine nucleotide exchange factor 12	23365	sgNF1-sgNTC	Q9NZN5_S341	ARHGEF12:Q9NZN5_S341	1.18401	-3.50043	12	-4.14453	0.0332553		0	0
Q9NZN5	ARHGEF12	Rho guanine nucleotide exchange factor 12	23365	sgNF1_Sel-sgNTC	Q9NZN5_S41	ARHGEF12:Q9NZN5_S41	0.506742	-4.13235	12	-2.09404	0.0105244		0	0
Q9NZN5	ARHGEF12	Rho guanine nucleotide exchange factor 12	23365	sgNF1_Sel-sgNTC_Sel	Q9NZN5_S41	ARHGEF12:Q9NZN5_S41	0.506742	-3.79996	12	-1.9256	0.0204815		0	0
Q9NZN5	ARHGEF12	Rho guanine nucleotide exchange factor 12	23365	sgNF1_Sel-sgNTC	Q9NZN5_S634	ARHGEF12:Q9NZN5_S634	0.305732	-4.841	12	-1.48005	0.00423539		0	0
Q9NZN5	ARHGEF12	Rho guanine nucleotide exchange factor 12	23365	sgNTC_Sel-sgNTC	Q9NZN5_S635	ARHGEF12:Q9NZN5_S635	0.209475	-3.70403	12	-0.775901	0.032718		0	0
Q9NZN5	ARHGEF12	Rho guanine nucleotide exchange factor 12	23365	sgNF1_Sel-sgNTC	Q9NZN5_S635	ARHGEF12:Q9NZN5_S635	0.209475	-7.28982	12	-1.52703	0.000283455		0	0
Q9NZN5	ARHGEF12	Rho guanine nucleotide exchange factor 12	23365	sgNF1_Sel-sgNTC_Sel	Q9NZN5_S635	ARHGEF12:Q9NZN5_S635	0.209475	-3.5858	12	-0.751134	0.0274841		0	0
Q9NZN5	ARHGEF12	Rho guanine nucleotide exchange factor 12	23365	sgNF1-sgNTC	Q9NZN5_S635	ARHGEF12:Q9NZN5_S635	0.209475	-4.39655	12	-0.920966	0.0104603		0	0
Q9NZN5	ARHGEF12	Rho guanine nucleotide exchange factor 12	23365	sgNTC_Sel-sgNTC	Q9NZN5_S637	ARHGEF12:Q9NZN5_S637	0.232588	-3.50727	12	-0.815749	0.0416487		0	0
Q9NZN5	ARHGEF12	Rho guanine nucleotide exchange factor 12	23365	sgNF1_Sel-sgNTC	Q9NZN5_S637	ARHGEF12:Q9NZN5_S637	0.232588	-7.05952	12	-1.64196	0.000359921		0	0
Q9NZN5	ARHGEF12	Rho guanine nucleotide exchange factor 12	23365	sgNF1_Sel-sgNTC_Sel	Q9NZN5_S637	ARHGEF12:Q9NZN5_S637	0.232588	-3.55226	12	-0.826213	0.0288878		0	0
Q9NZN5	ARHGEF12	Rho guanine nucleotide exchange factor 12	23365	sgNF1-sgNTC	Q9NZN5_S637	ARHGEF12:Q9NZN5_S637	0.232588	-4.03273	12	-0.937965	0.0166955		0	0
Q9NZN5	ARHGEF12	Rho guanine nucleotide exchange factor 12	23365	sgNF1_Sel-sgNTC	Q9NZN5_S643	ARHGEF12:Q9NZN5_S643	0.768586	-3.83072	12	-2.94424	0.0157775		0	0
Q9NZN5	ARHGEF12	Rho guanine nucleotide exchange factor 12	23365	sgNTC_Sel-sgNTC	Q9NZN5_T1286	ARHGEF12:Q9NZN5_T1286	0.348101	7.00814	11	2.43954	0.00104114		0.125	0
Q9NZN5	ARHGEF12	Rho guanine nucleotide exchange factor 12	23365	sgNF1_Sel-sgNTC	Q9NZN5_T1286	ARHGEF12:Q9NZN5_T1286	0.348101	4.76548	11	1.65887	0.00555978		0.125	0
Q9NZN5	ARHGEF12	Rho guanine nucleotide exchange factor 12	23365	sgNF1_Sel-sgNF1	Q9NZN5_T1286	ARHGEF12:Q9NZN5_T1286	0.322279	4.28019	11	1.37942	0.0470534		0	0
Q9NZN5	ARHGEF12	Rho guanine nucleotide exchange factor 12	23365	sgNF1-sgNTC_Sel	Q9NZN5_T1286	ARHGEF12:Q9NZN5_T1286	0.322279	-6.70253	11	-2.16009	0.000583289		0	0
Q9NZN5	ARHGEF12	Rho guanine nucleotide exchange factor 12	23365	sgNF1_Sel-sgNTC	Q9NZN5_T632	ARHGEF12:Q9NZN5_T632	0.314688	-5.56329	12	-1.7507	0.00175911		0	0
Q96PE2	ARHGEF17	Rho guanine nucleotide exchange factor 17	9828	sgNTC_Sel-sgNTC	Q96PE2_S245	ARHGEF17:Q96PE2_S245	0.0928679	-3.64561	12	-0.33856	0.0351304		0	0
Q96PE2	ARHGEF17	Rho guanine nucleotide exchange factor 17	9828	sgNF1_Sel-sgNTC	Q96PE2_S245	ARHGEF17:Q96PE2_S245	0.0928679	-8.64686	12	-0.803016	8.9e-05		0	0
Q96PE2	ARHGEF17	Rho guanine nucleotide exchange factor 17	9828	sgNF1_Sel-sgNTC_Sel	Q96PE2_S245	ARHGEF17:Q96PE2_S245	0.0928679	-5.00125	12	-0.464456	0.00442193		0	0
Q96PE2	ARHGEF17	Rho guanine nucleotide exchange factor 17	9828	sgNF1-sgNTC	Q96PE2_S245	ARHGEF17:Q96PE2_S245	0.0928679	-7.26169	12	-0.674379	0.000406935		0	0
Q96PE2	ARHGEF17	Rho guanine nucleotide exchange factor 17	9828	sgNF1-sgNTC_Sel	Q96PE2_S245	ARHGEF17:Q96PE2_S245	0.0928679	-3.61609	12	-0.335819	0.0201172		0	0
Q96PE2	ARHGEF17	Rho guanine nucleotide exchange factor 17	9828	sgNF1_Sel-sgNTC_Sel	Q96PE2_S395	ARHGEF17:Q96PE2_S395	0.205219	-3.44059	12	-0.706075	0.0336759		0	0
Q96PE2	ARHGEF17	Rho guanine nucleotide exchange factor 17	9828	sgNF1-sgNTC_Sel	Q96PE2_S395	ARHGEF17:Q96PE2_S395	0.205219	-4.57348	12	-0.938564	0.0054146		0	0
Q96PE2	ARHGEF17	Rho guanine nucleotide exchange factor 17	9828	sgNF1_Sel-sgNTC_Sel	Q96PE2_S546	ARHGEF17:Q96PE2_S546	0.199608	-3.68707	12	-0.735969	0.0240462		0	0
Q96PE2	ARHGEF17	Rho guanine nucleotide exchange factor 17	9828	sgNF1-sgNTC_Sel	Q96PE2_S546	ARHGEF17:Q96PE2_S546	0.199608	-3.38485	12	-0.675643	0.0275897		0	0
Q96PE2	ARHGEF17	Rho guanine nucleotide exchange factor 17	9828	sgNF1_Sel-sgNTC	Q96PE2_S619	ARHGEF17:Q96PE2_S619	0.278196	-4.63736	12	-1.29009	0.00547987		0	0
Q96PE2	ARHGEF17	Rho guanine nucleotide exchange factor 17	9828	sgNF1-sgNTC	Q96PE2_S619	ARHGEF17:Q96PE2_S619	0.278196	-4.37319	12	-1.2166	0.0107966		0	0
Q96PE2	ARHGEF17	Rho guanine nucleotide exchange factor 17	9828	sgNF1_Sel-sgNTC_Sel	Q96PE2_S733	ARHGEF17:Q96PE2_S733	0.127758	-5.93335	12	-0.758035	0.0015116		0	0
Q96PE2	ARHGEF17	Rho guanine nucleotide exchange factor 17	9828	sgNF1-sgNTC	Q96PE2_S733	ARHGEF17:Q96PE2_S733	0.127758	-4.29483	12	-0.5487	0.0118722		0	0
Q96PE2	ARHGEF17	Rho guanine nucleotide exchange factor 17	9828	sgNF1-sgNTC_Sel	Q96PE2_S733	ARHGEF17:Q96PE2_S733	0.127758	-7.47545	12	-0.95505	0.000187946		0	0
Q96PE2	ARHGEF17	Rho guanine nucleotide exchange factor 17	9828	sgNF1_Sel-sgNTC	Q96PE2_S735	ARHGEF17:Q96PE2_S735	0.300425	-3.50361	12	-1.05257	0.0247265		0	0
Q96PE2	ARHGEF17	Rho guanine nucleotide exchange factor 17	9828	sgNF1_Sel-sgNTC_Sel	Q96PE2_S735	ARHGEF17:Q96PE2_S735	0.300425	-5.05743	12	-1.51938	0.00412458		0	0
Q96PE2	ARHGEF17	Rho guanine nucleotide exchange factor 17	9828	sgNF1-sgNTC	Q96PE2_S735	ARHGEF17:Q96PE2_S735	0.300425	-4.76785	12	-1.43238	0.00651496		0	0
Q96PE2	ARHGEF17	Rho guanine nucleotide exchange factor 17	9828	sgNF1-sgNTC_Sel	Q96PE2_S735	ARHGEF17:Q96PE2_S735	0.300425	-6.32167	12	-1.89919	0.00064118		0	0
Q96PE2	ARHGEF17	Rho guanine nucleotide exchange factor 17	9828	sgNF1_Sel-sgNTC	Q96PE2_S79	ARHGEF17:Q96PE2_S79	0.217711	-3.74065	12	-0.814381	0.0178698		0	0
Q96PE2	ARHGEF17	Rho guanine nucleotide exchange factor 17	9828	sgNF1-sgNTC	Q96PE2_S79	ARHGEF17:Q96PE2_S79	0.217711	-3.24276	12	-0.705983	0.0470271		0	0
Q96PE2	ARHGEF17	Rho guanine nucleotide exchange factor 17	9828	sgNF1_Sel-sgNTC_Sel	Q96PE2_S829	ARHGEF17:Q96PE2_S829	0.11356	-5.67323	12	-0.644251	0.00202734		0	0
Q96PE2	ARHGEF17	Rho guanine nucleotide exchange factor 17	9828	sgNF1-sgNTC	Q96PE2_S829	ARHGEF17:Q96PE2_S829	0.11356	-3.53906	12	-0.401895	0.0316245		0	0
Q96PE2	ARHGEF17	Rho guanine nucleotide exchange factor 17	9828	sgNF1-sgNTC_Sel	Q96PE2_S829	ARHGEF17:Q96PE2_S829	0.11356	-6.65166	12	-0.755362	0.000445919		0	0
Q96PE2	ARHGEF17	Rho guanine nucleotide exchange factor 17	9828	sgNF1_Sel-sgNTC	Q96PE2_S914	ARHGEF17:Q96PE2_S914	0.837273	-3.93269	12	-3.29273	0.013691		0	0
Q6ZSZ5	ARHGEF18	Rho/Rac guanine nucleotide exchange factor 18	23370	sgNF1_Sel-sgNTC	Q6ZSZ5_S921	ARHGEF18:Q6ZSZ5_S921	0.216152	7.72259	12	1.66925	0.00020048		0	0
Q6ZSZ5	ARHGEF18	Rho/Rac guanine nucleotide exchange factor 18	23370	sgNF1_Sel-sgNTC_Sel	Q6ZSZ5_S921	ARHGEF18:Q6ZSZ5_S921	0.216152	7.76447	12	1.67831	0.000251054		0	0
Q6ZSZ5	ARHGEF18	Rho/Rac guanine nucleotide exchange factor 18	23370	sgNF1-sgNTC	Q6ZSZ5_S921	ARHGEF18:Q6ZSZ5_S921	0.216152	8.87926	12	1.91927	0.00010747		0	0
Q6ZSZ5	ARHGEF18	Rho/Rac guanine nucleotide exchange factor 18	23370	sgNF1-sgNTC_Sel	Q6ZSZ5_S921	ARHGEF18:Q6ZSZ5_S921	0.216152	8.92114	12	1.92832	4.83e-05		0	0
Q6ZSZ5	ARHGEF18	Rho/Rac guanine nucleotide exchange factor 18	23370	sgNF1_Sel-sgNTC	Q6ZSZ5_Y916	ARHGEF18:Q6ZSZ5_Y916	0.231637	8.1202	12	1.88094	0.000138387		0	0
Q6ZSZ5	ARHGEF18	Rho/Rac guanine nucleotide exchange factor 18	23370	sgNF1_Sel-sgNTC_Sel	Q6ZSZ5_Y916	ARHGEF18:Q6ZSZ5_Y916	0.231637	8.60666	12	1.99362	0.000128086		0	0
Q6ZSZ5	ARHGEF18	Rho/Rac guanine nucleotide exchange factor 18	23370	sgNF1-sgNTC	Q6ZSZ5_Y916	ARHGEF18:Q6ZSZ5_Y916	0.231637	8.74131	12	2.02481	0.00011631		0	0
Q6ZSZ5	ARHGEF18	Rho/Rac guanine nucleotide exchange factor 18	23370	sgNF1-sgNTC_Sel	Q6ZSZ5_Y916	ARHGEF18:Q6ZSZ5_Y916	0.231637	9.22777	12	2.13749	3.73e-05		0	0
Q92974	ARHGEF2	Rho/Rac guanine nucleotide exchange factor 2	9181	sgNF1-sgNTC_Sel	Q92974_S142	ARHGEF2:Q92974_S142	0.550112	3.40939	12	1.87554	0.0266989		0	0
Q92974	ARHGEF2	Rho/Rac guanine nucleotide exchange factor 2	9181	sgNTC_Sel-sgNTC	Q92974_S174	ARHGEF2:Q92974_S174	0.123115	-4.73757	12	-0.583264	0.00898594		0.03125	0
Q92974	ARHGEF2	Rho/Rac guanine nucleotide exchange factor 2	9181	sgNF1_Sel-sgNTC_Sel	Q92974_S174	ARHGEF2:Q92974_S174	0.123115	5.6454	12	0.695031	0.00208619		0.03125	0
Q92974	ARHGEF2	Rho/Rac guanine nucleotide exchange factor 2	9181	sgNF1-sgNTC	Q92974_S174	ARHGEF2:Q92974_S174	0.123115	3.78642	12	0.466164	0.0227943		0	0
Q92974	ARHGEF2	Rho/Rac guanine nucleotide exchange factor 2	9181	sgNF1-sgNTC_Sel	Q92974_S174	ARHGEF2:Q92974_S174	0.123115	8.52399	12	1.04943	6.83e-05		0.03125	0
Q92974	ARHGEF2	Rho/Rac guanine nucleotide exchange factor 2	9181	sgNTC_Sel-sgNTC	Q92974_S645	ARHGEF2:Q92974_S645	0.18032	7.42731	12	1.33929	0.000487948		0	0
Q92974	ARHGEF2	Rho/Rac guanine nucleotide exchange factor 2	9181	sgNF1_Sel-sgNTC	Q92974_S645	ARHGEF2:Q92974_S645	0.18032	6.9147	12	1.24686	0.00041828		0	0
Q92974	ARHGEF2	Rho/Rac guanine nucleotide exchange factor 2	9181	sgNF1_Sel-sgNF1	Q92974_S645	ARHGEF2:Q92974_S645	0.18032	7.13445	12	1.28649	0.00228059		0	0
Q92974	ARHGEF2	Rho/Rac guanine nucleotide exchange factor 2	9181	sgNF1-sgNTC_Sel	Q92974_S645	ARHGEF2:Q92974_S645	0.18032	-7.64705	12	-1.37892	0.000157565		0	0
Q92974	ARHGEF2	Rho/Rac guanine nucleotide exchange factor 2	9181	sgNTC_Sel-sgNTC	Q92974_S932	ARHGEF2:Q92974_S932	0.154051	3.69522	12	0.569253	0.0330954		0	0
Q92974	ARHGEF2	Rho/Rac guanine nucleotide exchange factor 2	9181	sgNF1_Sel-sgNTC	Q92974_S932	ARHGEF2:Q92974_S932	0.154051	9.80073	12	1.50981	3.65e-05		0	0
Q92974	ARHGEF2	Rho/Rac guanine nucleotide exchange factor 2	9181	sgNF1_Sel-sgNTC_Sel	Q92974_S932	ARHGEF2:Q92974_S932	0.154051	6.10551	12	0.940561	0.00126758		0	0
Q92974	ARHGEF2	Rho/Rac guanine nucleotide exchange factor 2	9181	sgNF1-sgNTC	Q92974_S932	ARHGEF2:Q92974_S932	0.154051	7.98483	12	1.23007	0.000214299		0	0
Q92974	ARHGEF2	Rho/Rac guanine nucleotide exchange factor 2	9181	sgNF1-sgNTC_Sel	Q92974_S932	ARHGEF2:Q92974_S932	0.154051	4.28961	12	0.660819	0.00795731		0	0
Q92974	ARHGEF2	Rho/Rac guanine nucleotide exchange factor 2	9181	sgNTC_Sel-sgNTC	Q92974_T175	ARHGEF2:Q92974_T175	0.109002	-4.80613	12	-0.52388	0.00825737		0	0
Q92974	ARHGEF2	Rho/Rac guanine nucleotide exchange factor 2	9181	sgNF1_Sel-sgNTC_Sel	Q92974_T175	ARHGEF2:Q92974_T175	0.109002	5.88892	12	0.641907	0.00159689		0	0
Q92974	ARHGEF2	Rho/Rac guanine nucleotide exchange factor 2	9181	sgNF1-sgNTC	Q92974_T175	ARHGEF2:Q92974_T175	0.109002	4.42657	12	0.482507	0.0100631		0	0
Q92974	ARHGEF2	Rho/Rac guanine nucleotide exchange factor 2	9181	sgNF1-sgNTC_Sel	Q92974_T175	ARHGEF2:Q92974_T175	0.109002	9.2327	12	1.00639	3.73e-05		0	0
Q8N1W1	ARHGEF28	Rho guanine nucleotide exchange factor 28	64283	sgNF1-sgNTC_Sel	Q8N1W1_S486	ARHGEF28:Q8N1W1_S486	0.822513	-3.17618	12	-2.61244	0.0369774		0.125	0
Q8N1W1	ARHGEF28	Rho guanine nucleotide exchange factor 28	64283	sgNF1_Sel-sgNTC_Sel	Q8N1W1_S492	ARHGEF28:Q8N1W1_S492	0.463142	-3.61332	12	-1.67348	0.0264855		0.1875	0
Q8N1W1	ARHGEF28	Rho guanine nucleotide exchange factor 28	64283	sgNF1-sgNTC_Sel	Q8N1W1_S492	ARHGEF28:Q8N1W1_S492	0.463142	-3.25702	12	-1.50847	0.0330055		0.3125	0
Q8N1W1	ARHGEF28	Rho guanine nucleotide exchange factor 28	64283	sgNTC_Sel-sgNTC	Q8N1W1_S558	ARHGEF28:Q8N1W1_S558	0.282608	4.66153	12	1.31739	0.00985172		0	0
Q8N1W1	ARHGEF28	Rho guanine nucleotide exchange factor 28	64283	sgNF1-sgNTC_Sel	Q8N1W1_S558	ARHGEF28:Q8N1W1_S558	0.282608	-6.01477	12	-1.69982	0.000898159		0	0
Q8N1W1	ARHGEF28	Rho guanine nucleotide exchange factor 28	64283	sgNTC_Sel-sgNTC	Q8N1W1_S560	ARHGEF28:Q8N1W1_S560	0.241752	5.53653	12	1.33847	0.00354749		0	0
Q8N1W1	ARHGEF28	Rho guanine nucleotide exchange factor 28	64283	sgNF1_Sel-sgNTC	Q8N1W1_S560	ARHGEF28:Q8N1W1_S560	0.241752	3.53937	12	0.85565	0.0235974		0	0
Q8N1W1	ARHGEF28	Rho guanine nucleotide exchange factor 28	64283	sgNF1_Sel-sgNF1	Q8N1W1_S560	ARHGEF28:Q8N1W1_S560	0.241752	5.11322	12	1.23613	0.0161896		0	0
Q8N1W1	ARHGEF28	Rho guanine nucleotide exchange factor 28	64283	sgNF1-sgNTC_Sel	Q8N1W1_S560	ARHGEF28:Q8N1W1_S560	0.241752	-7.11038	12	-1.71895	0.000269719		0	0
Q8N1W1	ARHGEF28	Rho guanine nucleotide exchange factor 28	64283	sgNTC_Sel-sgNTC	Q8N1W1_S561	ARHGEF28:Q8N1W1_S561	0.245278	5.45168	12	1.33718	0.00391681		0	0
Q8N1W1	ARHGEF28	Rho guanine nucleotide exchange factor 28	64283	sgNF1_Sel-sgNTC	Q8N1W1_S561	ARHGEF28:Q8N1W1_S561	0.245278	3.2455	12	0.796051	0.0354539		0	0
Q8N1W1	ARHGEF28	Rho guanine nucleotide exchange factor 28	64283	sgNF1_Sel-sgNF1	Q8N1W1_S561	ARHGEF28:Q8N1W1_S561	0.245278	4.76431	12	1.16858	0.024468		0	0
Q8N1W1	ARHGEF28	Rho guanine nucleotide exchange factor 28	64283	sgNF1-sgNTC_Sel	Q8N1W1_S561	ARHGEF28:Q8N1W1_S561	0.245278	-6.9705	12	-1.70971	0.000314167		0	0
Q8N1W1	ARHGEF28	Rho guanine nucleotide exchange factor 28	64283	sgNTC_Sel-sgNTC	Q8N1W1_Y499	ARHGEF28:Q8N1W1_Y499	0.32652	4.14419	12	1.35316	0.0189359		0	0
Q8N1W1	ARHGEF28	Rho guanine nucleotide exchange factor 28	64283	sgNF1-sgNTC_Sel	Q8N1W1_Y499	ARHGEF28:Q8N1W1_Y499	0.32652	-3.94196	12	-1.28713	0.0128617		0	0
Q8TER5	ARHGEF40	Rho guanine nucleotide exchange factor 40	55701	sgNF1-sgNTC_Sel	Q8TER5_S1082	ARHGEF40:Q8TER5_S1082	0.558588	-3.37245	12	-1.88381	0.0280804		0.25	0
Q8TER5	ARHGEF40	Rho guanine nucleotide exchange factor 40	55701	sgNTC_Sel-sgNTC	Q8TER5_S1084	ARHGEF40:Q8TER5_S1084	0.136382	6.74922	12	0.920475	0.000967519		0	0
Q8TER5	ARHGEF40	Rho guanine nucleotide exchange factor 40	55701	sgNF1_Sel-sgNTC	Q8TER5_S1084	ARHGEF40:Q8TER5_S1084	0.136382	5.9333	12	0.809197	0.00117975		0	0
Q8TER5	ARHGEF40	Rho guanine nucleotide exchange factor 40	55701	sgNF1_Sel-sgNF1	Q8TER5_S1084	ARHGEF40:Q8TER5_S1084	0.136382	5.91728	12	0.807012	0.00739797		0	0
Q8TER5	ARHGEF40	Rho guanine nucleotide exchange factor 40	55701	sgNF1-sgNTC_Sel	Q8TER5_S1084	ARHGEF40:Q8TER5_S1084	0.136382	-6.7332	12	-0.91829	0.000407877		0	0
Q8TER5	ARHGEF40	Rho guanine nucleotide exchange factor 40	55701	sgNF1_Sel-sgNTC	Q8TER5_S961	ARHGEF40:Q8TER5_S961	0.400489	-3.66801	12	-1.469	0.0197068		0.05	0
Q8TER5	ARHGEF40	Rho guanine nucleotide exchange factor 40	55701	sgNTC_Sel-sgNTC	Q8TER5_T1492	ARHGEF40:Q8TER5_T1492	0.3045	-3.70337	12	-1.12768	0.0327353		0	0
Q8TER5	ARHGEF40	Rho guanine nucleotide exchange factor 40	55701	sgNF1_Sel-sgNTC	Q8TER5_T1492	ARHGEF40:Q8TER5_T1492	0.3045	-4.7475	12	-1.44562	0.0047636		0	0
Q8TER5	ARHGEF40	Rho guanine nucleotide exchange factor 40	55701	sgNF1-sgNTC	Q8TER5_T1492	ARHGEF40:Q8TER5_T1492	0.3045	-3.87528	12	-1.18002	0.0204678		0	0
Q15052	ARHGEF6	Rac/Cdc42 guanine nucleotide exchange factor 6	9459	sgNTC_Sel-sgNTC	Q15052_S225	ARHGEF6:Q15052_S225	0.404694	-3.38388	12	-1.36944	0.0485824		0	0
Q15052	ARHGEF6	Rac/Cdc42 guanine nucleotide exchange factor 6	9459	sgNF1_Sel-sgNTC	Q15052_S225	ARHGEF6:Q15052_S225	0.404694	-5.06196	12	-2.04855	0.00323299		0	0
Q15052	ARHGEF6	Rac/Cdc42 guanine nucleotide exchange factor 6	9459	sgNF1-sgNTC	Q15052_S225	ARHGEF6:Q15052_S225	0.404694	-4.29853	12	-1.73959	0.0118291		0	0
Q15052	ARHGEF6	Rac/Cdc42 guanine nucleotide exchange factor 6	9459	sgNF1-sgNTC	Q15052_S640	ARHGEF6:Q15052_S640	0.281846	-3.25381	12	-0.917074	0.0463796		0	0
Q15052	ARHGEF6	Rac/Cdc42 guanine nucleotide exchange factor 6	9459	sgNF1-sgNTC_Sel	Q15052_S640	ARHGEF6:Q15052_S640	0.281846	-5.33703	12	-1.50422	0.00203207		0	0
Q14155	ARHGEF7	Rho guanine nucleotide exchange factor 7	8874	sgNF1_Sel-sgNTC	Q14155_S518	ARHGEF7:Q14155_S518	0.108327	-3.63442	12	-0.393708	0.0206463		0	0
Q14155	ARHGEF7	Rho guanine nucleotide exchange factor 7	8874	sgNF1_Sel-sgNTC_Sel	Q14155_S518	ARHGEF7:Q14155_S518	0.108327	-3.21351	12	-0.348112	0.0456529		0	0
Q14155	ARHGEF7	Rho guanine nucleotide exchange factor 7	8874	sgNTC_Sel-sgNTC	Q14155_S676	ARHGEF7:Q14155_S676	0.359407	5.47299	12	1.96703	0.00381984		0	0
Q14155	ARHGEF7	Rho guanine nucleotide exchange factor 7	8874	sgNF1_Sel-sgNTC	Q14155_S676	ARHGEF7:Q14155_S676	0.359407	5.01304	12	1.80172	0.00343314		0	0
O14497	ARID1A	AT-rich interaction domain 1A	8289	sgNTC_Sel-sgNTC	O14497_S363;O14497_S382	ARID1A:O14497_S363;O14497_S382	0.33371	3.41955	12	1.14114	0.0466391		0	0
O14497	ARID1A	AT-rich interaction domain 1A	8289	sgNF1_Sel-sgNTC	O14497_S363;O14497_S382	ARID1A:O14497_S363;O14497_S382	0.33371	3.23557	12	1.07974	0.0358854		0	0
O14497	ARID1A	AT-rich interaction domain 1A	8289	sgNF1-sgNTC	O14497_S363;O14497_S382	ARID1A:O14497_S363;O14497_S382	0.33371	3.34817	12	1.11732	0.0406659		0	0
O14497	ARID1A	AT-rich interaction domain 1A	8289	sgNTC_Sel-sgNTC	O14497_S367;O14497_S382	ARID1A:O14497_S367;O14497_S382	0.316014	4.13078	12	1.30538	0.0192407		0	0
O14497	ARID1A	AT-rich interaction domain 1A	8289	sgNF1_Sel-sgNTC	O14497_S367;O14497_S382	ARID1A:O14497_S367;O14497_S382	0.316014	4.16898	12	1.31746	0.0100419		0	0
O14497	ARID1A	AT-rich interaction domain 1A	8289	sgNTC_Sel-sgNTC	O14497_S367;O14497_T377	ARID1A:O14497_S367;O14497_T377	0.352476	3.74402	12	1.31968	0.031192		0	0
O14497	ARID1A	AT-rich interaction domain 1A	8289	sgNF1_Sel-sgNTC	O14497_S367;O14497_T377	ARID1A:O14497_S367;O14497_T377	0.352476	3.67181	12	1.29423	0.0196224		0	0
O14497	ARID1A	AT-rich interaction domain 1A	8289	sgNF1_Sel-sgNTC	O14497_S381	ARID1A:O14497_S381	0.202393	4.16471	12	0.842909	0.0101018		0	0
O14497	ARID1A	AT-rich interaction domain 1A	8289	sgNF1_Sel-sgNTC_Sel	O14497_S381	ARID1A:O14497_S381	0.202393	3.47772	12	0.703868	0.0319843		0	0
O14497	ARID1A	AT-rich interaction domain 1A	8289	sgNF1-sgNTC	O14497_S381	ARID1A:O14497_S381	0.202393	3.95864	12	0.801204	0.0183586		0	0
O14497	ARID1A	AT-rich interaction domain 1A	8289	sgNF1-sgNTC_Sel	O14497_S381	ARID1A:O14497_S381	0.202393	3.27166	12	0.662162	0.0323488		0	0
O14497	ARID1A	AT-rich interaction domain 1A	8289	sgNF1_Sel-sgNTC	O14497_S382	ARID1A:O14497_S382	0.198509	4.2267	12	0.83904	0.00932606		0	0
O14497	ARID1A	AT-rich interaction domain 1A	8289	sgNF1_Sel-sgNTC_Sel	O14497_S382	ARID1A:O14497_S382	0.198509	3.23611	12	0.642398	0.0443301		0	0
O14497	ARID1A	AT-rich interaction domain 1A	8289	sgNF1-sgNTC	O14497_S382	ARID1A:O14497_S382	0.198509	4.0823	12	0.810374	0.0155654		0	0
O14497	ARID1A	AT-rich interaction domain 1A	8289	sgNF1-sgNTC_Sel	O14497_S382	ARID1A:O14497_S382	0.198509	3.09171	12	0.613733	0.0416306		0	0
O14497	ARID1A	AT-rich interaction domain 1A	8289	sgNF1-sgNTC_Sel	O14497_T1888	ARID1A:O14497_T1888	0.31486	3.17633	12	1.0001	0.0369774		0	0
Q8NFD5	ARID1B	AT-rich interaction domain 1B	57492	sgNF1_Sel-sgNTC	Q8NFD5_S1549;Q8NFD5_S1555	ARID1B:Q8NFD5_S1549;Q8NFD5_S1555	0.158959	8.02866	12	1.27623	0.000150043		0	0
Q8NFD5	ARID1B	AT-rich interaction domain 1B	57492	sgNF1_Sel-sgNTC_Sel	Q8NFD5_S1549;Q8NFD5_S1555	ARID1B:Q8NFD5_S1549;Q8NFD5_S1555	0.158959	7.40587	12	1.17723	0.000354943		0	0
Q8NFD5	ARID1B	AT-rich interaction domain 1B	57492	sgNF1-sgNTC	Q8NFD5_S1549;Q8NFD5_S1555	ARID1B:Q8NFD5_S1549;Q8NFD5_S1555	0.158959	8.81896	12	1.40185	0.000111934		0	0
Q8NFD5	ARID1B	AT-rich interaction domain 1B	57492	sgNF1-sgNTC_Sel	Q8NFD5_S1549;Q8NFD5_S1555	ARID1B:Q8NFD5_S1549;Q8NFD5_S1555	0.158959	8.19616	12	1.30285	9.07e-05		0	0
Q8NFD5	ARID1B	AT-rich interaction domain 1B	57492	sgNF1-sgNTC_Sel	Q8NFD5_S1555	ARID1B:Q8NFD5_S1555	0.729995	3.4536	12	2.52111	0.0251867		0.3125	0
P29374	ARID4A	AT-rich interaction domain 4A	5926	sgNF1-sgNTC_Sel	P29374_S1140	ARID4A:P29374_S1140	0.536319	3.47103	12	1.86158	0.0245665		0	0
P29374	ARID4A	AT-rich interaction domain 4A	5926	sgNF1_Sel-sgNTC	P29374_S1140;P29374_S1145	ARID4A:P29374_S1140;P29374_S1145	0.217094	3.56628	12	0.774217	0.0226609		0	0
P29374	ARID4A	AT-rich interaction domain 4A	5926	sgNF1_Sel-sgNTC_Sel	P29374_S1140;P29374_S1145	ARID4A:P29374_S1140;P29374_S1145	0.217094	6.14347	12	1.33371	0.00122828		0	0
P29374	ARID4A	AT-rich interaction domain 4A	5926	sgNF1-sgNTC	P29374_S1140;P29374_S1145	ARID4A:P29374_S1140;P29374_S1145	0.217094	7.0615	12	1.53301	0.000495567		0	0
P29374	ARID4A	AT-rich interaction domain 4A	5926	sgNF1-sgNTC_Sel	P29374_S1140;P29374_S1145	ARID4A:P29374_S1140;P29374_S1145	0.217094	9.63868	12	2.0925	2.75e-05		0	0
P29374	ARID4A	AT-rich interaction domain 4A	5926	sgNF1_Sel-sgNTC	P29374_S147	ARID4A:P29374_S147	0.0773968	4.53501	12	0.350995	0.00626554		0	0
P29374	ARID4A	AT-rich interaction domain 4A	5926	sgNF1_Sel-sgNTC_Sel	P29374_S147	ARID4A:P29374_S147	0.0773968	3.67706	12	0.284593	0.0244242		0	0
P29374	ARID4A	AT-rich interaction domain 4A	5926	sgNF1-sgNTC	P29374_S147	ARID4A:P29374_S147	0.0773968	3.55468	12	0.27512	0.0310688		0	0
P29374	ARID4A	AT-rich interaction domain 4A	5926	sgNF1_Sel-sgNTC_Sel	P29374_T151	ARID4A:P29374_T151	0.1154	3.39664	12	0.391971	0.0357368		0	0
Q4LE39	ARID4B	AT-rich interaction domain 4B	51742	sgNF1-sgNTC_Sel	Q4LE39_S675	ARID4B:Q4LE39_S675	0.264261	3.12308	12	0.825309	0.0399048		0.0625	0
Q14865	ARID5B	AT-rich interaction domain 5B	84159	sgNF1-sgNTC_Sel	Q14865_S1002	ARID5B:Q14865_S1002	1.67995	-3.35763	12	-5.64064	0.0286795		0	0
Q14865	ARID5B	AT-rich interaction domain 5B	84159	sgNF1_Sel-sgNTC	Q14865_S1032	ARID5B:Q14865_S1032	0.295561	-5.87843	12	-1.73744	0.00124869		0	0
Q14865	ARID5B	AT-rich interaction domain 5B	84159	sgNF1_Sel-sgNTC_Sel	Q14865_S1032	ARID5B:Q14865_S1032	0.295561	-3.86456	12	-1.14221	0.0188127		0	0
Q14865	ARID5B	AT-rich interaction domain 5B	84159	sgNF1-sgNTC	Q14865_S1032	ARID5B:Q14865_S1032	0.295561	-4.22893	12	-1.24991	0.0128484		0	0
Q9Y2Y0	ARL2BP	ADP ribosylation factor like GTPase 2 binding protein	23568	sgNF1-sgNTC_Sel	Q9Y2Y0_S153	ARL2BP:Q9Y2Y0_S153	0.479138	-4.54579	12	-2.17806	0.00562133		0	0
Q66PJ3	ARL6IP4	ADP ribosylation factor like GTPase 6 interacting protein 4	51329	sgNF1_Sel-sgNTC	Q66PJ3_S239	ARL6IP4:Q66PJ3_S239	0.229341	-3.65147	12	-0.837431	0.0201768		0	0
Q66PJ3	ARL6IP4	ADP ribosylation factor like GTPase 6 interacting protein 4	51329	sgNF1_Sel-sgNTC	Q66PJ3_S241	ARL6IP4:Q66PJ3_S241	0.276352	-3.94946	12	-1.09144	0.0134081		0	0
Q66PJ3	ARL6IP4	ADP ribosylation factor like GTPase 6 interacting protein 4	51329	sgNF1-sgNTC	Q66PJ3_S332	ARL6IP4:Q66PJ3_S332	0.318073	-3.2096	12	-1.02089	0.0491751		0.0625	0
Q9UH62	ARMCX3	armadillo repeat containing X-linked 3	51566	sgNF1_Sel-sgNTC	Q9UH62_S110	ARMCX3:Q9UH62_S110	0.0924476	-9.99276	12	-0.923806	3.09e-05		0	0
Q9UH62	ARMCX3	armadillo repeat containing X-linked 3	51566	sgNF1_Sel-sgNTC_Sel	Q9UH62_S110	ARMCX3:Q9UH62_S110	0.0924476	-8.31613	12	-0.768806	0.000151964		0	0
Q9UH62	ARMCX3	armadillo repeat containing X-linked 3	51566	sgNF1-sgNTC	Q9UH62_S110	ARMCX3:Q9UH62_S110	0.0924476	-10.3689	12	-0.95858	4.17e-05		0	0
Q9UH62	ARMCX3	armadillo repeat containing X-linked 3	51566	sgNF1-sgNTC_Sel	Q9UH62_S110	ARMCX3:Q9UH62_S110	0.0924476	-8.69228	12	-0.80358	5.83e-05		0	0
Q9UH62	ARMCX3	armadillo repeat containing X-linked 3	51566	sgNF1-sgNTC	Q9UH62_T116	ARMCX3:Q9UH62_T116	0.148038	-3.40669	12	-0.504318	0.03754		0	0
Q9UH62	ARMCX3	armadillo repeat containing X-linked 3	51566	sgNF1-sgNTC_Sel	Q9UH62_T116	ARMCX3:Q9UH62_T116	0.148038	-3.74701	12	-0.5547	0.016765		0	0
P27540	ARNT	aryl hydrocarbon receptor nuclear translocator	405	sgNF1_Sel-sgNTC	P27540_S77	ARNT:P27540_S77	0.246716	-3.33963	12	-0.823941	0.0311373		0.166667	0
P27540	ARNT	aryl hydrocarbon receptor nuclear translocator	405	sgNF1_Sel-sgNTC_Sel	P27540_S77	ARNT:P27540_S77	0.246716	-3.22613	12	-0.795939	0.0448693		0.166667	0
O15143	ARPC1B	actin related protein 2/3 complex subunit 1B	10095	sgNTC_Sel-sgNTC	O15143_S311	ARPC1B:O15143_S311	0.322811	5.16867	12	1.66851	0.00537823		0	0
O15143	ARPC1B	actin related protein 2/3 complex subunit 1B	10095	sgNF1_Sel-sgNTC_Sel	O15143_S311	ARPC1B:O15143_S311	0.322811	-6.32806	12	-2.04277	0.00100997		0	0
O15143	ARPC1B	actin related protein 2/3 complex subunit 1B	10095	sgNF1-sgNTC	O15143_S311	ARPC1B:O15143_S311	0.322811	-4.40865	12	-1.42316	0.0102923		0	0
O15143	ARPC1B	actin related protein 2/3 complex subunit 1B	10095	sgNF1-sgNTC_Sel	O15143_S311	ARPC1B:O15143_S311	0.322811	-9.57732	12	-3.09167	2.89e-05		0	0
O15143	ARPC1B	actin related protein 2/3 complex subunit 1B	10095	sgNTC_Sel-sgNTC	O15143_T315	ARPC1B:O15143_T315	0.42525	4.04848	12	1.72162	0.021414		0	0
O15143	ARPC1B	actin related protein 2/3 complex subunit 1B	10095	sgNF1_Sel-sgNTC_Sel	O15143_T315	ARPC1B:O15143_T315	0.42525	-5.21471	12	-2.21756	0.00345432		0	0
O15143	ARPC1B	actin related protein 2/3 complex subunit 1B	10095	sgNF1-sgNTC	O15143_T315	ARPC1B:O15143_T315	0.42525	-3.71243	12	-1.57871	0.0251517		0	0
O15143	ARPC1B	actin related protein 2/3 complex subunit 1B	10095	sgNF1-sgNTC_Sel	O15143_T315	ARPC1B:O15143_T315	0.42525	-7.76092	12	-3.30033	0.000139761		0	0
P56211	ARPP19	cAMP regulated phosphoprotein 19	10776	sgNTC_Sel-sgNTC	P56211_S2	ARPP19:P56211_S2	0.532879	3.83951	12	2.04599	0.0278106		0	0
P56211	ARPP19	cAMP regulated phosphoprotein 19	10776	sgNF1-sgNTC_Sel	P56211_S2	ARPP19:P56211_S2	0.532879	-3.50664	12	-1.86861	0.0234561		0	0
Q9ULH1	ASAP1	ArfGAP with SH3 domain, ankyrin repeat and PH domain 1	50807	sgNTC_Sel-sgNTC	Q9ULH1_S1008	ASAP1:Q9ULH1_S1008	0.988554	3.48052	12	3.44068	0.043135		0.125	0
Q9ULH1	ASAP1	ArfGAP with SH3 domain, ankyrin repeat and PH domain 1	50807	sgNF1-sgNTC_Sel	Q9ULH1_S1027	ASAP1:Q9ULH1_S1027	0.564139	3.70799	11	2.09182	0.0197293		0.125	0
Q9ULH1	ASAP1	ArfGAP with SH3 domain, ankyrin repeat and PH domain 1	50807	sgNF1_Sel-sgNTC_Sel	Q9ULH1_S1032	ASAP1:Q9ULH1_S1032	0.401767	4.44134	12	1.78438	0.0089512		0	0
Q9ULH1	ASAP1	ArfGAP with SH3 domain, ankyrin repeat and PH domain 1	50807	sgNF1-sgNTC	Q9ULH1_S1032	ASAP1:Q9ULH1_S1032	0.401767	4.36667	12	1.75439	0.0108439		0	0
Q9ULH1	ASAP1	ArfGAP with SH3 domain, ankyrin repeat and PH domain 1	50807	sgNF1-sgNTC_Sel	Q9ULH1_S1032	ASAP1:Q9ULH1_S1032	0.401767	6.02214	12	2.4195	0.00089409		0	0
Q9ULH1	ASAP1	ArfGAP with SH3 domain, ankyrin repeat and PH domain 1	50807	sgNF1_Sel-sgNTC	Q9ULH1_S733	ASAP1:Q9ULH1_S733	1.27609	3.22141	12	4.11081	0.0365369		0.3125	0
Q9ULH1	ASAP1	ArfGAP with SH3 domain, ankyrin repeat and PH domain 1	50807	sgNF1-sgNTC	Q9ULH1_S733	ASAP1:Q9ULH1_S733	1.27609	3.46367	12	4.41996	0.0349086		0.3125	0
Q9ULH1	ASAP1	ArfGAP with SH3 domain, ankyrin repeat and PH domain 1	50807	sgNTC_Sel-sgNTC	Q9ULH1_S743	ASAP1:Q9ULH1_S743	0.509656	4.675	12	2.38265	0.00966677		0	0
Q9ULH1	ASAP1	ArfGAP with SH3 domain, ankyrin repeat and PH domain 1	50807	sgNF1_Sel-sgNTC	Q9ULH1_S743	ASAP1:Q9ULH1_S743	0.509656	5.33375	12	2.71838	0.00230854		0	0
Q9ULH1	ASAP1	ArfGAP with SH3 domain, ankyrin repeat and PH domain 1	50807	sgNF1-sgNTC	Q9ULH1_S743	ASAP1:Q9ULH1_S743	0.509656	3.30309	12	1.68344	0.0432713		0	0
Q9ULH1	ASAP1	ArfGAP with SH3 domain, ankyrin repeat and PH domain 1	50807	sgNTC_Sel-sgNTC	Q9ULH1_S744	ASAP1:Q9ULH1_S744	0.291399	8.21799	10	2.39471	0.000551217		0.25	0
Q9ULH1	ASAP1	ArfGAP with SH3 domain, ankyrin repeat and PH domain 1	50807	sgNF1_Sel-sgNTC	Q9ULH1_S744	ASAP1:Q9ULH1_S744	0.291399	9.13244	10	2.66118	0.000150043		0.25	0
Q9ULH1	ASAP1	ArfGAP with SH3 domain, ankyrin repeat and PH domain 1	50807	sgNF1-sgNTC	Q9ULH1_S744	ASAP1:Q9ULH1_S744	0.291399	6.61238	10	1.92684	0.00157098		0.25	0
Q9ULH1	ASAP1	ArfGAP with SH3 domain, ankyrin repeat and PH domain 1	50807	sgNTC_Sel-sgNTC	Q9ULH1_S746	ASAP1:Q9ULH1_S746	0.424155	6.35728	12	2.69647	0.00146759		0	0
Q9ULH1	ASAP1	ArfGAP with SH3 domain, ankyrin repeat and PH domain 1	50807	sgNF1_Sel-sgNTC	Q9ULH1_S746	ASAP1:Q9ULH1_S746	0.424155	7.24367	12	3.07244	0.000297324		0	0
Q9ULH1	ASAP1	ArfGAP with SH3 domain, ankyrin repeat and PH domain 1	50807	sgNF1-sgNTC	Q9ULH1_S746	ASAP1:Q9ULH1_S746	0.424155	5.39489	12	2.28827	0.00309007		0	0
Q9NR48	ASH1L	ASH1 like histone lysine methyltransferase	55870	sgNTC_Sel-sgNTC	Q9NR48_S1746	ASH1L:Q9NR48_S1746	0.265995	-3.68737	11	-0.980821	0.0369115		0.125	0
Q9NR48	ASH1L	ASH1 like histone lysine methyltransferase	55870	sgNTC_Sel-sgNTC	Q9NR48_S1752	ASH1L:Q9NR48_S1752	0.195153	-6.12711	12	-1.19573	0.00185377		0	0
Q9NR48	ASH1L	ASH1 like histone lysine methyltransferase	55870	sgNF1_Sel-sgNTC_Sel	Q9NR48_S1752	ASH1L:Q9NR48_S1752	0.195153	3.6033	12	0.703196	0.0268464		0	0
Q9NR48	ASH1L	ASH1 like histone lysine methyltransferase	55870	sgNF1-sgNTC_Sel	Q9NR48_S1752	ASH1L:Q9NR48_S1752	0.195153	3.54224	12	0.69128	0.0223492		0	0
Q9NR48	ASH1L	ASH1 like histone lysine methyltransferase	55870	sgNTC_Sel-sgNTC	Q9NR48_S1754	ASH1L:Q9NR48_S1754	0.58797	-4.30865	12	-2.53336	0.0153481		0	0
Q9NR48	ASH1L	ASH1 like histone lysine methyltransferase	55870	sgNF1_Sel-sgNTC_Sel	Q9NR48_S1754	ASH1L:Q9NR48_S1754	0.58797	3.48435	12	2.0487	0.0317358		0	0
Q9NR48	ASH1L	ASH1 like histone lysine methyltransferase	55870	sgNF1-sgNTC_Sel	Q9NR48_S1754	ASH1L:Q9NR48_S1754	0.58797	3.36436	12	1.97814	0.0284514		0	0
Q12797	ASPH	aspartate beta-hydroxylase	444	sgNTC_Sel-sgNTC	Q12797_S14;Q12797_S18	ASPH:Q12797_S14;Q12797_S18	0.922039	-8.09563	3	-7.46449	0.0391427		0.75	0
Q12797	ASPH	aspartate beta-hydroxylase	444	sgNF1_Sel-sgNTC_Sel	Q12797_S14;Q12797_S18	ASPH:Q12797_S14;Q12797_S18	0.798509	8.91955	3	7.12234	0.0232679		0.625	0
Q12797	ASPH	aspartate beta-hydroxylase	444	sgNF1-sgNTC_Sel	Q12797_S14;Q12797_S18	ASPH:Q12797_S14;Q12797_S18	0.752842	10.42	3	7.84463	0.0125287		0.5	0
Q8IZT6	ASPM	assembly factor for spindle microtubules	259266	sgNF1_Sel-sgNTC	Q8IZT6_S425	ASPM:Q8IZT6_S425	0.20015	8.25975	12	1.65319	0.000123486		0	0
Q8IZT6	ASPM	assembly factor for spindle microtubules	259266	sgNF1_Sel-sgNTC_Sel	Q8IZT6_S425	ASPM:Q8IZT6_S425	0.20015	11.2189	12	2.24547	2.35e-05		0	0
Q8IZT6	ASPM	assembly factor for spindle microtubules	259266	sgNF1-sgNTC	Q8IZT6_S425	ASPM:Q8IZT6_S425	0.20015	9.089	12	1.81916	9.21e-05		0	0
Q8IZT6	ASPM	assembly factor for spindle microtubules	259266	sgNF1-sgNTC_Sel	Q8IZT6_S425	ASPM:Q8IZT6_S425	0.20015	12.0482	12	2.41144	5.72e-06		0	0
Q8IZT6	ASPM	assembly factor for spindle microtubules	259266	sgNF1-sgNTC_Sel	Q8IZT6_S446	ASPM:Q8IZT6_S446	1.93963	3.03763	11	5.89187	0.0475853		0	0
Q8IZT6	ASPM	assembly factor for spindle microtubules	259266	sgNF1_Sel-sgNF1	Q8IZT6_S577	ASPM:Q8IZT6_S577	0.935401	-11.5312	7	-10.7863	0.00177116		0.25	0
Q8IZT6	ASPM	assembly factor for spindle microtubules	259266	sgNF1-sgNTC	Q8IZT6_S577	ASPM:Q8IZT6_S577	0.935401	10.8401	7	10.1399	0.000480624		0.25	0
Q8IZT6	ASPM	assembly factor for spindle microtubules	259266	sgNF1-sgNTC_Sel	Q8IZT6_S577	ASPM:Q8IZT6_S577	0.824946	12.4751	7	10.2913	0.000135359		0.125	0
Q9BZE9	ASPSCR1	ASPSCR1 tether for SLC2A4, UBX domain containing	79058	sgNTC_Sel-sgNTC	Q9BZE9_S274	ASPSCR1:Q9BZE9_S274	0.624785	-3.83615	12	-2.39677	0.0278832		0	0
Q9BZE9	ASPSCR1	ASPSCR1 tether for SLC2A4, UBX domain containing	79058	sgNF1-sgNTC_Sel	Q9BZE9_S274	ASPSCR1:Q9BZE9_S274	0.624785	3.02438	12	1.88959	0.0454783		0	0
Q9BZE9	ASPSCR1	ASPSCR1 tether for SLC2A4, UBX domain containing	79058	sgNTC_Sel-sgNTC	Q9BZE9_S275	ASPSCR1:Q9BZE9_S275	0.270288	-4.66021	12	-1.2596	0.00986495		0	0
Q9BZE9	ASPSCR1	ASPSCR1 tether for SLC2A4, UBX domain containing	79058	sgNF1_Sel-sgNTC	Q9BZE9_S275	ASPSCR1:Q9BZE9_S275	0.270288	-4.18706	12	-1.13171	0.00980699		0.0625	0
Q9BZE9	ASPSCR1	ASPSCR1 tether for SLC2A4, UBX domain containing	79058	sgNF1_Sel-sgNF1	Q9BZE9_S275	ASPSCR1:Q9BZE9_S275	0.270288	-4.28348	12	-1.15777	0.0424359		0.0625	0
Q9BZE9	ASPSCR1	ASPSCR1 tether for SLC2A4, UBX domain containing	79058	sgNF1-sgNTC_Sel	Q9BZE9_S275	ASPSCR1:Q9BZE9_S275	0.270288	4.75663	12	1.28566	0.00423835		0	0
Q9BZE9	ASPSCR1	ASPSCR1 tether for SLC2A4, UBX domain containing	79058	sgNF1_Sel-sgNTC	Q9BZE9_S500	ASPSCR1:Q9BZE9_S500	0.278856	-3.84755	12	-1.07291	0.0154495		0	0
Q76L83	ASXL2	ASXL transcriptional regulator 2	55252	sgNF1_Sel-sgNTC	Q76L83_S137	ASXL2:Q76L83_S137	0.235841	5.60903	12	1.32284	0.0016696		0	0
Q76L83	ASXL2	ASXL transcriptional regulator 2	55252	sgNF1-sgNTC	Q76L83_S137	ASXL2:Q76L83_S137	0.235841	3.99328	12	0.94178	0.0175683		0	0
Q76L83	ASXL2	ASXL transcriptional regulator 2	55252	sgNTC_Sel-sgNTC	Q76L83_S139	ASXL2:Q76L83_S139	0.23985	3.50083	12	0.839671	0.0420397		0	0
Q76L83	ASXL2	ASXL transcriptional regulator 2	55252	sgNF1_Sel-sgNTC	Q76L83_S139	ASXL2:Q76L83_S139	0.23985	6.2639	12	1.50239	0.000809412		0	0
Q76L83	ASXL2	ASXL transcriptional regulator 2	55252	sgNF1-sgNTC	Q76L83_S139	ASXL2:Q76L83_S139	0.23985	4.67039	12	1.12019	0.00730774		0	0
Q76L83	ASXL2	ASXL transcriptional regulator 2	55252	sgNTC_Sel-sgNTC	Q76L83_S571	ASXL2:Q76L83_S571	0.882049	3.62057	12	3.19352	0.0364227		0	0
Q76L83	ASXL2	ASXL transcriptional regulator 2	55252	sgNF1-sgNTC_Sel	Q76L83_T573	ASXL2:Q76L83_T573	0.565196	-4.15477	8	-2.34826	0.0185676		0.25	0
Q6PL18	ATAD2	ATPase family AAA domain containing 2	29028	sgNF1_Sel-sgNTC	Q6PL18_S1139	ATAD2:Q6PL18_S1139	0.178748	10.1522	11	1.81469	4.63e-05		0.125	0
Q6PL18	ATAD2	ATPase family AAA domain containing 2	29028	sgNF1_Sel-sgNTC_Sel	Q6PL18_S1139	ATAD2:Q6PL18_S1139	0.165488	9.99084	11	1.65337	7.04e-05		0	0
Q6PL18	ATAD2	ATPase family AAA domain containing 2	29028	sgNF1-sgNTC	Q6PL18_S1139	ATAD2:Q6PL18_S1139	0.178748	11.5384	11	2.06247	3.53e-05		0.125	0
Q6PL18	ATAD2	ATPase family AAA domain containing 2	29028	sgNF1-sgNTC_Sel	Q6PL18_S1139	ATAD2:Q6PL18_S1139	0.165488	11.4881	11	1.90115	1.34e-05		0	0
Q6PL18	ATAD2	ATPase family AAA domain containing 2	29028	sgNF1_Sel-sgNTC	Q6PL18_S327	ATAD2:Q6PL18_S327	0.460881	3.92571	12	1.80929	0.0138049		0	0
Q6PL18	ATAD2	ATPase family AAA domain containing 2	29028	sgNF1_Sel-sgNTC_Sel	Q6PL18_S327	ATAD2:Q6PL18_S327	0.460881	6.09612	12	2.80959	0.00128149		0	0
Q6PL18	ATAD2	ATPase family AAA domain containing 2	29028	sgNF1-sgNTC	Q6PL18_S327	ATAD2:Q6PL18_S327	0.460881	4.0384	12	1.86122	0.0165745		0	0
Q6PL18	ATAD2	ATPase family AAA domain containing 2	29028	sgNF1-sgNTC_Sel	Q6PL18_S327	ATAD2:Q6PL18_S327	0.460881	6.2088	12	2.86152	0.000723276		0	0
Q6PL18	ATAD2	ATPase family AAA domain containing 2	29028	sgNF1_Sel-sgNTC	Q6PL18_S337	ATAD2:Q6PL18_S337	1.05299	3.7567	10	3.95578	0.0220926		0.1875	0
Q6PL18	ATAD2	ATPase family AAA domain containing 2	29028	sgNF1_Sel-sgNTC_Sel	Q6PL18_S337	ATAD2:Q6PL18_S337	1.05299	4.1132	10	4.33117	0.0178118		0.3125	0
Q6PL18	ATAD2	ATPase family AAA domain containing 2	29028	sgNF1-sgNTC	Q6PL18_S337	ATAD2:Q6PL18_S337	1.05299	3.74634	10	3.94487	0.0301809		0.1875	0
Q6PL18	ATAD2	ATPase family AAA domain containing 2	29028	sgNF1-sgNTC_Sel	Q6PL18_S337	ATAD2:Q6PL18_S337	1.05299	4.10284	10	4.32026	0.0137007		0.3125	0
Q6PL18	ATAD2	ATPase family AAA domain containing 2	29028	sgNTC_Sel-sgNTC	Q6PL18_S337;Q6PL18_S342	ATAD2:Q6PL18_S337;Q6PL18_S342	1.65359	3.61253	11	5.97365	0.0400212		0.125	0
Q6PL18	ATAD2	ATPase family AAA domain containing 2	29028	sgNF1_Sel-sgNTC	Q6PL18_S337;Q6PL18_S342	ATAD2:Q6PL18_S337;Q6PL18_S342	1.65359	5.27406	11	8.72113	0.00309366		0.125	0
Q6PL18	ATAD2	ATPase family AAA domain containing 2	29028	sgNF1-sgNTC	Q6PL18_S337;Q6PL18_S342	ATAD2:Q6PL18_S337;Q6PL18_S342	1.65359	4.63102	11	7.65782	0.00909609		0.125	0
Q6PL18	ATAD2	ATPase family AAA domain containing 2	29028	sgNF1_Sel-sgNTC	Q6PL18_S342	ATAD2:Q6PL18_S342	2.20843	3.79571	11	8.38254	0.018527		0.125	0
Q6PL18	ATAD2	ATPase family AAA domain containing 2	29028	sgNF1-sgNTC	Q6PL18_S342	ATAD2:Q6PL18_S342	2.20843	3.77722	11	8.34172	0.0257225		0.125	0
Q6PL18	ATAD2	ATPase family AAA domain containing 2	29028	sgNTC_Sel-sgNTC	Q6PL18_S85	ATAD2:Q6PL18_S85	0.424435	18.0606	7	7.66556	5.77e-05		0.625	0
Q6PL18	ATAD2	ATPase family AAA domain containing 2	29028	sgNF1_Sel-sgNTC	Q6PL18_S85	ATAD2:Q6PL18_S85	0.387454	27.6885	7	10.728	4.8e-06		0.375	0
Q6PL18	ATAD2	ATPase family AAA domain containing 2	29028	sgNF1_Sel-sgNTC_Sel	Q6PL18_S85	ATAD2:Q6PL18_S85	0.300121	10.2041	7	3.06248	0.000620445		0.25	0
Q6PL18	ATAD2	ATPase family AAA domain containing 2	29028	sgNF1-sgNTC	Q6PL18_S85	ATAD2:Q6PL18_S85	0.387454	27.6508	7	10.7134	1.11e-05		0.375	0
Q6PL18	ATAD2	ATPase family AAA domain containing 2	29028	sgNF1-sgNTC_Sel	Q6PL18_S85	ATAD2:Q6PL18_S85	0.300121	10.1554	7	3.04785	0.000382856		0.25	0
Q6PL18	ATAD2	ATPase family AAA domain containing 2	29028	sgNF1_Sel-sgNTC	Q6PL18_S88	ATAD2:Q6PL18_S88	0.249656	7.36851	7	1.8396	0.0020852		0.25	0
Q6PL18	ATAD2	ATPase family AAA domain containing 2	29028	sgNF1_Sel-sgNTC_Sel	Q6PL18_S88	ATAD2:Q6PL18_S88	0.322305	9.46206	7	3.04967	0.000882201		0.375	0
Q6PL18	ATAD2	ATPase family AAA domain containing 2	29028	sgNF1-sgNTC	Q6PL18_S88	ATAD2:Q6PL18_S88	0.249656	8.38488	7	2.09334	0.00169828		0.25	0
Q6PL18	ATAD2	ATPase family AAA domain containing 2	29028	sgNF1-sgNTC_Sel	Q6PL18_S88	ATAD2:Q6PL18_S88	0.322305	10.2493	7	3.30341	0.000364969		0.375	0
Q6PL18	ATAD2	ATPase family AAA domain containing 2	29028	sgNF1_Sel-sgNTC	Q6PL18_T1245	ATAD2:Q6PL18_T1245	0.215479	12.0985	12	2.60698	8.04e-06		0.0625	0
Q6PL18	ATAD2	ATPase family AAA domain containing 2	29028	sgNF1_Sel-sgNTC_Sel	Q6PL18_T1245	ATAD2:Q6PL18_T1245	0.215479	12.0001	12	2.58577	1.6e-05		0	0
Q6PL18	ATAD2	ATPase family AAA domain containing 2	29028	sgNF1-sgNTC	Q6PL18_T1245	ATAD2:Q6PL18_T1245	0.215479	10.5128	12	2.2653	3.95e-05		0.0625	0
Q6PL18	ATAD2	ATPase family AAA domain containing 2	29028	sgNF1-sgNTC_Sel	Q6PL18_T1245	ATAD2:Q6PL18_T1245	0.215479	10.4144	12	2.24409	1.56e-05		0	0
Q9ULI0	ATAD2B	ATPase family AAA domain containing 2B	54454	sgNF1-sgNTC_Sel	Q9ULI0_S81	ATAD2B:Q9ULI0_S81	1.04608	3.60836	9	3.77462	0.028612		0.25	0
Q9ULI0	ATAD2B	ATPase family AAA domain containing 2B	54454	sgNF1-sgNTC_Sel	Q9ULI0_S86	ATAD2B:Q9ULI0_S86	1.58554	3.22441	12	5.11243	0.0345193		0	0
P17544	ATF7	activating transcription factor 7	11016	sgNF1_Sel-sgNTC	P17544_S417	ATF7:P17544_S417	0.299454	-3.54917	12	-1.06281	0.0232702		0	0
P17544	ATF7	activating transcription factor 7	11016	sgNF1_Sel-sgNTC_Sel	P17544_S417	ATF7:P17544_S417	0.299454	-4.16966	12	-1.24862	0.0126483		0	0
P17544	ATF7	activating transcription factor 7	11016	sgNF1-sgNTC	P17544_S417	ATF7:P17544_S417	0.299454	-4.10103	12	-1.22807	0.0152315		0	0
P17544	ATF7	activating transcription factor 7	11016	sgNF1-sgNTC_Sel	P17544_S417	ATF7:P17544_S417	0.299454	-4.72152	12	-1.41388	0.0044429		0	0
P17544	ATF7	activating transcription factor 7	11016	sgNF1_Sel-sgNTC_Sel	P17544_S418	ATF7:P17544_S418	0.325451	-3.32341	12	-1.08161	0.0392502		0	0
P17544	ATF7	activating transcription factor 7	11016	sgNF1-sgNTC	P17544_S418	ATF7:P17544_S418	0.325451	-3.25904	12	-1.06066	0.0460447		0	0
P17544	ATF7	activating transcription factor 7	11016	sgNF1-sgNTC_Sel	P17544_S418	ATF7:P17544_S418	0.325451	-4.18871	12	-1.36322	0.00914822		0	0
P17544	ATF7	activating transcription factor 7	11016	sgNF1_Sel-sgNTC	P17544_S423	ATF7:P17544_S423	0.295382	-3.3965	12	-1.00326	0.0287007		0	0
P17544	ATF7	activating transcription factor 7	11016	sgNF1_Sel-sgNTC_Sel	P17544_S423	ATF7:P17544_S423	0.295382	-4.02609	12	-1.18923	0.0151372		0	0
P17544	ATF7	activating transcription factor 7	11016	sgNF1-sgNTC	P17544_S423	ATF7:P17544_S423	0.295382	-4.17415	12	-1.23297	0.0138242		0	0
P17544	ATF7	activating transcription factor 7	11016	sgNF1-sgNTC_Sel	P17544_S423	ATF7:P17544_S423	0.295382	-4.80375	12	-1.41894	0.00401474		0	0
Q6VMQ6	ATF7IP	activating transcription factor 7 interacting protein	55729	sgNTC_Sel-sgNTC	Q6VMQ6_S559	ATF7IP:Q6VMQ6_S559	0.157085	8.60674	12	1.35199	0.000160973		0	0
Q6VMQ6	ATF7IP	activating transcription factor 7 interacting protein	55729	sgNF1_Sel-sgNTC	Q6VMQ6_S559	ATF7IP:Q6VMQ6_S559	0.157085	8.24001	12	1.29438	0.000125138		0	0
Q6VMQ6	ATF7IP	activating transcription factor 7 interacting protein	55729	sgNF1_Sel-sgNF1	Q6VMQ6_S559	ATF7IP:Q6VMQ6_S559	0.157085	6.17561	12	0.970096	0.0058661		0	0
Q6VMQ6	ATF7IP	activating transcription factor 7 interacting protein	55729	sgNF1-sgNTC_Sel	Q6VMQ6_S559	ATF7IP:Q6VMQ6_S559	0.157085	-6.54234	12	-1.0277	0.00049874		0	0
Q6VMQ6	ATF7IP	activating transcription factor 7 interacting protein	55729	sgNTC_Sel-sgNTC	Q6VMQ6_S567	ATF7IP:Q6VMQ6_S567	0.0808351	15.6318	12	1.2636	2.44e-06		0	0
Q6VMQ6	ATF7IP	activating transcription factor 7 interacting protein	55729	sgNF1_Sel-sgNTC	Q6VMQ6_S567	ATF7IP:Q6VMQ6_S567	0.0808351	14.2517	12	1.15204	2.56e-06		0	0
Q6VMQ6	ATF7IP	activating transcription factor 7 interacting protein	55729	sgNF1_Sel-sgNF1	Q6VMQ6_S567	ATF7IP:Q6VMQ6_S567	0.0808351	8.49272	12	0.686509	0.000822555		0	0
Q6VMQ6	ATF7IP	activating transcription factor 7 interacting protein	55729	sgNF1-sgNTC	Q6VMQ6_S567	ATF7IP:Q6VMQ6_S567	0.0808351	5.75896	12	0.465526	0.00205533		0	0
Q6VMQ6	ATF7IP	activating transcription factor 7 interacting protein	55729	sgNF1-sgNTC_Sel	Q6VMQ6_S567	ATF7IP:Q6VMQ6_S567	0.0808351	-9.87283	12	-0.798071	2.32e-05		0	0
Q6VMQ6	ATF7IP	activating transcription factor 7 interacting protein	55729	sgNF1_Sel-sgNTC_Sel	Q6VMQ6_T118	ATF7IP:Q6VMQ6_T118	0.142357	3.90363	12	0.555709	0.0177933		0	0
Q6VMQ6	ATF7IP	activating transcription factor 7 interacting protein	55729	sgNF1-sgNTC_Sel	Q6VMQ6_T118	ATF7IP:Q6VMQ6_T118	0.142357	3.01902	12	0.429778	0.0457699		0	0
Q96BY7	ATG2B	autophagy related 2B	55102	sgNTC_Sel-sgNTC	Q96BY7_S239	ATG2B:Q96BY7_S239	0.117794	-4.44705	12	-0.523835	0.0129011		0	0
Q96BY7	ATG2B	autophagy related 2B	55102	sgNF1_Sel-sgNTC	Q96BY7_S239	ATG2B:Q96BY7_S239	0.117794	-6.94308	12	-0.817852	0.00040517		0	0
Q96BY7	ATG2B	autophagy related 2B	55102	sgNF1-sgNTC	Q96BY7_S239	ATG2B:Q96BY7_S239	0.117794	-3.52245	12	-0.414924	0.032383		0	0
Q96BY7	ATG2B	autophagy related 2B	55102	sgNTC_Sel-sgNTC	Q96BY7_S240	ATG2B:Q96BY7_S240	0.109698	-4.92152	12	-0.539881	0.00722016		0	0
Q96BY7	ATG2B	autophagy related 2B	55102	sgNF1_Sel-sgNTC	Q96BY7_S240	ATG2B:Q96BY7_S240	0.109698	-6.83846	12	-0.750166	0.000454899		0	0
Q96BY7	ATG2B	autophagy related 2B	55102	sgNF1-sgNTC	Q96BY7_S240	ATG2B:Q96BY7_S240	0.109698	-3.65115	12	-0.400525	0.0273014		0	0
Q7Z3C6	ATG9A	autophagy related 9A	79065	sgNTC_Sel-sgNTC	Q7Z3C6_S654	ATG9A:Q7Z3C6_S654	0.106709	-8.12195	12	-0.866681	0.000244644		0	0
Q7Z3C6	ATG9A	autophagy related 9A	79065	sgNF1_Sel-sgNTC	Q7Z3C6_S654	ATG9A:Q7Z3C6_S654	0.106709	-7.49951	12	-0.800262	0.000239382		0	0
Q7Z3C6	ATG9A	autophagy related 9A	79065	sgNF1_Sel-sgNF1	Q7Z3C6_S654	ATG9A:Q7Z3C6_S654	0.106709	-4.12955	12	-0.440659	0.0490403		0	0
Q7Z3C6	ATG9A	autophagy related 9A	79065	sgNF1-sgNTC	Q7Z3C6_S654	ATG9A:Q7Z3C6_S654	0.106709	-3.36996	12	-0.359603	0.0394934		0	0
Q7Z3C6	ATG9A	autophagy related 9A	79065	sgNF1-sgNTC_Sel	Q7Z3C6_S654	ATG9A:Q7Z3C6_S654	0.106709	4.75199	12	0.507078	0.00426104		0	0
Q7Z3C6	ATG9A	autophagy related 9A	79065	sgNTC_Sel-sgNTC	Q7Z3C6_S656	ATG9A:Q7Z3C6_S656	0.106441	-8.17147	12	-0.869778	0.000233515		0	0
Q7Z3C6	ATG9A	autophagy related 9A	79065	sgNF1_Sel-sgNTC	Q7Z3C6_S656	ATG9A:Q7Z3C6_S656	0.106441	-7.44825	12	-0.792798	0.000247386		0	0
Q7Z3C6	ATG9A	autophagy related 9A	79065	sgNF1-sgNTC	Q7Z3C6_S656	ATG9A:Q7Z3C6_S656	0.106441	-3.51148	12	-0.373765	0.0328198		0	0
Q7Z3C6	ATG9A	autophagy related 9A	79065	sgNF1-sgNTC_Sel	Q7Z3C6_S656	ATG9A:Q7Z3C6_S656	0.106441	4.65999	12	0.496013	0.00482736		0	0
Q7Z3C6	ATG9A	autophagy related 9A	79065	sgNF1_Sel-sgNTC	Q7Z3C6_S675	ATG9A:Q7Z3C6_S675	0.200887	-5.73517	12	-1.15212	0.00144585		0	0
Q7Z3C6	ATG9A	autophagy related 9A	79065	sgNF1-sgNTC	Q7Z3C6_S675	ATG9A:Q7Z3C6_S675	0.200887	-3.60322	12	-0.723838	0.0290123		0	0
Q7Z3C6	ATG9A	autophagy related 9A	79065	sgNTC_Sel-sgNTC	Q7Z3C6_S735	ATG9A:Q7Z3C6_S735	0.110648	5.34684	12	0.591617	0.00435118		0	0
Q7Z3C6	ATG9A	autophagy related 9A	79065	sgNF1_Sel-sgNTC	Q7Z3C6_S735	ATG9A:Q7Z3C6_S735	0.110648	8.79931	12	0.973625	8.08e-05		0	0
Q7Z3C6	ATG9A	autophagy related 9A	79065	sgNF1_Sel-sgNTC_Sel	Q7Z3C6_S735	ATG9A:Q7Z3C6_S735	0.110648	3.45247	12	0.382008	0.0331343		0	0
Q7Z3C6	ATG9A	autophagy related 9A	79065	sgNF1_Sel-sgNF1	Q7Z3C6_S735	ATG9A:Q7Z3C6_S735	0.110648	4.12419	12	0.456333	0.0491521		0	0
Q7Z3C6	ATG9A	autophagy related 9A	79065	sgNF1-sgNTC	Q7Z3C6_S735	ATG9A:Q7Z3C6_S735	0.110648	4.67512	12	0.517292	0.00725563		0	0
Q7Z3C6	ATG9A	autophagy related 9A	79065	sgNTC_Sel-sgNTC	Q7Z3C6_S738	ATG9A:Q7Z3C6_S738	0.180052	3.98412	12	0.717348	0.0232673		0	0
Q7Z3C6	ATG9A	autophagy related 9A	79065	sgNF1_Sel-sgNTC	Q7Z3C6_S738	ATG9A:Q7Z3C6_S738	0.180052	7.24688	12	1.30481	0.000296472		0	0
Q7Z3C6	ATG9A	autophagy related 9A	79065	sgNF1_Sel-sgNTC_Sel	Q7Z3C6_S738	ATG9A:Q7Z3C6_S738	0.180052	3.26276	12	0.587465	0.0425954		0	0
Q7Z3C6	ATG9A	autophagy related 9A	79065	sgNF1-sgNTC	Q7Z3C6_S738	ATG9A:Q7Z3C6_S738	0.180052	3.59915	12	0.648033	0.029193		0	0
Q7Z3C6	ATG9A	autophagy related 9A	79065	sgNTC_Sel-sgNTC	Q7Z3C6_S741	ATG9A:Q7Z3C6_S741	0.211757	3.45955	12	0.732583	0.0444048		0	0
Q7Z3C6	ATG9A	autophagy related 9A	79065	sgNF1_Sel-sgNTC	Q7Z3C6_S741	ATG9A:Q7Z3C6_S741	0.211757	5.94624	12	1.25916	0.0011639		0	0
Q13315	ATM	ATM serine/threonine kinase	472	sgNF1_Sel-sgNTC	Q13315_S1881	ATM:Q13315_S1881	0.17161	-14.3672	12	-2.46556	2.47e-06		0	0
Q13315	ATM	ATM serine/threonine kinase	472	sgNF1_Sel-sgNTC_Sel	Q13315_S1881	ATM:Q13315_S1881	0.17161	-11.3195	12	-1.94255	2.21e-05		0	0
Q13315	ATM	ATM serine/threonine kinase	472	sgNF1_Sel-sgNF1	Q13315_S1881	ATM:Q13315_S1881	0.17161	-4.67038	12	-0.801484	0.0270881		0	0
Q13315	ATM	ATM serine/threonine kinase	472	sgNF1-sgNTC	Q13315_S1881	ATM:Q13315_S1881	0.17161	-9.69684	12	-1.66407	6.18e-05		0	0
Q13315	ATM	ATM serine/threonine kinase	472	sgNF1-sgNTC_Sel	Q13315_S1881	ATM:Q13315_S1881	0.17161	-6.64917	12	-1.14106	0.000445919		0	0
Q13315	ATM	ATM serine/threonine kinase	472	sgNF1_Sel-sgNTC	Q13315_T1880	ATM:Q13315_T1880	0.174776	-13.6195	12	-2.38036	3.65e-06		0	0
Q13315	ATM	ATM serine/threonine kinase	472	sgNF1_Sel-sgNTC_Sel	Q13315_T1880	ATM:Q13315_T1880	0.174776	-10.749	12	-1.87867	3.03e-05		0	0
Q13315	ATM	ATM serine/threonine kinase	472	sgNF1_Sel-sgNF1	Q13315_T1880	ATM:Q13315_T1880	0.174776	-4.52981	12	-0.791703	0.0321058		0	0
Q13315	ATM	ATM serine/threonine kinase	472	sgNF1-sgNTC	Q13315_T1880	ATM:Q13315_T1880	0.174776	-9.08968	12	-1.58866	9.21e-05		0	0
Q13315	ATM	ATM serine/threonine kinase	472	sgNF1-sgNTC_Sel	Q13315_T1880	ATM:Q13315_T1880	0.174776	-6.21916	12	-1.08696	0.000716843		0	0
P54259	ATN1	atrophin 1	1822	sgNTC_Sel-sgNTC	P54259_S34	ATN1:P54259_S34	0.164316	-3.43486	12	-0.564403	0.0457999		0.03125	0
P54259	ATN1	atrophin 1	1822	sgNF1_Sel-sgNTC	P54259_S34	ATN1:P54259_S34	0.164316	-4.46926	12	-0.734372	0.00681434		0.09375	0
P54259	ATN1	atrophin 1	1822	sgNF1-sgNTC	P54259_S34	ATN1:P54259_S34	0.164316	-4.62272	12	-0.759587	0.00775807		0.0625	0
P54259	ATN1	atrophin 1	1822	sgNF1_Sel-sgNTC	P54259_S645	ATN1:P54259_S645	0.287638	-3.45934	12	-0.995037	0.02632		0	0
P16615	ATP2A2	ATPase sarcoplasmic/endoplasmic reticulum Ca2+ transporting 2	488	sgNTC_Sel-sgNTC	P16615_S663	ATP2A2:P16615_S663	0.171781	-3.92074	12	-0.673508	0.025175		0	0
P16615	ATP2A2	ATPase sarcoplasmic/endoplasmic reticulum Ca2+ transporting 2	488	sgNF1_Sel-sgNTC	P16615_S663	ATP2A2:P16615_S663	0.171781	-5.82599	12	-1.00079	0.0013205		0	0
P16615	ATP2A2	ATPase sarcoplasmic/endoplasmic reticulum Ca2+ transporting 2	488	sgNF1-sgNTC	P16615_S663	ATP2A2:P16615_S663	0.171781	-5.09003	12	-0.87437	0.00438582		0	0
P20020	ATP2B1	ATPase plasma membrane Ca2+ transporting 1	490	sgNF1_Sel-sgNTC	P20020_S1139	ATP2B1:P20020_S1139	0.165718	-3.36742	12	-0.558043	0.0299254		0	0
P20020	ATP2B1	ATPase plasma membrane Ca2+ transporting 1	490	sgNF1-sgNTC	P20020_S1139	ATP2B1:P20020_S1139	0.165718	-4.54508	12	-0.753202	0.00861813		0	0
P20020	ATP2B1	ATPase plasma membrane Ca2+ transporting 1	490	sgNF1-sgNTC_Sel	P20020_S1139	ATP2B1:P20020_S1139	0.165718	-3.59186	12	-0.595237	0.0208704		0	0
P20020	ATP2B1	ATPase plasma membrane Ca2+ transporting 1	490	sgNF1-sgNTC_Sel	P20020_S1177	ATP2B1:P20020_S1177	0.8596	-3.01926	12	-2.59535	0.0457601		0	0
P20020	ATP2B1	ATPase plasma membrane Ca2+ transporting 1	490	sgNF1-sgNTC_Sel	P20020_S1178	ATP2B1:P20020_S1178	0.359033	-4.76117	12	-1.70942	0.00421625		0.125	0
P20020	ATP2B1	ATPase plasma membrane Ca2+ transporting 1	490	sgNTC_Sel-sgNTC	P20020_S17	ATP2B1:P20020_S17	0.247435	4.97137	11	1.23009	0.00817115		0.1875	0
P20020	ATP2B1	ATPase plasma membrane Ca2+ transporting 1	490	sgNF1_Sel-sgNTC	P20020_S17	ATP2B1:P20020_S17	0.247435	4.55702	11	1.12756	0.00717594		0.1875	0
P20020	ATP2B1	ATPase plasma membrane Ca2+ transporting 1	490	sgNF1_Sel-sgNF1	P20020_S17	ATP2B1:P20020_S17	0.26726	6.61318	11	1.76744	0.0049166		0.375	0
P20020	ATP2B1	ATPase plasma membrane Ca2+ transporting 1	490	sgNF1-sgNTC_Sel	P20020_S17	ATP2B1:P20020_S17	0.26726	-6.9968	11	-1.86996	0.000434726		0.375	0
P20020	ATP2B1	ATPase plasma membrane Ca2+ transporting 1	490	sgNTC_Sel-sgNTC	P20020_Y11	ATP2B1:P20020_Y11	0.245174	6.56753	11	1.61019	0.00158783		0	0
P20020	ATP2B1	ATPase plasma membrane Ca2+ transporting 1	490	sgNF1_Sel-sgNTC_Sel	P20020_Y11	ATP2B1:P20020_Y11	0.245174	-4.15227	11	-1.01803	0.0147361		0	0
P20020	ATP2B1	ATPase plasma membrane Ca2+ transporting 1	490	sgNF1_Sel-sgNF1	P20020_Y11	ATP2B1:P20020_Y11	0.264819	5.14502	11	1.3625	0.0187356		0.125	0
P20020	ATP2B1	ATPase plasma membrane Ca2+ transporting 1	490	sgNF1-sgNTC_Sel	P20020_Y11	ATP2B1:P20020_Y11	0.264819	-8.98928	11	-2.38053	7.2e-05		0.125	0
Q04656	ATP7A	ATPase copper transporting alpha	538	sgNF1_Sel-sgNTC	Q04656_S1444	ATP7A:Q04656_S1444	0.825891	-3.66212	6	-3.02451	0.047755		0.25	0
P46100	ATRX	ATRX chromatin remodeler	546	sgNF1_Sel-sgNTC	P46100_S1061	ATRX:P46100_S1061	0.226281	-3.69568	12	-0.83626	0.0190084		0	0
P46100	ATRX	ATRX chromatin remodeler	546	sgNF1_Sel-sgNTC_Sel	P46100_S1061	ATRX:P46100_S1061	0.226281	-3.41255	12	-0.772193	0.0349603		0	0
P46100	ATRX	ATRX chromatin remodeler	546	sgNF1-sgNTC	P46100_S1061	ATRX:P46100_S1061	0.226281	-3.50796	12	-0.793783	0.0329758		0	0
P46100	ATRX	ATRX chromatin remodeler	546	sgNF1-sgNTC_Sel	P46100_S1061	ATRX:P46100_S1061	0.226281	-3.22483	12	-0.729716	0.0345094		0	0
P46100	ATRX	ATRX chromatin remodeler	546	sgNF1_Sel-sgNTC	P46100_S1151	ATRX:P46100_S1151	0.914707	-4.07729	5	-3.72952	0.0443858		0.5	0
P46100	ATRX	ATRX chromatin remodeler	546	sgNF1-sgNTC	P46100_S1990;P46100_S1996	ATRX:P46100_S1990;P46100_S1996	0.57805	-3.69313	12	-2.13481	0.0257811		0	0
P46100	ATRX	ATRX chromatin remodeler	546	sgNF1-sgNTC_Sel	P46100_S1990;P46100_S1996	ATRX:P46100_S1990;P46100_S1996	0.57805	-4.19987	12	-2.42773	0.00901291		0	0
P46100	ATRX	ATRX chromatin remodeler	546	sgNF1-sgNTC_Sel	P46100_S1992;P46100_S1996	ATRX:P46100_S1992;P46100_S1996	0.499353	-3.89976	11	-1.94736	0.0153464		0	0
P46100	ATRX	ATRX chromatin remodeler	546	sgNF1-sgNTC_Sel	P46100_S34	ATRX:P46100_S34	0.13083	3.08204	12	0.403223	0.0421697		0	0
P46100	ATRX	ATRX chromatin remodeler	546	sgNF1_Sel-sgNTC	P46100_S48	ATRX:P46100_S48	0.603035	-3.05765	12	-1.84387	0.0457065		0	0
P46100	ATRX	ATRX chromatin remodeler	546	sgNF1-sgNTC	P46100_S48	ATRX:P46100_S48	0.603035	-3.59921	12	-2.17045	0.029193		0	0
P46100	ATRX	ATRX chromatin remodeler	546	sgNF1-sgNTC_Sel	P46100_S48	ATRX:P46100_S48	0.603035	-3.68577	12	-2.22265	0.0182241		0	0
P46100	ATRX	ATRX chromatin remodeler	546	sgNF1_Sel-sgNTC	P46100_S50	ATRX:P46100_S50	0.32275	-3.71179	12	-1.19798	0.0185486		0	0
P46100	ATRX	ATRX chromatin remodeler	546	sgNF1_Sel-sgNTC_Sel	P46100_S50	ATRX:P46100_S50	0.32275	-4.31854	12	-1.39381	0.0104513		0	0
P46100	ATRX	ATRX chromatin remodeler	546	sgNF1-sgNTC	P46100_S50	ATRX:P46100_S50	0.32275	-3.62826	12	-1.17102	0.0280972		0	0
P46100	ATRX	ATRX chromatin remodeler	546	sgNF1-sgNTC_Sel	P46100_S50	ATRX:P46100_S50	0.32275	-4.235	12	-1.36685	0.0085426		0	0
P46100	ATRX	ATRX chromatin remodeler	546	sgNF1_Sel-sgNTC	P46100_S52	ATRX:P46100_S52	0.272383	-4.76586	12	-1.29814	0.00465969		0	0
P46100	ATRX	ATRX chromatin remodeler	546	sgNF1_Sel-sgNTC_Sel	P46100_S52	ATRX:P46100_S52	0.272383	-5.36747	12	-1.46201	0.00288596		0	0
P46100	ATRX	ATRX chromatin remodeler	546	sgNF1-sgNTC	P46100_S52	ATRX:P46100_S52	0.272383	-4.75292	12	-1.29462	0.00665346		0	0
P46100	ATRX	ATRX chromatin remodeler	546	sgNF1-sgNTC_Sel	P46100_S52	ATRX:P46100_S52	0.272383	-5.35453	12	-1.45848	0.00199038		0	0
P46100	ATRX	ATRX chromatin remodeler	546	sgNF1_Sel-sgNTC	P46100_S54	ATRX:P46100_S54	0.264628	-5.09219	12	-1.34753	0.00311219		0	0
P46100	ATRX	ATRX chromatin remodeler	546	sgNF1_Sel-sgNTC_Sel	P46100_S54	ATRX:P46100_S54	0.264628	-5.61424	12	-1.48568	0.00217103		0	0
P46100	ATRX	ATRX chromatin remodeler	546	sgNF1-sgNTC	P46100_S54	ATRX:P46100_S54	0.264628	-5.25242	12	-1.38994	0.00363254		0	0
P46100	ATRX	ATRX chromatin remodeler	546	sgNF1-sgNTC_Sel	P46100_S54	ATRX:P46100_S54	0.264628	-5.77448	12	-1.52809	0.0012013		0	0
P46100	ATRX	ATRX chromatin remodeler	546	sgNF1_Sel-sgNTC	P46100_S598	ATRX:P46100_S598	0.204994	3.92324	12	0.804242	0.0138567		0	0
P46100	ATRX	ATRX chromatin remodeler	546	sgNF1_Sel-sgNTC_Sel	P46100_S598	ATRX:P46100_S598	0.204994	3.17731	12	0.651331	0.0478815		0	0
P46100	ATRX	ATRX chromatin remodeler	546	sgNF1-sgNTC	P46100_S598	ATRX:P46100_S598	0.204994	3.35639	12	0.68804	0.040185		0	0
P46100	ATRX	ATRX chromatin remodeler	546	sgNF1_Sel-sgNTC	P46100_S745	ATRX:P46100_S745	0.152252	-4.14503	12	-0.631087	0.0103628		0	0
P46100	ATRX	ATRX chromatin remodeler	546	sgNF1_Sel-sgNTC_Sel	P46100_S745	ATRX:P46100_S745	0.152252	-3.88101	12	-0.59089	0.0183641		0	0
P46100	ATRX	ATRX chromatin remodeler	546	sgNF1_Sel-sgNTC	P46100_S749	ATRX:P46100_S749	0.143367	-4.39387	12	-0.629937	0.00749806		0	0
P46100	ATRX	ATRX chromatin remodeler	546	sgNF1_Sel-sgNTC_Sel	P46100_S749	ATRX:P46100_S749	0.143367	-4.11418	12	-0.589838	0.0135738		0	0
P46100	ATRX	ATRX chromatin remodeler	546	sgNF1-sgNTC	P46100_S749	ATRX:P46100_S749	0.143367	-3.46689	12	-0.497037	0.0348178		0	0
P46100	ATRX	ATRX chromatin remodeler	546	sgNF1-sgNTC_Sel	P46100_S749	ATRX:P46100_S749	0.143367	-3.18719	12	-0.456938	0.0364665		0	0
P46100	ATRX	ATRX chromatin remodeler	546	sgNTC_Sel-sgNTC	P46100_S783	ATRX:P46100_S783	0.16469	4.11746	12	0.678104	0.0195584		0.3125	0
P46100	ATRX	ATRX chromatin remodeler	546	sgNF1-sgNTC_Sel	P46100_S783	ATRX:P46100_S783	0.16469	-4.17127	12	-0.686965	0.00937626		0.125	0
P46100	ATRX	ATRX chromatin remodeler	546	sgNF1_Sel-sgNTC	P46100_S783;P46100_S788	ATRX:P46100_S783;P46100_S788	1.84254	-3.67195	8	-6.76572	0.0328935		0.125	0
P46100	ATRX	ATRX chromatin remodeler	546	sgNF1_Sel-sgNTC_Sel	P46100_S783;P46100_S788	ATRX:P46100_S783;P46100_S788	1.84254	-4.21453	8	-7.76545	0.0230527		0.125	0
P46100	ATRX	ATRX chromatin remodeler	546	sgNF1-sgNTC	P46100_S783;P46100_S788	ATRX:P46100_S783;P46100_S788	2.20226	-3.96507	8	-8.73212	0.0320474		0.375	0
P46100	ATRX	ATRX chromatin remodeler	546	sgNF1-sgNTC_Sel	P46100_S783;P46100_S788	ATRX:P46100_S783;P46100_S788	2.20226	-4.41903	8	-9.73185	0.0141606		0.375	0
P46100	ATRX	ATRX chromatin remodeler	546	sgNF1_Sel-sgNTC	P46100_S784;P46100_S788	ATRX:P46100_S784;P46100_S788	2.38867	-3.13642	10	-7.49189	0.0478234		0.5625	0
P46100	ATRX	ATRX chromatin remodeler	546	sgNF1_Sel-sgNTC_Sel	P46100_S784;P46100_S788	ATRX:P46100_S784;P46100_S788	2.2344	-3.46314	10	-7.73804	0.0393327		0.25	0
P46100	ATRX	ATRX chromatin remodeler	546	sgNF1_Sel-sgNTC	P46100_S819	ATRX:P46100_S819	0.241853	-3.18862	12	-0.771177	0.0381684		0	0
P46100	ATRX	ATRX chromatin remodeler	546	sgNF1-sgNTC_Sel	P46100_S875	ATRX:P46100_S875	0.35499	-3.56535	12	-1.26566	0.0216719		0.375	0
P46100	ATRX	ATRX chromatin remodeler	546	sgNF1-sgNTC_Sel	P46100_S889	ATRX:P46100_S889	0.263208	-2.9881	12	-0.786489	0.0476426		0	0
P46100	ATRX	ATRX chromatin remodeler	546	sgNF1-sgNTC_Sel	P46100_S890	ATRX:P46100_S890	0.259476	-3.19925	12	-0.830129	0.0357813		0	0
P46100	ATRX	ATRX chromatin remodeler	546	sgNF1-sgNTC	P46100_S925	ATRX:P46100_S925	0.427036	3.8879	12	1.66027	0.0201467		0	0
P46100	ATRX	ATRX chromatin remodeler	546	sgNF1_Sel-sgNTC	P46100_T1346;P46100_S1352	ATRX:P46100_T1346;P46100_S1352	0.588635	-20.5291	4	-12.0841	0.00069944		0.625	0
P46100	ATRX	ATRX chromatin remodeler	546	sgNF1_Sel-sgNTC_Sel	P46100_T1346;P46100_S1352	ATRX:P46100_T1346;P46100_S1352	0.588635	-19.8938	4	-11.7102	0.00100773		0.625	0
P46100	ATRX	ATRX chromatin remodeler	546	sgNF1_Sel-sgNF1	P46100_T1346;P46100_S1352	ATRX:P46100_T1346;P46100_S1352	0.55497	-22.2415	4	-12.3434	0.0035677		0.5	0
P46100	ATRX	ATRX chromatin remodeler	546	sgNF1_Sel-sgNTC	P46100_T670;P46100_S677	ATRX:P46100_T670;P46100_S677	0.498223	3.05103	11	1.52009	0.0493639		0.125	0
P46100	ATRX	ATRX chromatin remodeler	546	sgNTC_Sel-sgNTC	P46100_T674;P46100_S677	ATRX:P46100_T674;P46100_S677	1.68553	4.58814	9	7.73342	0.0185267		0.375	0
P46100	ATRX	ATRX chromatin remodeler	546	sgNF1_Sel-sgNTC	P46100_T674;P46100_S677	ATRX:P46100_T674;P46100_S677	1.59903	5.8865	9	9.4127	0.00283246		0.25	0
P46100	ATRX	ATRX chromatin remodeler	546	sgNF1-sgNTC	P46100_T674;P46100_S677	ATRX:P46100_T674;P46100_S677	1.59903	5.95829	9	9.52749	0.0037508		0.25	0
P46100	ATRX	ATRX chromatin remodeler	546	sgNTC_Sel-sgNTC	P46100_T785	ATRX:P46100_T785	0.0954372	7.57465	12	0.722903	0.000419388		0	0
P46100	ATRX	ATRX chromatin remodeler	546	sgNF1_Sel-sgNTC_Sel	P46100_T785	ATRX:P46100_T785	0.0954372	-5.70214	12	-0.544196	0.00196099		0	0
P46100	ATRX	ATRX chromatin remodeler	546	sgNF1-sgNTC_Sel	P46100_T785	ATRX:P46100_T785	0.0954372	-8.93139	12	-0.852386	4.79e-05		0	0
P46100	ATRX	ATRX chromatin remodeler	546	sgNF1_Sel-sgNTC_Sel	P46100_T887	ATRX:P46100_T887	1.6307	-3.24571	11	-5.29277	0.0471213		0.125	0
P54253	ATXN1	ataxin 1	6310	sgNF1_Sel-sgNTC	P54253_S238	ATXN1:P54253_S238	0.217784	-3.17077	12	-0.690542	0.0390244		0	0
P54253	ATXN1	ataxin 1	6310	sgNF1_Sel-sgNTC	P54253_S406	ATXN1:P54253_S406	0.112223	-6.75938	12	-0.758555	0.000495477		0	0
P54253	ATXN1	ataxin 1	6310	sgNF1_Sel-sgNTC_Sel	P54253_S406	ATXN1:P54253_S406	0.112223	-6.14138	12	-0.689201	0.0012306		0	0
P54253	ATXN1	ataxin 1	6310	sgNF1-sgNTC	P54253_S406	ATXN1:P54253_S406	0.112223	-3.66676	12	-0.411494	0.0267852		0	0
P54253	ATXN1	ataxin 1	6310	sgNF1-sgNTC_Sel	P54253_S406	ATXN1:P54253_S406	0.112223	-3.04876	12	-0.34214	0.043996		0	0
P0C7T5	ATXN1L	ataxin 1 like	342371	sgNF1_Sel-sgNTC	P0C7T5_S284	ATXN1L:P0C7T5_S284	0.651379	-5.37591	12	-3.50175	0.00220498		0	0
Q99700	ATXN2	ataxin 2	6311	sgNF1_Sel-sgNTC	Q99700_S466	ATXN2:Q99700_S466	0.36105	-3.45144	12	-1.24614	0.0265748		0	0
Q99700	ATXN2	ataxin 2	6311	sgNF1_Sel-sgNTC_Sel	Q99700_S466	ATXN2:Q99700_S466	0.36105	-3.28527	12	-1.18615	0.0413419		0	0
Q99700	ATXN2	ataxin 2	6311	sgNTC_Sel-sgNTC	Q99700_S624	ATXN2:Q99700_S624	0.57303	-3.78471	12	-2.16875	0.0297745		0	0
Q99700	ATXN2	ataxin 2	6311	sgNF1_Sel-sgNTC_Sel	Q99700_S774	ATXN2:Q99700_S774	0.124382	3.59627	12	0.447312	0.0270749		0	0
Q99700	ATXN2	ataxin 2	6311	sgNF1-sgNTC_Sel	Q99700_S774	ATXN2:Q99700_S774	0.124382	4.34121	12	0.53997	0.00742602		0	0
Q99700	ATXN2	ataxin 2	6311	sgNF1_Sel-sgNTC	Q99700_S776	ATXN2:Q99700_S776	0.148612	3.3046	12	0.491103	0.0328883		0	0
Q99700	ATXN2	ataxin 2	6311	sgNF1_Sel-sgNTC_Sel	Q99700_S776	ATXN2:Q99700_S776	0.148612	4.21126	12	0.625844	0.0120521		0	0
Q99700	ATXN2	ataxin 2	6311	sgNF1-sgNTC	Q99700_S776	ATXN2:Q99700_S776	0.148612	3.58359	12	0.532564	0.0298398		0	0
Q99700	ATXN2	ataxin 2	6311	sgNF1-sgNTC_Sel	Q99700_S776	ATXN2:Q99700_S776	0.148612	4.49025	12	0.667304	0.00604369		0	0
Q99700	ATXN2	ataxin 2	6311	sgNF1-sgNTC_Sel	Q99700_S784	ATXN2:Q99700_S784	1.54033	3.33465	12	5.13646	0.0296223		0	0
Q99700	ATXN2	ataxin 2	6311	sgNF1-sgNTC_Sel	Q99700_S888	ATXN2:Q99700_S888	0.154817	5.98998	12	0.927348	0.000924191		0	0
Q99700	ATXN2	ataxin 2	6311	sgNF1-sgNTC_Sel	Q99700_S889	ATXN2:Q99700_S889	0.146448	6.15112	12	0.900819	0.000773001		0	0
Q99700	ATXN2	ataxin 2	6311	sgNF1_Sel-sgNTC	Q99700_T741	ATXN2:Q99700_T741	0.238208	-3.44754	12	-0.821233	0.0267433		0	0
Q99700	ATXN2	ataxin 2	6311	sgNTC_Sel-sgNTC	Q99700_T887	ATXN2:Q99700_T887	0.0934066	-3.66386	12	-0.342229	0.0342792		0	0
Q99700	ATXN2	ataxin 2	6311	sgNF1_Sel-sgNTC_Sel	Q99700_T887	ATXN2:Q99700_T887	0.0934066	5.31682	12	0.496626	0.00306804		0	0
Q99700	ATXN2	ataxin 2	6311	sgNF1-sgNTC	Q99700_T887	ATXN2:Q99700_T887	0.0934066	5.27179	12	0.49242	0.00355869		0	0
Q99700	ATXN2	ataxin 2	6311	sgNF1-sgNTC_Sel	Q99700_T887	ATXN2:Q99700_T887	0.0934066	8.93566	12	0.83465	4.79e-05		0	0
Q8WWM7	ATXN2L	ataxin 2 like	11273	sgNTC_Sel-sgNTC	Q8WWM7_S306	ATXN2L:Q8WWM7_S306	0.130497	-4.34481	12	-0.566986	0.0146808		0	0
Q8WWM7	ATXN2L	ataxin 2 like	11273	sgNF1_Sel-sgNTC_Sel	Q8WWM7_S306	ATXN2L:Q8WWM7_S306	0.130497	7.09514	12	0.925898	0.000479287		0	0
Q8WWM7	ATXN2L	ataxin 2 like	11273	sgNF1_Sel-sgNF1	Q8WWM7_S306	ATXN2L:Q8WWM7_S306	0.130497	-5.83126	12	-0.760965	0.00792061		0	0
Q8WWM7	ATXN2L	ataxin 2 like	11273	sgNF1-sgNTC	Q8WWM7_S306	ATXN2L:Q8WWM7_S306	0.130497	8.5816	12	1.11988	0.000129689		0	0
Q8WWM7	ATXN2L	ataxin 2 like	11273	sgNF1-sgNTC_Sel	Q8WWM7_S306	ATXN2L:Q8WWM7_S306	0.130497	12.9264	12	1.68686	3.26e-06		0	0
Q8WWM7	ATXN2L	ataxin 2 like	11273	sgNTC_Sel-sgNTC	Q8WWM7_S335	ATXN2L:Q8WWM7_S335	0.172238	-3.582	12	-0.616955	0.0380217		0.1	0
Q8WWM7	ATXN2L	ataxin 2 like	11273	sgNF1_Sel-sgNTC	Q8WWM7_S335	ATXN2L:Q8WWM7_S335	0.172238	-5.4968	12	-0.946756	0.0019123		0.075	0
Q8WWM7	ATXN2L	ataxin 2 like	11273	sgNTC_Sel-sgNTC	Q8WWM7_S339	ATXN2L:Q8WWM7_S339	0.177653	-4.24099	12	-0.753426	0.0168984		0.104167	0
Q8WWM7	ATXN2L	ataxin 2 like	11273	sgNF1_Sel-sgNTC	Q8WWM7_S339	ATXN2L:Q8WWM7_S339	0.177653	-5.69697	12	-1.01209	0.00151348		0.104167	0
Q8WWM7	ATXN2L	ataxin 2 like	11273	sgNF1-sgNTC	Q8WWM7_S339	ATXN2L:Q8WWM7_S339	0.177653	-3.38053	12	-0.600562	0.0388794		0.0833333	0
Q8WWM7	ATXN2L	ataxin 2 like	11273	sgNTC_Sel-sgNTC	Q8WWM7_S341	ATXN2L:Q8WWM7_S341	0.138554	-4.34301	12	-0.601741	0.0146808		0	0
Q8WWM7	ATXN2L	ataxin 2 like	11273	sgNF1_Sel-sgNTC	Q8WWM7_S341	ATXN2L:Q8WWM7_S341	0.138554	-5.95574	12	-0.825191	0.00115078		0	0
Q8WWM7	ATXN2L	ataxin 2 like	11273	sgNTC_Sel-sgNTC	Q8WWM7_S406	ATXN2L:Q8WWM7_S406	1.01787	-4.25975	12	-4.33588	0.0164738		0	0
Q8WWM7	ATXN2L	ataxin 2 like	11273	sgNF1-sgNTC_Sel	Q8WWM7_S406	ATXN2L:Q8WWM7_S406	1.01787	3.52654	12	3.58957	0.0228261		0	0
Q8WWM7	ATXN2L	ataxin 2 like	11273	sgNF1_Sel-sgNTC	Q8WWM7_S409	ATXN2L:Q8WWM7_S409	0.955015	-3.39682	12	-3.24401	0.0286958		0.0416667	0
Q8WWM7	ATXN2L	ataxin 2 like	11273	sgNTC_Sel-sgNTC	Q8WWM7_S424	ATXN2L:Q8WWM7_S424	0.152293	-6.19459	12	-0.943393	0.00173971		0	0
Q8WWM7	ATXN2L	ataxin 2 like	11273	sgNF1_Sel-sgNTC_Sel	Q8WWM7_S424	ATXN2L:Q8WWM7_S424	0.152293	8.50184	12	1.29477	0.000133618		0	0
Q8WWM7	ATXN2L	ataxin 2 like	11273	sgNF1_Sel-sgNF1	Q8WWM7_S424	ATXN2L:Q8WWM7_S424	0.152293	-5.73587	12	-0.873532	0.00851		0	0
Q8WWM7	ATXN2L	ataxin 2 like	11273	sgNF1-sgNTC	Q8WWM7_S424	ATXN2L:Q8WWM7_S424	0.152293	8.04312	12	1.22491	0.000202946		0	0
Q8WWM7	ATXN2L	ataxin 2 like	11273	sgNF1-sgNTC_Sel	Q8WWM7_S424	ATXN2L:Q8WWM7_S424	0.152293	14.2377	12	2.1683	1.78e-06		0	0
Q8WWM7	ATXN2L	ataxin 2 like	11273	sgNTC_Sel-sgNTC	Q8WWM7_S434	ATXN2L:Q8WWM7_S434	0.153977	-6.09091	12	-0.937862	0.00190458		0	0
Q8WWM7	ATXN2L	ataxin 2 like	11273	sgNF1_Sel-sgNTC_Sel	Q8WWM7_S434	ATXN2L:Q8WWM7_S434	0.153977	8.0933	12	1.24619	0.000183218		0	0
Q8WWM7	ATXN2L	ataxin 2 like	11273	sgNF1_Sel-sgNF1	Q8WWM7_S434	ATXN2L:Q8WWM7_S434	0.153977	-5.73943	12	-0.883742	0.00850573		0	0
Q8WWM7	ATXN2L	ataxin 2 like	11273	sgNF1-sgNTC	Q8WWM7_S434	ATXN2L:Q8WWM7_S434	0.153977	7.74182	12	1.19207	0.000261414		0	0
Q8WWM7	ATXN2L	ataxin 2 like	11273	sgNF1-sgNTC_Sel	Q8WWM7_S434	ATXN2L:Q8WWM7_S434	0.153977	13.8327	12	2.12993	2.06e-06		0	0
Q8WWM7	ATXN2L	ataxin 2 like	11273	sgNF1-sgNTC_Sel	Q8WWM7_S449	ATXN2L:Q8WWM7_S449	0.656872	3.24592	12	2.13215	0.0335078		0.0416667	0
Q8WWM7	ATXN2L	ataxin 2 like	11273	sgNTC_Sel-sgNTC	Q8WWM7_S678	ATXN2L:Q8WWM7_S678	0.762492	-3.78831	12	-2.88856	0.0296864		0	0
Q8WWM7	ATXN2L	ataxin 2 like	11273	sgNF1-sgNTC_Sel	Q8WWM7_S678	ATXN2L:Q8WWM7_S678	0.762492	3.68642	12	2.81087	0.0182163		0	0
Q8WWM7	ATXN2L	ataxin 2 like	11273	sgNTC_Sel-sgNTC	Q8WWM7_S678;Q8WWM7_S684	ATXN2L:Q8WWM7_S678;Q8WWM7_S684	0.318053	-5.00142	12	-1.59072	0.00660988		0	0
Q8WWM7	ATXN2L	ataxin 2 like	11273	sgNF1_Sel-sgNTC_Sel	Q8WWM7_S678;Q8WWM7_S684	ATXN2L:Q8WWM7_S678;Q8WWM7_S684	0.318053	4.20302	12	1.33678	0.0121666		0	0
Q8WWM7	ATXN2L	ataxin 2 like	11273	sgNF1-sgNTC_Sel	Q8WWM7_S678;Q8WWM7_S684	ATXN2L:Q8WWM7_S678;Q8WWM7_S684	0.318053	6.35822	12	2.02225	0.000614225		0	0
Q8WWM7	ATXN2L	ataxin 2 like	11273	sgNTC_Sel-sgNTC	Q8WWM7_S678;Q8WWM7_T683	ATXN2L:Q8WWM7_S678;Q8WWM7_T683	0.322014	-4.99707	12	-1.60913	0.00662856		0	0
Q8WWM7	ATXN2L	ataxin 2 like	11273	sgNF1_Sel-sgNTC_Sel	Q8WWM7_S678;Q8WWM7_T683	ATXN2L:Q8WWM7_S678;Q8WWM7_T683	0.322014	4.18701	12	1.34828	0.0123958		0	0
Q8WWM7	ATXN2L	ataxin 2 like	11273	sgNF1-sgNTC_Sel	Q8WWM7_S678;Q8WWM7_T683	ATXN2L:Q8WWM7_S678;Q8WWM7_T683	0.322014	6.31696	12	2.03415	0.000644574		0	0
Q8WWM7	ATXN2L	ataxin 2 like	11273	sgNTC_Sel-sgNTC	Q8WWM7_S680	ATXN2L:Q8WWM7_S680	0.760669	-3.80658	12	-2.89554	0.028942		0	0
Q8WWM7	ATXN2L	ataxin 2 like	11273	sgNF1-sgNTC_Sel	Q8WWM7_S680	ATXN2L:Q8WWM7_S680	0.760669	3.70832	12	2.82081	0.0176602		0	0
Q8WWM7	ATXN2L	ataxin 2 like	11273	sgNTC_Sel-sgNTC	Q8WWM7_S680;Q8WWM7_S684	ATXN2L:Q8WWM7_S680;Q8WWM7_S684	0.320571	-4.99889	12	-1.6025	0.00662309		0	0
Q8WWM7	ATXN2L	ataxin 2 like	11273	sgNF1_Sel-sgNTC_Sel	Q8WWM7_S680;Q8WWM7_S684	ATXN2L:Q8WWM7_S680;Q8WWM7_S684	0.320571	4.19413	12	1.34452	0.0122803		0	0
Q8WWM7	ATXN2L	ataxin 2 like	11273	sgNF1-sgNTC_Sel	Q8WWM7_S680;Q8WWM7_S684	ATXN2L:Q8WWM7_S680;Q8WWM7_S684	0.320571	6.35314	12	2.03663	0.000617784		0	0
Q8WWM7	ATXN2L	ataxin 2 like	11273	sgNTC_Sel-sgNTC	Q8WWM7_S684	ATXN2L:Q8WWM7_S684	0.18603	-5.19123	12	-0.965726	0.00526399		0	0
Q8WWM7	ATXN2L	ataxin 2 like	11273	sgNF1_Sel-sgNTC_Sel	Q8WWM7_S684	ATXN2L:Q8WWM7_S684	0.18603	3.1961	12	0.59457	0.0466593		0	0
Q8WWM7	ATXN2L	ataxin 2 like	11273	sgNF1_Sel-sgNF1	Q8WWM7_S684	ATXN2L:Q8WWM7_S684	0.18603	-4.61486	12	-0.858503	0.0291971		0	0
Q8WWM7	ATXN2L	ataxin 2 like	11273	sgNF1-sgNTC_Sel	Q8WWM7_S684	ATXN2L:Q8WWM7_S684	0.18603	7.81095	12	1.45307	0.000133201		0	0
Q8WWM7	ATXN2L	ataxin 2 like	11273	sgNTC_Sel-sgNTC	Q8WWM7_T421	ATXN2L:Q8WWM7_T421	0.159991	-5.86908	12	-0.939003	0.00243257		0	0
Q8WWM7	ATXN2L	ataxin 2 like	11273	sgNF1_Sel-sgNTC_Sel	Q8WWM7_T421	ATXN2L:Q8WWM7_T421	0.159991	7.91717	12	1.26668	0.00021674		0	0
Q8WWM7	ATXN2L	ataxin 2 like	11273	sgNF1_Sel-sgNF1	Q8WWM7_T421	ATXN2L:Q8WWM7_T421	0.159991	-5.47642	12	-0.876179	0.0111653		0	0
Q8WWM7	ATXN2L	ataxin 2 like	11273	sgNF1-sgNTC	Q8WWM7_T421	ATXN2L:Q8WWM7_T421	0.159991	7.52451	12	1.20386	0.000317316		0	0
Q8WWM7	ATXN2L	ataxin 2 like	11273	sgNF1-sgNTC_Sel	Q8WWM7_T421	ATXN2L:Q8WWM7_T421	0.159991	13.3936	12	2.14286	2.57e-06		0	0
Q8WWM7	ATXN2L	ataxin 2 like	11273	sgNTC_Sel-sgNTC	Q8WWM7_T681	ATXN2L:Q8WWM7_T681	0.549956	-4.7444	12	-2.60921	0.00892403		0	0
Q8WWM7	ATXN2L	ataxin 2 like	11273	sgNF1-sgNTC_Sel	Q8WWM7_T681	ATXN2L:Q8WWM7_T681	0.549956	4.63505	12	2.54908	0.00499122		0	0
Q8WWM7	ATXN2L	ataxin 2 like	11273	sgNTC_Sel-sgNTC	Q8WWM7_T681;Q8WWM7_S684	ATXN2L:Q8WWM7_T681;Q8WWM7_S684	0.322056	-4.97052	12	-1.60079	0.00686912		0	0
Q8WWM7	ATXN2L	ataxin 2 like	11273	sgNF1_Sel-sgNTC_Sel	Q8WWM7_T681;Q8WWM7_S684	ATXN2L:Q8WWM7_T681;Q8WWM7_S684	0.322056	4.13008	12	1.33012	0.0132927		0	0
Q8WWM7	ATXN2L	ataxin 2 like	11273	sgNF1-sgNTC_Sel	Q8WWM7_T681;Q8WWM7_S684	ATXN2L:Q8WWM7_T681;Q8WWM7_S684	0.322056	6.30392	12	2.03021	0.000652687		0	0
Q8WWM7	ATXN2L	ataxin 2 like	11273	sgNTC_Sel-sgNTC	Q8WWM7_T683	ATXN2L:Q8WWM7_T683	0.183108	-5.17472	12	-0.947535	0.00535049		0	0
Q8WWM7	ATXN2L	ataxin 2 like	11273	sgNF1_Sel-sgNF1	Q8WWM7_T683	ATXN2L:Q8WWM7_T683	0.183108	-4.68564	12	-0.85798	0.0265954		0	0
Q8WWM7	ATXN2L	ataxin 2 like	11273	sgNF1-sgNTC_Sel	Q8WWM7_T683	ATXN2L:Q8WWM7_T683	0.183108	7.82068	12	1.43203	0.000131717		0	0
Q9NWV8	BABAM1	BRISC and BRCA1 A complex member 1	29086	sgNTC_Sel-sgNTC	Q9NWV8_S29	BABAM1:Q9NWV8_S29	0.076047	18.3571	12	1.396	6.59e-07		0.0416667	0
Q9NWV8	BABAM1	BRISC and BRCA1 A complex member 1	29086	sgNF1_Sel-sgNTC	Q9NWV8_S29	BABAM1:Q9NWV8_S29	0.076047	11.3573	12	0.863685	1.23e-05		0.0416667	0
Q9NWV8	BABAM1	BRISC and BRCA1 A complex member 1	29086	sgNF1_Sel-sgNTC_Sel	Q9NWV8_S29	BABAM1:Q9NWV8_S29	0.076047	-6.99982	12	-0.532315	0.000521818		0	0
Q9NWV8	BABAM1	BRISC and BRCA1 A complex member 1	29086	sgNF1_Sel-sgNF1	Q9NWV8_S29	BABAM1:Q9NWV8_S29	0.076047	12.4261	12	0.944965	7.54e-05		0.0208333	0
Q9NWV8	BABAM1	BRISC and BRCA1 A complex member 1	29086	sgNF1-sgNTC_Sel	Q9NWV8_S29	BABAM1:Q9NWV8_S29	0.076047	-19.4259	12	-1.47728	3.14e-07		0.0208333	0
Q9NWV8	BABAM1	BRISC and BRCA1 A complex member 1	29086	sgNF1-sgNTC	Q9NWV8_S49	BABAM1:Q9NWV8_S49	0.124437	-3.7556	12	-0.467337	0.023828		0	0
Q9NWV8	BABAM1	BRISC and BRCA1 A complex member 1	29086	sgNTC_Sel-sgNTC	Q9NWV8_T27	BABAM1:Q9NWV8_T27	0.0508218	26.314	12	1.33733	2.66e-08		0.175	0
Q9NWV8	BABAM1	BRISC and BRCA1 A complex member 1	29086	sgNF1_Sel-sgNTC	Q9NWV8_T27	BABAM1:Q9NWV8_T27	0.0508218	16.5426	12	0.840726	7.36e-07		0.175	0
Q9NWV8	BABAM1	BRISC and BRCA1 A complex member 1	29086	sgNF1_Sel-sgNTC_Sel	Q9NWV8_T27	BABAM1:Q9NWV8_T27	0.0508218	-9.77138	12	-0.496599	5.5e-05		0.15	0
Q9NWV8	BABAM1	BRISC and BRCA1 A complex member 1	29086	sgNF1_Sel-sgNF1	Q9NWV8_T27	BABAM1:Q9NWV8_T27	0.0508218	15.6866	12	0.797223	1.49e-05		0.2	0
Q9NWV8	BABAM1	BRISC and BRCA1 A complex member 1	29086	sgNF1-sgNTC_Sel	Q9NWV8_T27	BABAM1:Q9NWV8_T27	0.0508218	-25.458	12	-1.29382	3.25e-08		0.2	0
O14867	BACH1	BTB domain and CNC homolog 1	571	sgNF1_Sel-sgNTC	O14867_S443	BACH1:O14867_S443	0.116298	-4.14382	12	-0.481917	0.0103753		0	0
O14867	BACH1	BTB domain and CNC homolog 1	571	sgNF1_Sel-sgNTC_Sel	O14867_S443	BACH1:O14867_S443	0.116298	-3.20312	12	-0.372516	0.0463045		0	0
O14867	BACH1	BTB domain and CNC homolog 1	571	sgNF1_Sel-sgNTC	O14867_S445	BACH1:O14867_S445	0.125026	-4.22081	12	-0.52771	0.00939298		0	0
O14867	BACH1	BTB domain and CNC homolog 1	571	sgNF1_Sel-sgNTC_Sel	O14867_S445	BACH1:O14867_S445	0.125026	-3.16168	12	-0.395292	0.0488244		0	0
Q92934	BAD	BCL2 associated agonist of cell death	572	sgNF1_Sel-sgNTC_Sel	Q92934_S146	BAD:Q92934_S146	0.16927	-3.64891	12	-0.61765	0.0252949		0	0
Q92934	BAD	BCL2 associated agonist of cell death	572	sgNF1-sgNTC_Sel	Q92934_S146	BAD:Q92934_S146	0.16927	-3.33916	12	-0.565219	0.0294374		0	0
Q92934	BAD	BCL2 associated agonist of cell death	572	sgNF1-sgNTC_Sel	Q92934_S71	BAD:Q92934_S71	0.717597	-4.11534	12	-2.95316	0.010176		0.125	0
Q92934	BAD	BCL2 associated agonist of cell death	572	sgNTC_Sel-sgNTC	Q92934_S75	BAD:Q92934_S75	0.160883	7.17985	12	1.15511	0.00062929		0	0
Q92934	BAD	BCL2 associated agonist of cell death	572	sgNF1_Sel-sgNTC	Q92934_S75	BAD:Q92934_S75	0.160883	4.44148	12	0.714558	0.0070695		0	0
Q92934	BAD	BCL2 associated agonist of cell death	572	sgNF1-sgNTC_Sel	Q92934_S75	BAD:Q92934_S75	0.160883	-6.48765	12	-1.04375	0.000532436		0	0
Q92934	BAD	BCL2 associated agonist of cell death	572	sgNTC_Sel-sgNTC	Q92934_S97	BAD:Q92934_S97	0.152394	5.23199	12	0.797327	0.00498344		0	0
Q92934	BAD	BCL2 associated agonist of cell death	572	sgNF1_Sel-sgNTC	Q92934_S97	BAD:Q92934_S97	0.152394	3.42963	12	0.522657	0.0274353		0	0
Q92934	BAD	BCL2 associated agonist of cell death	572	sgNF1_Sel-sgNF1	Q92934_S97	BAD:Q92934_S97	0.152394	4.33368	12	0.660428	0.0395808		0	0
Q92934	BAD	BCL2 associated agonist of cell death	572	sgNF1-sgNTC_Sel	Q92934_S97	BAD:Q92934_S97	0.152394	-6.13604	12	-0.935098	0.000782573		0	0
Q92934	BAD	BCL2 associated agonist of cell death	572	sgNTC_Sel-sgNTC	Q92934_S99	BAD:Q92934_S99	0.146565	5.45736	12	0.799858	0.00389742		0	0
Q92934	BAD	BCL2 associated agonist of cell death	572	sgNF1_Sel-sgNTC_Sel	Q92934_S99	BAD:Q92934_S99	0.146565	-4.0309	12	-0.59079	0.0150377		0	0
Q92934	BAD	BCL2 associated agonist of cell death	572	sgNF1-sgNTC_Sel	Q92934_S99	BAD:Q92934_S99	0.146565	-7.44137	12	-1.09064	0.000193958		0	0
Q92934	BAD	BCL2 associated agonist of cell death	572	sgNTC_Sel-sgNTC	Q92934_Y76	BAD:Q92934_Y76	0.299327	3.44834	12	1.03218	0.0450013		0.0833333	0
Q92934	BAD	BCL2 associated agonist of cell death	572	sgNF1-sgNTC_Sel	Q92934_Y76	BAD:Q92934_Y76	0.299327	-4.50363	12	-1.34806	0.00593735		0.208333	0
O95816	BAG2	BAG cochaperone 2	9532	sgNF1-sgNTC	O95816_S18	BAG2:O95816_S18	0.531226	-3.19932	12	-1.69956	0.049676		0	0
O95816	BAG2	BAG cochaperone 2	9532	sgNF1-sgNTC_Sel	O95816_S18	BAG2:O95816_S18	0.531226	-4.56403	12	-2.42453	0.00548218		0	0
O95816	BAG2	BAG cochaperone 2	9532	sgNF1-sgNTC_Sel	O95816_S20	BAG2:O95816_S20	0.454141	-4.47402	12	-2.03183	0.00618295		0.0833333	0
O95817	BAG3	BAG cochaperone 3	9531	sgNF1_Sel-sgNTC	O95817_S134	BAG3:O95817_S134	0.176229	-6.62275	12	-1.16712	0.000571669		0	0
O95817	BAG3	BAG cochaperone 3	9531	sgNF1_Sel-sgNTC_Sel	O95817_S134	BAG3:O95817_S134	0.176229	-3.35355	12	-0.590994	0.0377576		0	0
O95817	BAG3	BAG cochaperone 3	9531	sgNF1-sgNTC	O95817_S134	BAG3:O95817_S134	0.176229	-5.36356	12	-0.945216	0.00318978		0	0
O95817	BAG3	BAG cochaperone 3	9531	sgNF1_Sel-sgNTC	O95817_S136	BAG3:O95817_S136	0.174862	-6.13177	12	-1.07221	0.000940908		0	0
O95817	BAG3	BAG cochaperone 3	9531	sgNF1-sgNTC	O95817_S136	BAG3:O95817_S136	0.174862	-4.86885	12	-0.851377	0.0057256		0	0
O95817	BAG3	BAG cochaperone 3	9531	sgNF1_Sel-sgNTC	O95817_S165	BAG3:O95817_S165	0.249563	-3.0683	12	-0.765735	0.0450496		0	0
O95817	BAG3	BAG cochaperone 3	9531	sgNF1_Sel-sgNTC_Sel	O95817_S165	BAG3:O95817_S165	0.249563	-4.03895	12	-1.00797	0.0149179		0	0
O95817	BAG3	BAG cochaperone 3	9531	sgNF1_Sel-sgNTC	O95817_S171	BAG3:O95817_S171	0.202616	-3.68552	12	-0.746745	0.0192585		0.09375	0
O95817	BAG3	BAG cochaperone 3	9531	sgNF1_Sel-sgNTC_Sel	O95817_S171	BAG3:O95817_S171	0.202616	-4.03558	12	-0.817674	0.0149687		0.125	0
O95817	BAG3	BAG cochaperone 3	9531	sgNF1-sgNTC_Sel	O95817_S171	BAG3:O95817_S171	0.202616	-3.49532	12	-0.708209	0.0237801		0.125	0
O95817	BAG3	BAG cochaperone 3	9531	sgNF1_Sel-sgNTC	O95817_S173	BAG3:O95817_S173	0.199681	-4.25611	12	-0.849865	0.00900055		0.0416667	0
O95817	BAG3	BAG cochaperone 3	9531	sgNF1_Sel-sgNTC_Sel	O95817_S173	BAG3:O95817_S173	0.199681	-4.77669	12	-0.953816	0.00581445		0.0416667	0
O95817	BAG3	BAG cochaperone 3	9531	sgNF1-sgNTC_Sel	O95817_S173	BAG3:O95817_S173	0.199681	-3.52185	12	-0.703247	0.0229683		0.0208333	0
O95817	BAG3	BAG cochaperone 3	9531	sgNF1_Sel-sgNTC_Sel	O95817_S177	BAG3:O95817_S177	0.251128	-3.95078	12	-0.992153	0.0167224		0	0
O95817	BAG3	BAG cochaperone 3	9531	sgNF1_Sel-sgNTC_Sel	O95817_S180	BAG3:O95817_S180	0.267072	-4.03916	12	-1.07875	0.0149179		0	0
O95817	BAG3	BAG cochaperone 3	9531	sgNF1_Sel-sgNTC_Sel	O95817_S181	BAG3:O95817_S181	0.381285	-3.16899	12	-1.20829	0.0483626		0	0
O95817	BAG3	BAG cochaperone 3	9531	sgNF1-sgNTC_Sel	O95817_S181	BAG3:O95817_S181	0.381285	-3.42888	12	-1.30738	0.0260486		0	0
O95817	BAG3	BAG cochaperone 3	9531	sgNF1_Sel-sgNTC_Sel	O95817_S182	BAG3:O95817_S182	0.347687	-3.47719	12	-1.20897	0.0319933		0	0
O95817	BAG3	BAG cochaperone 3	9531	sgNF1-sgNTC_Sel	O95817_S182	BAG3:O95817_S182	0.347687	-3.56065	12	-1.23799	0.0217948		0	0
O95817	BAG3	BAG cochaperone 3	9531	sgNF1_Sel-sgNTC_Sel	O95817_S183	BAG3:O95817_S183	0.288943	-3.95081	12	-1.14156	0.0167224		0	0
O95817	BAG3	BAG cochaperone 3	9531	sgNF1_Sel-sgNTC	O95817_S184	BAG3:O95817_S184	0.326753	-3.25412	12	-1.06329	0.0351331		0	0
O95817	BAG3	BAG cochaperone 3	9531	sgNF1_Sel-sgNTC_Sel	O95817_S184	BAG3:O95817_S184	0.326753	-3.98827	12	-1.30318	0.0159258		0	0
O95817	BAG3	BAG cochaperone 3	9531	sgNF1-sgNTC_Sel	O95817_S184	BAG3:O95817_S184	0.326753	-3.01395	12	-0.984817	0.0460695		0	0
O95817	BAG3	BAG cochaperone 3	9531	sgNF1_Sel-sgNTC	O95817_S185	BAG3:O95817_S185	0.3186	-3.12494	12	-0.995606	0.0416267		0	0
O95817	BAG3	BAG cochaperone 3	9531	sgNF1_Sel-sgNTC_Sel	O95817_S185	BAG3:O95817_S185	0.3186	-4.03374	12	-1.28515	0.0150014		0	0
O95817	BAG3	BAG cochaperone 3	9531	sgNF1-sgNTC_Sel	O95817_S185	BAG3:O95817_S185	0.3186	-3.50637	12	-1.11713	0.0234561		0	0
O95817	BAG3	BAG cochaperone 3	9531	sgNF1-sgNTC_Sel	O95817_S264;O95817_S275	BAG3:O95817_S264;O95817_S275	0.34013	-2.9723	12	-1.01097	0.0487176		0	0
O95817	BAG3	BAG cochaperone 3	9531	sgNTC_Sel-sgNTC	O95817_S264;O95817_S279	BAG3:O95817_S264;O95817_S279	0.250101	3.72508	12	0.931646	0.0318518		0	0
O95817	BAG3	BAG cochaperone 3	9531	sgNF1-sgNTC_Sel	O95817_S264;O95817_S279	BAG3:O95817_S264;O95817_S279	0.250101	-4.71636	12	-1.17957	0.0044775		0	0
O95817	BAG3	BAG cochaperone 3	9531	sgNF1-sgNTC_Sel	O95817_S268	BAG3:O95817_S268	0.47997	-3.07222	12	-1.47457	0.042641		0	0
O95817	BAG3	BAG cochaperone 3	9531	sgNF1_Sel-sgNTC	O95817_S275	BAG3:O95817_S275	0.154274	-3.21459	12	-0.495926	0.036847		0	0
O95817	BAG3	BAG cochaperone 3	9531	sgNF1_Sel-sgNTC_Sel	O95817_S275	BAG3:O95817_S275	0.154274	-4.61646	12	-0.712198	0.00713088		0	0
O95817	BAG3	BAG cochaperone 3	9531	sgNF1-sgNTC	O95817_S275	BAG3:O95817_S275	0.154274	-4.25538	12	-0.656493	0.012455		0	0
O95817	BAG3	BAG cochaperone 3	9531	sgNF1-sgNTC_Sel	O95817_S275	BAG3:O95817_S275	0.154274	-5.65726	12	-0.872765	0.00138389		0	0
O95817	BAG3	BAG cochaperone 3	9531	sgNF1-sgNTC_Sel	O95817_S279	BAG3:O95817_S279	0.18023	-4.23569	12	-0.763398	0.00853956		0	0
O95817	BAG3	BAG cochaperone 3	9531	sgNF1_Sel-sgNTC	O95817_S283;O95817_S289	BAG3:O95817_S283;O95817_S289	0.354159	-4.67658	12	-1.65625	0.00521888		0	0
O95817	BAG3	BAG cochaperone 3	9531	sgNTC_Sel-sgNTC	O95817_S377	BAG3:O95817_S377	0.33964	-4.60462	12	-1.56391	0.0105308		0	0
O95817	BAG3	BAG cochaperone 3	9531	sgNF1_Sel-sgNTC	O95817_S377	BAG3:O95817_S377	0.33964	-4.56276	12	-1.5497	0.00603456		0	0
O95817	BAG3	BAG cochaperone 3	9531	sgNF1-sgNTC_Sel	O95817_S377;O95817_S381	BAG3:O95817_S377;O95817_S381	0.521407	3.20619	12	1.67173	0.0354355		0	0
O95817	BAG3	BAG cochaperone 3	9531	sgNTC_Sel-sgNTC	O95817_S377;O95817_S385	BAG3:O95817_S377;O95817_S385	0.189703	-3.64261	12	-0.691016	0.035285		0	0
O95817	BAG3	BAG cochaperone 3	9531	sgNF1-sgNTC_Sel	O95817_S377;O95817_S385	BAG3:O95817_S377;O95817_S385	0.189703	4.11637	12	0.780888	0.0101612		0	0
O95817	BAG3	BAG cochaperone 3	9531	sgNTC_Sel-sgNTC	O95817_S377;O95817_S386	BAG3:O95817_S377;O95817_S386	0.193111	-3.75689	12	-0.725497	0.0307719		0	0
O95817	BAG3	BAG cochaperone 3	9531	sgNF1-sgNTC_Sel	O95817_S377;O95817_S386	BAG3:O95817_S377;O95817_S386	0.193111	4.19072	12	0.809275	0.00912588		0	0
O95817	BAG3	BAG cochaperone 3	9531	sgNTC_Sel-sgNTC	O95817_S381;O95817_S386	BAG3:O95817_S381;O95817_S386	0.187729	-4.23272	12	-0.794602	0.0170179		0	0
O95817	BAG3	BAG cochaperone 3	9531	sgNF1-sgNTC_Sel	O95817_S381;O95817_S386	BAG3:O95817_S381;O95817_S386	0.187729	4.47488	12	0.840063	0.00617629		0	0
O95817	BAG3	BAG cochaperone 3	9531	sgNTC_Sel-sgNTC	O95817_S385;O95817_S386	BAG3:O95817_S385;O95817_S386	0.194482	-3.52928	12	-0.686382	0.0405395		0	0
O95817	BAG3	BAG cochaperone 3	9531	sgNF1-sgNTC_Sel	O95817_S385;O95817_S386	BAG3:O95817_S385;O95817_S386	0.194482	4.07353	12	0.792228	0.0107596		0	0
O95817	BAG3	BAG cochaperone 3	9531	sgNF1_Sel-sgNTC	O95817_T145	BAG3:O95817_T145	0.241916	-5.96283	12	-1.4425	0.00114175		0	0
O95817	BAG3	BAG cochaperone 3	9531	sgNF1_Sel-sgNTC_Sel	O95817_T145	BAG3:O95817_T145	0.241916	-3.16727	12	-0.766213	0.0484137		0	0
O95817	BAG3	BAG cochaperone 3	9531	sgNF1-sgNTC	O95817_T145	BAG3:O95817_T145	0.241916	-5.00588	12	-1.211	0.00481877		0	0
O95817	BAG3	BAG cochaperone 3	9531	sgNF1_Sel-sgNTC	O95817_T285;O95817_S289	BAG3:O95817_T285;O95817_S289	0.284454	-4.86342	12	-1.38342	0.0041203		0	0
O95429	BAG4	BAG cochaperone 4	9530	sgNF1_Sel-sgNTC_Sel	O95429_S175	BAG4:O95429_S175	0.15124	-3.58645	12	-0.542416	0.0274723		0	0
O95429	BAG4	BAG cochaperone 4	9530	sgNF1_Sel-sgNTC_Sel	O95429_S179	BAG4:O95429_S179	0.149409	-3.7793	12	-0.564662	0.0211182		0	0
P46379	BAG6	BAG cochaperone 6	7917	sgNF1-sgNTC_Sel	P46379_S104	BAG6:P46379_S104	0.279866	3.67867	12	1.02953	0.0184007		0	0
P46379	BAG6	BAG cochaperone 6	7917	sgNF1_Sel-sgNTC	P46379_S1117	BAG6:P46379_S1117	0.171042	3.96188	12	0.677646	0.0131974		0	0
P46379	BAG6	BAG cochaperone 6	7917	sgNF1_Sel-sgNTC_Sel	P46379_S1117	BAG6:P46379_S1117	0.171042	5.54676	12	0.948727	0.00233967		0	0
P46379	BAG6	BAG cochaperone 6	7917	sgNF1-sgNTC	P46379_S1117	BAG6:P46379_S1117	0.171042	5.52659	12	0.945276	0.00266585		0	0
P46379	BAG6	BAG cochaperone 6	7917	sgNF1-sgNTC_Sel	P46379_S1117	BAG6:P46379_S1117	0.171042	7.11147	12	1.21636	0.000269719		0	0
P46379	BAG6	BAG cochaperone 6	7917	sgNF1_Sel-sgNTC_Sel	P46379_S113	BAG6:P46379_S113	0.176769	4.04973	12	0.715866	0.014737		0	0
P46379	BAG6	BAG cochaperone 6	7917	sgNF1-sgNTC_Sel	P46379_S113	BAG6:P46379_S113	0.176769	4.70086	12	0.830965	0.00456918		0	0
P46379	BAG6	BAG cochaperone 6	7917	sgNF1-sgNTC_Sel	P46379_S123	BAG6:P46379_S123	0.219588	3.74794	12	0.823004	0.0167465		0	0
P46379	BAG6	BAG cochaperone 6	7917	sgNF1_Sel-sgNTC	P46379_T108	BAG6:P46379_T108	0.142606	3.05914	12	0.436253	0.0456128		0	0
P46379	BAG6	BAG cochaperone 6	7917	sgNF1_Sel-sgNTC_Sel	P46379_T108	BAG6:P46379_T108	0.142606	3.55986	12	0.507657	0.0285736		0	0
P46379	BAG6	BAG cochaperone 6	7917	sgNF1-sgNTC	P46379_T108	BAG6:P46379_T108	0.142606	3.29172	12	0.46942	0.0439723		0	0
P46379	BAG6	BAG cochaperone 6	7917	sgNF1-sgNTC_Sel	P46379_T108	BAG6:P46379_T108	0.142606	3.79243	12	0.540824	0.0157557		0	0
P46379	BAG6	BAG cochaperone 6	7917	sgNF1-sgNTC_Sel	P46379_T117	BAG6:P46379_T117	0.150597	3.50782	12	0.528267	0.0234296		0	0
P46379	BAG6	BAG cochaperone 6	7917	sgNF1_Sel-sgNTC	P46379_Y1116	BAG6:P46379_Y1116	0.17029	3.52866	12	0.600894	0.0239343		0	0
P46379	BAG6	BAG cochaperone 6	7917	sgNF1_Sel-sgNTC_Sel	P46379_Y1116	BAG6:P46379_Y1116	0.17029	5.55859	12	0.94657	0.00230257		0	0
P46379	BAG6	BAG cochaperone 6	7917	sgNF1-sgNTC	P46379_Y1116	BAG6:P46379_Y1116	0.17029	5.21289	12	0.887701	0.00380555		0	0
P46379	BAG6	BAG cochaperone 6	7917	sgNF1-sgNTC_Sel	P46379_Y1116	BAG6:P46379_Y1116	0.17029	7.24282	12	1.23338	0.000234591		0	0
Q9UQB8	BAIAP2	BAR/IMD domain containing adaptor protein 2	10458	sgNF1-sgNTC	Q9UQB8_S323	BAIAP2:Q9UQB8_S323	2.37059	-3.59554	12	-8.52357	0.0292891		0	0
Q9UQB8	BAIAP2	BAR/IMD domain containing adaptor protein 2	10458	sgNF1-sgNTC_Sel	Q9UQB8_S323	BAIAP2:Q9UQB8_S323	2.37059	-3.25483	12	-7.71588	0.0331069		0	0
Q9UQB8	BAIAP2	BAR/IMD domain containing adaptor protein 2	10458	sgNF1_Sel-sgNTC	Q9UQB8_S325	BAIAP2:Q9UQB8_S325	0.517021	-3.23347	12	-1.67177	0.0359847		0	0
Q9UQB8	BAIAP2	BAR/IMD domain containing adaptor protein 2	10458	sgNF1-sgNTC	Q9UQB8_S325	BAIAP2:Q9UQB8_S325	0.517021	-3.93663	12	-2.03532	0.0188562		0	0
Q9UQB8	BAIAP2	BAR/IMD domain containing adaptor protein 2	10458	sgNF1-sgNTC_Sel	Q9UQB8_S325	BAIAP2:Q9UQB8_S325	0.517021	-3.27088	12	-1.69111	0.032371		0	0
Q9UQB8	BAIAP2	BAR/IMD domain containing adaptor protein 2	10458	sgNF1_Sel-sgNTC	Q9UQB8_S364	BAIAP2:Q9UQB8_S364	0.29614	-5.70977	12	-1.6909	0.00148985		0	0
Q9UQB8	BAIAP2	BAR/IMD domain containing adaptor protein 2	10458	sgNF1_Sel-sgNTC_Sel	Q9UQB8_S364	BAIAP2:Q9UQB8_S364	0.29614	-4.8389	12	-1.43299	0.00538284		0	0
Q9UQB8	BAIAP2	BAR/IMD domain containing adaptor protein 2	10458	sgNF1-sgNTC	Q9UQB8_S364	BAIAP2:Q9UQB8_S364	0.29614	-4.72491	12	-1.39924	0.00687325		0	0
Q9UQB8	BAIAP2	BAR/IMD domain containing adaptor protein 2	10458	sgNF1-sgNTC_Sel	Q9UQB8_S364	BAIAP2:Q9UQB8_S364	0.29614	-3.85404	12	-1.14134	0.0144758		0	0
Q9UQB8	BAIAP2	BAR/IMD domain containing adaptor protein 2	10458	sgNF1_Sel-sgNTC	Q9UQB8_S366	BAIAP2:Q9UQB8_S366	0.321324	-6.24755	12	-2.00749	0.000826139		0	0
Q9UQB8	BAIAP2	BAR/IMD domain containing adaptor protein 2	10458	sgNF1_Sel-sgNTC_Sel	Q9UQB8_S366	BAIAP2:Q9UQB8_S366	0.321324	-4.63721	12	-1.49005	0.00696314		0	0
Q9UQB8	BAIAP2	BAR/IMD domain containing adaptor protein 2	10458	sgNF1-sgNTC	Q9UQB8_S366	BAIAP2:Q9UQB8_S366	0.321324	-5.24172	12	-1.68429	0.00367974		0	0
Q9UQB8	BAIAP2	BAR/IMD domain containing adaptor protein 2	10458	sgNF1-sgNTC_Sel	Q9UQB8_S366	BAIAP2:Q9UQB8_S366	0.321324	-3.63138	12	-1.16685	0.0196794		0	0
Q9UQB8	BAIAP2	BAR/IMD domain containing adaptor protein 2	10458	sgNTC_Sel-sgNTC	Q9UQB8_S454	BAIAP2:Q9UQB8_S454	0.153287	-5.37185	12	-0.823436	0.00425757		0	0
Q9UQB8	BAIAP2	BAR/IMD domain containing adaptor protein 2	10458	sgNF1_Sel-sgNTC	Q9UQB8_S454	BAIAP2:Q9UQB8_S454	0.153287	-10.6308	12	-1.62956	2.04e-05		0	0
Q9UQB8	BAIAP2	BAR/IMD domain containing adaptor protein 2	10458	sgNF1_Sel-sgNTC_Sel	Q9UQB8_S454	BAIAP2:Q9UQB8_S454	0.153287	-5.2589	12	-0.806123	0.00326976		0	0
Q9UQB8	BAIAP2	BAR/IMD domain containing adaptor protein 2	10458	sgNF1-sgNTC	Q9UQB8_S454	BAIAP2:Q9UQB8_S454	0.153287	-8.8706	12	-1.35975	0.000107642		0	0
Q9UQB8	BAIAP2	BAR/IMD domain containing adaptor protein 2	10458	sgNF1-sgNTC_Sel	Q9UQB8_S454	BAIAP2:Q9UQB8_S454	0.153287	-3.49875	12	-0.536314	0.0236769		0	0
Q9UQB8	BAIAP2	BAR/IMD domain containing adaptor protein 2	10458	sgNF1_Sel-sgNTC	Q9UQB8_T340	BAIAP2:Q9UQB8_T340	0.454893	-5.29745	12	-2.40978	0.0024214		0.125	0
Q9UQB8	BAIAP2	BAR/IMD domain containing adaptor protein 2	10458	sgNF1_Sel-sgNTC_Sel	Q9UQB8_T340	BAIAP2:Q9UQB8_T340	0.454893	-4.07427	12	-1.85336	0.014273		0.125	0
Q9UQB8	BAIAP2	BAR/IMD domain containing adaptor protein 2	10458	sgNF1-sgNTC	Q9UQB8_T340	BAIAP2:Q9UQB8_T340	0.454893	-5.70291	12	-2.59422	0.00219114		0.0625	0
Q9UQB8	BAIAP2	BAR/IMD domain containing adaptor protein 2	10458	sgNF1-sgNTC_Sel	Q9UQB8_T340	BAIAP2:Q9UQB8_T340	0.454893	-4.47973	12	-2.0378	0.00613984		0.0625	0
Q9UQB8	BAIAP2	BAR/IMD domain containing adaptor protein 2	10458	sgNTC_Sel-sgNTC	Q9UQB8_T455	BAIAP2:Q9UQB8_T455	0.147209	-5.59291	12	-0.823325	0.00330578		0	0
Q9UQB8	BAIAP2	BAR/IMD domain containing adaptor protein 2	10458	sgNF1_Sel-sgNTC	Q9UQB8_T455	BAIAP2:Q9UQB8_T455	0.147209	-10.9948	12	-1.61853	1.59e-05		0	0
Q9UQB8	BAIAP2	BAR/IMD domain containing adaptor protein 2	10458	sgNF1_Sel-sgNTC_Sel	Q9UQB8_T455	BAIAP2:Q9UQB8_T455	0.147209	-5.40188	12	-0.795204	0.00278154		0	0
Q9UQB8	BAIAP2	BAR/IMD domain containing adaptor protein 2	10458	sgNF1-sgNTC	Q9UQB8_T455	BAIAP2:Q9UQB8_T455	0.147209	-9.18331	12	-1.35186	8.9e-05		0	0
Q9UQB8	BAIAP2	BAR/IMD domain containing adaptor protein 2	10458	sgNF1-sgNTC_Sel	Q9UQB8_T455	BAIAP2:Q9UQB8_T455	0.147209	-3.5904	12	-0.528538	0.0209081		0	0
Q9UHR4	BAIAP2L1	BAR/IMD domain containing adaptor protein 2 like 1	55971	sgNF1-sgNTC_Sel	Q9UHR4_T248;Q9UHR4_S261	BAIAP2L1:Q9UHR4_T248;Q9UHR4_S261	0.582523	3.37398	12	1.96542	0.0280159		0	0
Q9UHR4	BAIAP2L1	BAR/IMD domain containing adaptor protein 2 like 1	55971	sgNF1_Sel-sgNTC	Q9UHR4_T252;Q9UHR4_S261	BAIAP2L1:Q9UHR4_T252;Q9UHR4_S261	0.723093	3.31274	12	2.39542	0.0324586		0	0
Q9UHR4	BAIAP2L1	BAR/IMD domain containing adaptor protein 2 like 1	55971	sgNF1_Sel-sgNTC_Sel	Q9UHR4_T276	BAIAP2L1:Q9UHR4_T276	1.77208	3.45882	9	6.12929	0.0444418		0.25	0
Q92560	BAP1	BRCA1 associated protein 1	8314	sgNTC_Sel-sgNTC	Q92560_S327	BAP1:Q92560_S327	0.136295	-3.6103	12	-0.492064	0.0369115		0	0
Q92560	BAP1	BRCA1 associated protein 1	8314	sgNF1_Sel-sgNTC_Sel	Q92560_S327	BAP1:Q92560_S327	0.136295	3.81175	12	0.519522	0.0201578		0	0
Q92560	BAP1	BRCA1 associated protein 1	8314	sgNF1-sgNTC_Sel	Q92560_S327	BAP1:Q92560_S327	0.136295	4.08429	12	0.556668	0.0106236		0	0
Q92560	BAP1	BRCA1 associated protein 1	8314	sgNF1_Sel-sgNTC_Sel	Q92560_S583	BAP1:Q92560_S583	0.147563	3.23509	12	0.477379	0.0443714		0	0
Q92560	BAP1	BRCA1 associated protein 1	8314	sgNF1-sgNTC_Sel	Q92560_S583	BAP1:Q92560_S583	0.147563	4.19681	12	0.619293	0.00905176		0	0
Q92560	BAP1	BRCA1 associated protein 1	8314	sgNF1_Sel-sgNTC_Sel	Q92560_S583;Q92560_S597	BAP1:Q92560_S583;Q92560_S597	0.0755978	7.63439	3	0.577144	0.032547		0.375	0
Q92560	BAP1	BRCA1 associated protein 1	8314	sgNF1_Sel-sgNF1	Q92560_S583;Q92560_S597	BAP1:Q92560_S583;Q92560_S597	0.0956245	67.8807	3	6.49106	0.00158906		0.5	0
Q92560	BAP1	BRCA1 associated protein 1	8314	sgNF1-sgNTC	Q92560_S583;Q92560_S597	BAP1:Q92560_S583;Q92560_S597	0.117116	-54.3085	3	-6.36037	0.000511675		0.75	0
Q92560	BAP1	BRCA1 associated protein 1	8314	sgNF1-sgNTC_Sel	Q92560_S583;Q92560_S597	BAP1:Q92560_S583;Q92560_S597	0.101425	-58.3082	3	-5.91391	0.0002508		0.625	0
Q92560	BAP1	BRCA1 associated protein 1	8314	sgNF1-sgNTC	Q92560_S585;Q92560_S597	BAP1:Q92560_S585;Q92560_S597	0.82908	-4.54739	7	-3.77015	0.0231595		0.375	0
P80723	BASP1	brain abundant membrane attached signal protein 1	10409	sgNF1-sgNTC_Sel	P80723_S164	BASP1:P80723_S164	0.173031	5.2528	12	0.908895	0.00224992		0.05	0
P80723	BASP1	brain abundant membrane attached signal protein 1	10409	sgNF1-sgNTC_Sel	P80723_S177	BASP1:P80723_S177	0.322903	3.04524	12	0.983319	0.0442145		0	0
P80723	BASP1	brain abundant membrane attached signal protein 1	10409	sgNTC_Sel-sgNTC	P80723_S182	BASP1:P80723_S182	0.152254	4.68358	12	0.713092	0.00958416		0	0
P80723	BASP1	brain abundant membrane attached signal protein 1	10409	sgNF1_Sel-sgNTC	P80723_S182	BASP1:P80723_S182	0.152254	5.25848	12	0.800623	0.00255004		0	0
P80723	BASP1	brain abundant membrane attached signal protein 1	10409	sgNF1-sgNTC	P80723_S182	BASP1:P80723_S182	0.152254	5.54504	12	0.844252	0.00261507		0	0
P80723	BASP1	brain abundant membrane attached signal protein 1	10409	sgNTC_Sel-sgNTC	P80723_S195	BASP1:P80723_S195	0.211787	-3.38476	12	-0.716848	0.0485473		0	0
P80723	BASP1	brain abundant membrane attached signal protein 1	10409	sgNF1_Sel-sgNTC	P80723_S195	BASP1:P80723_S195	0.211787	-3.23496	12	-0.685123	0.0359066		0	0
P80723	BASP1	brain abundant membrane attached signal protein 1	10409	sgNF1-sgNTC_Sel	P80723_S195	BASP1:P80723_S195	0.211787	3.17547	12	0.672522	0.0370173		0	0
P80723	BASP1	brain abundant membrane attached signal protein 1	10409	sgNF1-sgNTC_Sel	P80723_T151	BASP1:P80723_T151	0.452746	3.27736	12	1.48381	0.0320895		0	0
P80723	BASP1	brain abundant membrane attached signal protein 1	10409	sgNF1-sgNTC_Sel	P80723_T162	BASP1:P80723_T162	0.431656	3.79407	11	1.63773	0.0176018		0.125	0
P80723	BASP1	brain abundant membrane attached signal protein 1	10409	sgNF1_Sel-sgNTC	P80723_T31	BASP1:P80723_T31	1.20213	-3.70068	12	-4.44869	0.0188723		0.125	0
Q9NR55	BATF3	basic leucine zipper ATF-like transcription factor 3	55509	sgNTC_Sel-sgNTC	Q9NR55_S31	BATF3:Q9NR55_S31	0.289671	4.05347	12	1.17417	0.0212675		0	0
Q9NR55	BATF3	basic leucine zipper ATF-like transcription factor 3	55509	sgNF1_Sel-sgNTC	Q9NR55_S31	BATF3:Q9NR55_S31	0.289671	3.47646	12	1.00703	0.0257679		0	0
Q9NR55	BATF3	basic leucine zipper ATF-like transcription factor 3	55509	sgNF1-sgNTC	Q9NR55_S31	BATF3:Q9NR55_S31	0.289671	3.87296	12	1.12189	0.0205141		0	0
Q9UIG0	BAZ1B	bromodomain adjacent to zinc finger domain 1B	9031	sgNF1_Sel-sgNTC	Q9UIG0_S158;Q9UIG0_S167	BAZ1B:Q9UIG0_S158;Q9UIG0_S167	2.35032	3.87908	8	9.11706	0.0261471		0.4375	0
Q9UIG0	BAZ1B	bromodomain adjacent to zinc finger domain 1B	9031	sgNTC_Sel-sgNTC	Q9UIG0_S189	BAZ1B:Q9UIG0_S189	0.349644	5.60838	12	1.96093	0.00325614		0	0
Q9UIG0	BAZ1B	bromodomain adjacent to zinc finger domain 1B	9031	sgNF1_Sel-sgNTC	Q9UIG0_S189	BAZ1B:Q9UIG0_S189	0.349644	7.14347	12	2.49767	0.000331703		0	0
Q9UIG0	BAZ1B	bromodomain adjacent to zinc finger domain 1B	9031	sgNF1-sgNTC	Q9UIG0_S189	BAZ1B:Q9UIG0_S189	0.349644	5.53605	12	1.93564	0.0026359		0	0
Q9UIG0	BAZ1B	bromodomain adjacent to zinc finger domain 1B	9031	sgNF1_Sel-sgNF1	Q9UIG0_S947	BAZ1B:Q9UIG0_S947	0.229152	4.1627	12	0.953889	0.047467		0	0
Q9UIG0	BAZ1B	bromodomain adjacent to zinc finger domain 1B	9031	sgNF1-sgNTC_Sel	Q9UIG0_S947	BAZ1B:Q9UIG0_S947	0.229152	-4.80288	12	-1.10059	0.00401684		0	0
Q9UIF9	BAZ2A	bromodomain adjacent to zinc finger domain 2A	11176	sgNF1_Sel-sgNTC	Q9UIF9_S1783	BAZ2A:Q9UIF9_S1783	0.226022	8.15913	12	1.84414	0.000134662		0	0
Q9UIF9	BAZ2A	bromodomain adjacent to zinc finger domain 2A	11176	sgNF1_Sel-sgNTC_Sel	Q9UIF9_S1783	BAZ2A:Q9UIF9_S1783	0.226022	9.38051	12	2.1202	6.98e-05		0	0
Q9UIF9	BAZ2A	bromodomain adjacent to zinc finger domain 2A	11176	sgNF1-sgNTC	Q9UIF9_S1783	BAZ2A:Q9UIF9_S1783	0.226022	7.90576	12	1.78687	0.000225284		0	0
Q9UIF9	BAZ2A	bromodomain adjacent to zinc finger domain 2A	11176	sgNF1-sgNTC_Sel	Q9UIF9_S1783	BAZ2A:Q9UIF9_S1783	0.226022	9.12714	12	2.06293	4.12e-05		0	0
Q9UIF9	BAZ2A	bromodomain adjacent to zinc finger domain 2A	11176	sgNF1_Sel-sgNTC	Q9UIF9_S1785	BAZ2A:Q9UIF9_S1785	0.286658	10.1432	11	2.90762	4.64e-05		0.125	0
Q9UIF9	BAZ2A	bromodomain adjacent to zinc finger domain 2A	11176	sgNF1_Sel-sgNTC_Sel	Q9UIF9_S1785	BAZ2A:Q9UIF9_S1785	0.265394	11.9433	11	3.16969	2.78e-05		0	0
Q9UIF9	BAZ2A	bromodomain adjacent to zinc finger domain 2A	11176	sgNF1-sgNTC	Q9UIF9_S1785	BAZ2A:Q9UIF9_S1785	0.286658	9.71161	11	2.78391	9.21e-05		0.125	0
Q9UIF9	BAZ2A	bromodomain adjacent to zinc finger domain 2A	11176	sgNF1-sgNTC_Sel	Q9UIF9_S1785	BAZ2A:Q9UIF9_S1785	0.265394	11.4772	11	3.04598	1.34e-05		0	0
P51572	BCAP31	B cell receptor associated protein 31	10134	sgNF1_Sel-sgNTC_Sel	P51572_S216	BCAP31:P51572_S216	0.487874	18.2292	6	8.89357	0.000127819		0.125	0
P51572	BCAP31	B cell receptor associated protein 31	10134	sgNF1-sgNTC_Sel	P51572_S216	BCAP31:P51572_S216	0.583122	12.2317	6	7.13259	0.000364969		0.375	0
P56945	BCAR1	BCAR1 scaffold protein, Cas family member	9564	sgNTC_Sel-sgNTC	P56945_S428	BCAR1:P56945_S428	0.248297	3.67649	12	0.912862	0.0337911		0	0
P56945	BCAR1	BCAR1 scaffold protein, Cas family member	9564	sgNF1-sgNTC_Sel	P56945_S428	BCAR1:P56945_S428	0.248297	-4.14608	12	-1.02946	0.00973211		0	0
Q9H6U6	BCAS3	BCAS3 microtubule associated cell migration factor	54828	sgNTC_Sel-sgNTC	Q9H6U6_S480	BCAS3:Q9H6U6_S480	0.472185	-5.63505	11	-2.66078	0.00400264		0.125	0
Q9H6U6	BCAS3	BCAS3 microtubule associated cell migration factor	54828	sgNF1_Sel-sgNTC	Q9H6U6_S480	BCAS3:Q9H6U6_S480	0.437158	-5.45228	11	-2.38351	0.00253564		0	0
Q9H6U6	BCAS3	BCAS3 microtubule associated cell migration factor	54828	sgNF1-sgNTC_Sel	Q9H6U6_S480	BCAS3:Q9H6U6_S480	0.472185	3.61868	11	1.70869	0.0222755		0.125	0
Q9H6U6	BCAS3	BCAS3 microtubule associated cell migration factor	54828	sgNF1_Sel-sgNTC	Q9H6U6_S480;Q9H6U6_S488	BCAS3:Q9H6U6_S480;Q9H6U6_S488	0.160781	-5.52195	12	-0.887823	0.00185025		0	0
Q9H6U6	BCAS3	BCAS3 microtubule associated cell migration factor	54828	sgNF1_Sel-sgNTC_Sel	Q9H6U6_S480;Q9H6U6_S488	BCAS3:Q9H6U6_S480;Q9H6U6_S488	0.160781	-6.83828	12	-1.09946	0.00060553		0	0
Q9H6U6	BCAS3	BCAS3 microtubule associated cell migration factor	54828	sgNF1-sgNTC	Q9H6U6_S480;Q9H6U6_S488	BCAS3:Q9H6U6_S480;Q9H6U6_S488	0.160781	-6.00869	12	-0.966081	0.00158858		0	0
Q9H6U6	BCAS3	BCAS3 microtubule associated cell migration factor	54828	sgNF1-sgNTC_Sel	Q9H6U6_S480;Q9H6U6_S488	BCAS3:Q9H6U6_S480;Q9H6U6_S488	0.160781	-7.32501	12	-1.17772	0.000215501		0	0
Q9H6U6	BCAS3	BCAS3 microtubule associated cell migration factor	54828	sgNF1_Sel-sgNTC	Q9H6U6_S487;Q9H6U6_S488	BCAS3:Q9H6U6_S487;Q9H6U6_S488	0.160123	-5.58528	12	-0.894334	0.00171259		0	0
Q9H6U6	BCAS3	BCAS3 microtubule associated cell migration factor	54828	sgNF1_Sel-sgNTC_Sel	Q9H6U6_S487;Q9H6U6_S488	BCAS3:Q9H6U6_S487;Q9H6U6_S488	0.160123	-6.97178	12	-1.11634	0.000538278		0	0
Q9H6U6	BCAS3	BCAS3 microtubule associated cell migration factor	54828	sgNF1-sgNTC	Q9H6U6_S487;Q9H6U6_S488	BCAS3:Q9H6U6_S487;Q9H6U6_S488	0.160123	-5.75853	12	-0.922074	0.00205533		0	0
Q9H6U6	BCAS3	BCAS3 microtubule associated cell migration factor	54828	sgNF1-sgNTC_Sel	Q9H6U6_S487;Q9H6U6_S488	BCAS3:Q9H6U6_S487;Q9H6U6_S488	0.160123	-7.14502	12	-1.14408	0.000260012		0	0
Q9H6U6	BCAS3	BCAS3 microtubule associated cell migration factor	54828	sgNF1_Sel-sgNTC_Sel	Q9H6U6_S570	BCAS3:Q9H6U6_S570	0.791595	3.37038	11	2.66797	0.0401099		0.125	0
Q9H6U6	BCAS3	BCAS3 microtubule associated cell migration factor	54828	sgNF1-sgNTC_Sel	Q9H6U6_S570	BCAS3:Q9H6U6_S570	0.791595	5.03016	11	3.98185	0.0036719		0.125	0
P12694	BCKDHA	branched chain keto acid dehydrogenase E1 subunit alpha	593	sgNF1-sgNTC_Sel	P12694_T338	BCKDHA:P12694_T338	0.498843	3.24705	12	1.61977	0.0334626		0	0
O14874	BCKDK	branched chain keto acid dehydrogenase kinase	10295	sgNF1_Sel-sgNTC	O14874_S31	BCKDK:O14874_S31	0.0993921	-4.36067	12	-0.433416	0.00785325		0.0416667	0
O14874	BCKDK	branched chain keto acid dehydrogenase kinase	10295	sgNF1-sgNTC	O14874_S31	BCKDK:O14874_S31	0.0993921	-3.5406	12	-0.351908	0.0315797		0.0416667	0
O14874	BCKDK	branched chain keto acid dehydrogenase kinase	10295	sgNF1_Sel-sgNTC	O14874_S33	BCKDK:O14874_S33	0.108882	-4.20976	12	-0.458365	0.00950819		0	0
O14874	BCKDK	branched chain keto acid dehydrogenase kinase	10295	sgNF1_Sel-sgNTC	O14874_T32	BCKDK:O14874_T32	0.0959878	-3.90154	12	-0.3745	0.0142936		0	0
O14874	BCKDK	branched chain keto acid dehydrogenase kinase	10295	sgNF1_Sel-sgNTC	O14874_T37	BCKDK:O14874_T37	0.0683066	-4.16615	12	-0.284576	0.0100819		0	0
O95999	BCL10	BCL10 immune signaling adaptor	8915	sgNTC_Sel-sgNTC	O95999_S138	BCL10:O95999_S138	0.182168	10.6022	12	1.93137	3.71e-05		0	0
O95999	BCL10	BCL10 immune signaling adaptor	8915	sgNF1_Sel-sgNTC	O95999_S138	BCL10:O95999_S138	0.182168	7.36333	12	1.34136	0.000264667		0	0
O95999	BCL10	BCL10 immune signaling adaptor	8915	sgNF1_Sel-sgNTC_Sel	O95999_S138	BCL10:O95999_S138	0.182168	-3.23882	12	-0.590008	0.044128		0	0
O95999	BCL10	BCL10 immune signaling adaptor	8915	sgNF1_Sel-sgNF1	O95999_S138	BCL10:O95999_S138	0.182168	7.24844	12	1.32043	0.00198582		0	0
O95999	BCL10	BCL10 immune signaling adaptor	8915	sgNF1-sgNTC_Sel	O95999_S138	BCL10:O95999_S138	0.182168	-10.4873	12	-1.91044	1.5e-05		0	0
O95999	BCL10	BCL10 immune signaling adaptor	8915	sgNTC_Sel-sgNTC	O95999_S141	BCL10:O95999_S141	0.173475	12.0191	12	2.08501	1.6e-05		0	0
O95999	BCL10	BCL10 immune signaling adaptor	8915	sgNF1_Sel-sgNTC	O95999_S141	BCL10:O95999_S141	0.173475	8.61441	12	1.49438	9.18e-05		0	0
O95999	BCL10	BCL10 immune signaling adaptor	8915	sgNF1_Sel-sgNTC_Sel	O95999_S141	BCL10:O95999_S141	0.173475	-3.40468	12	-0.590626	0.0353469		0	0
O95999	BCL10	BCL10 immune signaling adaptor	8915	sgNF1_Sel-sgNF1	O95999_S141	BCL10:O95999_S141	0.173475	8.10699	12	1.40636	0.00106613		0	0
O95999	BCL10	BCL10 immune signaling adaptor	8915	sgNF1-sgNTC_Sel	O95999_S141	BCL10:O95999_S141	0.173475	-11.5117	12	-1.99698	8.05e-06		0	0
Q9HB09	BCL2L12	BCL2 like 12	83596	sgNF1_Sel-sgNTC_Sel	Q9HB09_S243	BCL2L12:Q9HB09_S243	0.228706	4.17277	12	0.954338	0.012604		0	0
Q9HB09	BCL2L12	BCL2 like 12	83596	sgNF1-sgNTC_Sel	Q9HB09_S243	BCL2L12:Q9HB09_S243	0.228706	4.43168	12	1.01355	0.00651688		0	0
Q9BXK5	BCL2L13	BCL2 like 13	23786	sgNF1_Sel-sgNTC_Sel	Q9BXK5_S288	BCL2L13:Q9BXK5_S288	2.87048	-3.1704	12	-9.10058	0.0482958		0	0
Q9BXK5	BCL2L13	BCL2 like 13	23786	sgNF1-sgNTC_Sel	Q9BXK5_S288	BCL2L13:Q9BXK5_S288	2.87048	-3.05903	12	-8.78088	0.0434202		0	0
Q9BXK5	BCL2L13	BCL2 like 13	23786	sgNF1-sgNTC	Q9BXK5_S298	BCL2L13:Q9BXK5_S298	0.152325	3.97895	12	0.606096	0.0178944		0	0
Q9BXK5	BCL2L13	BCL2 like 13	23786	sgNF1-sgNTC_Sel	Q9BXK5_S298	BCL2L13:Q9BXK5_S298	0.152325	3.66522	12	0.558306	0.0187341		0	0
Q9BXK5	BCL2L13	BCL2 like 13	23786	sgNF1_Sel-sgNTC	Q9BXK5_S302	BCL2L13:Q9BXK5_S302	0.226843	5.68644	12	1.28993	0.0015243		0	0
Q9BXK5	BCL2L13	BCL2 like 13	23786	sgNF1_Sel-sgNTC_Sel	Q9BXK5_S302	BCL2L13:Q9BXK5_S302	0.226843	5.21128	12	1.18214	0.00346794		0	0
Q9BXK5	BCL2L13	BCL2 like 13	23786	sgNF1-sgNTC	Q9BXK5_S302	BCL2L13:Q9BXK5_S302	0.226843	6.75345	12	1.53197	0.000699723		0	0
Q9BXK5	BCL2L13	BCL2 like 13	23786	sgNF1-sgNTC_Sel	Q9BXK5_S302	BCL2L13:Q9BXK5_S302	0.226843	6.27829	12	1.42419	0.000671459		0	0
Q9BXK5	BCL2L13	BCL2 like 13	23786	sgNF1_Sel-sgNTC	Q9BXK5_S303	BCL2L13:Q9BXK5_S303	0.138988	6.02705	12	0.837686	0.00106449		0	0
Q9BXK5	BCL2L13	BCL2 like 13	23786	sgNF1_Sel-sgNTC_Sel	Q9BXK5_S303	BCL2L13:Q9BXK5_S303	0.138988	6.17073	12	0.857656	0.00119123		0	0
Q9BXK5	BCL2L13	BCL2 like 13	23786	sgNF1-sgNTC	Q9BXK5_S303	BCL2L13:Q9BXK5_S303	0.138988	7.25523	12	1.00839	0.000408146		0	0
Q9BXK5	BCL2L13	BCL2 like 13	23786	sgNF1-sgNTC_Sel	Q9BXK5_S303	BCL2L13:Q9BXK5_S303	0.138988	7.39891	12	1.02836	0.000200468		0	0
Q9BXK5	BCL2L13	BCL2 like 13	23786	sgNF1_Sel-sgNTC	Q9BXK5_S305	BCL2L13:Q9BXK5_S305	0.150109	6.77119	12	1.01641	0.000489566		0	0
Q9BXK5	BCL2L13	BCL2 like 13	23786	sgNF1_Sel-sgNTC_Sel	Q9BXK5_S305	BCL2L13:Q9BXK5_S305	0.150109	4.90272	12	0.73594	0.00498727		0	0
Q9BXK5	BCL2L13	BCL2 like 13	23786	sgNF1-sgNTC	Q9BXK5_S305	BCL2L13:Q9BXK5_S305	0.150109	8.37678	12	1.25743	0.00015516		0	0
Q9BXK5	BCL2L13	BCL2 like 13	23786	sgNF1-sgNTC_Sel	Q9BXK5_S305	BCL2L13:Q9BXK5_S305	0.150109	6.50831	12	0.976953	0.000518341		0	0
Q9BXK5	BCL2L13	BCL2 like 13	23786	sgNF1_Sel-sgNTC	Q9BXK5_S441	BCL2L13:Q9BXK5_S441	0.554801	-3.62153	10	-2.00923	0.026145		0.125	0
Q9BXK5	BCL2L13	BCL2 like 13	23786	sgNF1-sgNTC	Q9BXK5_S441	BCL2L13:Q9BXK5_S441	0.554801	-4.17362	10	-2.31553	0.0184076		0.125	0
Q9BXK5	BCL2L13	BCL2 like 13	23786	sgNF1_Sel-sgNTC	Q9BXK5_S444	BCL2L13:Q9BXK5_S444	0.446372	-4.73937	12	-2.11552	0.00481149		0	0
Q9BXK5	BCL2L13	BCL2 like 13	23786	sgNF1-sgNTC	Q9BXK5_S444	BCL2L13:Q9BXK5_S444	0.446372	-4.60454	12	-2.05534	0.00796687		0	0
P41182	BCL6	BCL6 transcription repressor	604	sgNF1_Sel-sgNTC	P41182_S333	BCL6:P41182_S333	0.128346	-5.0145	12	-0.643589	0.00342887		0	0
P41182	BCL6	BCL6 transcription repressor	604	sgNF1-sgNTC	P41182_S333	BCL6:P41182_S333	0.128346	-4.6903	12	-0.601979	0.00712726		0	0
P41182	BCL6	BCL6 transcription repressor	604	sgNF1_Sel-sgNTC_Sel	P41182_S343	BCL6:P41182_S343	0.169365	-4.94227	12	-0.837047	0.00475072		0	0
P41182	BCL6	BCL6 transcription repressor	604	sgNF1-sgNTC	P41182_S343	BCL6:P41182_S343	0.169365	-3.6602	12	-0.61991	0.0269569		0	0
P41182	BCL6	BCL6 transcription repressor	604	sgNF1-sgNTC_Sel	P41182_S343	BCL6:P41182_S343	0.169365	-5.66777	12	-0.959921	0.00136758		0	0
P41182	BCL6	BCL6 transcription repressor	604	sgNF1_Sel-sgNTC_Sel	P41182_T345	BCL6:P41182_T345	0.201307	-3.97352	12	-0.799899	0.0162686		0	0
P41182	BCL6	BCL6 transcription repressor	604	sgNF1-sgNTC	P41182_T345	BCL6:P41182_T345	0.201307	-3.46656	12	-0.697844	0.0348178		0	0
P41182	BCL6	BCL6 transcription repressor	604	sgNF1-sgNTC_Sel	P41182_T345	BCL6:P41182_T345	0.201307	-5.06523	12	-1.01967	0.00284468		0	0
Q4VC05	BCL7A	BAF chromatin remodeling complex subunit BCL7A	605	sgNF1_Sel-sgNTC	Q4VC05_S114	BCL7A:Q4VC05_S114	0.278178	3.90201	12	1.08545	0.0142863		0	0
Q86UU0	BCL9L	BCL9 like	283149	sgNF1_Sel-sgNTC	Q86UU0_S1017	BCL9L:Q86UU0_S1017	0.237617	-5.10626	12	-1.21333	0.00306693		0	0
Q86UU0	BCL9L	BCL9 like	283149	sgNTC_Sel-sgNTC	Q86UU0_S118	BCL9L:Q86UU0_S118	0.273393	4.27798	12	1.16957	0.0160527		0	0
Q86UU0	BCL9L	BCL9 like	283149	sgNF1_Sel-sgNTC_Sel	Q86UU0_S118	BCL9L:Q86UU0_S118	0.273393	-3.89153	12	-1.06392	0.0181115		0	0
Q86UU0	BCL9L	BCL9 like	283149	sgNF1-sgNTC	Q86UU0_S118	BCL9L:Q86UU0_S118	0.273393	-3.70509	12	-1.01294	0.0253456		0	0
Q86UU0	BCL9L	BCL9 like	283149	sgNF1-sgNTC_Sel	Q86UU0_S118	BCL9L:Q86UU0_S118	0.273393	-7.98307	12	-2.18251	0.000111149		0	0
Q86UU0	BCL9L	BCL9 like	283149	sgNTC_Sel-sgNTC	Q86UU0_S121	BCL9L:Q86UU0_S121	0.614581	-4.42656	12	-2.72048	0.0132486		0	0
Q86UU0	BCL9L	BCL9 like	283149	sgNF1_Sel-sgNTC	Q86UU0_S121	BCL9L:Q86UU0_S121	0.614581	-3.13307	12	-1.92553	0.0411868		0	0
Q86UU0	BCL9L	BCL9 like	283149	sgNF1-sgNTC_Sel	Q86UU0_S121	BCL9L:Q86UU0_S121	0.614581	3.27908	12	2.01526	0.0320117		0	0
Q86UU0	BCL9L	BCL9 like	283149	sgNF1-sgNTC_Sel	Q86UU0_S88	BCL9L:Q86UU0_S88	0.150171	3.23623	12	0.485988	0.0339799		0	0
Q86UU0	BCL9L	BCL9 like	283149	sgNF1_Sel-sgNTC	Q86UU0_S987	BCL9L:Q86UU0_S987	0.321328	-3.40893	12	-1.09539	0.0282324		0	0
Q86UU0	BCL9L	BCL9 like	283149	sgNTC_Sel-sgNTC	Q86UU0_T129	BCL9L:Q86UU0_T129	0.624751	-4.53595	12	-2.83384	0.0114467		0	0
Q86UU0	BCL9L	BCL9 like	283149	sgNF1-sgNTC_Sel	Q86UU0_T129	BCL9L:Q86UU0_T129	0.624751	3.35462	12	2.0958	0.0287831		0	0
Q9NYF8	BCLAF1	BCL2 associated transcription factor 1	9774	sgNF1-sgNTC_Sel	Q9NYF8_S121;Q9NYF8_S122	BCLAF1:Q9NYF8_S121;Q9NYF8_S122	1.31332	-6.37806	3	-8.37646	0.03643		0.5	0
Q9NYF8	BCLAF1	BCL2 associated transcription factor 1	9774	sgNF1_Sel-sgNTC	Q9NYF8_S183	BCLAF1:Q9NYF8_S183	0.17538	9.0566	4	1.58834	0.00718987		0.375	0
Q9NYF8	BCLAF1	BCL2 associated transcription factor 1	9774	sgNF1_Sel-sgNTC_Sel	Q9NYF8_S183	BCLAF1:Q9NYF8_S183	0.22184	5.31166	4	1.17834	0.0390808		0.5	0
Q9NYF8	BCLAF1	BCL2 associated transcription factor 1	9774	sgNF1-sgNTC	Q9NYF8_S183	BCLAF1:Q9NYF8_S183	0.192119	8.48772	4	1.63065	0.0119995		0.5	0
Q9NYF8	BCLAF1	BCL2 associated transcription factor 1	9774	sgNF1-sgNTC_Sel	Q9NYF8_S183	BCLAF1:Q9NYF8_S183	0.235296	5.18769	4	1.22064	0.0319372		0.625	0
Q9NYF8	BCLAF1	BCL2 associated transcription factor 1	9774	sgNTC_Sel-sgNTC	Q9NYF8_S259;Q9NYF8_S268	BCLAF1:Q9NYF8_S259;Q9NYF8_S268	0.205284	4.78952	12	0.983212	0.00845161		0.5	0
Q9NYF8	BCLAF1	BCL2 associated transcription factor 1	9774	sgNF1_Sel-sgNTC	Q9NYF8_S259;Q9NYF8_S268	BCLAF1:Q9NYF8_S259;Q9NYF8_S268	0.205284	4.53682	12	0.931335	0.00625778		0.4375	0
Q9NYF8	BCLAF1	BCL2 associated transcription factor 1	9774	sgNF1-sgNTC	Q9NYF8_S259;Q9NYF8_S268	BCLAF1:Q9NYF8_S259;Q9NYF8_S268	0.205284	3.3071	12	0.678895	0.0430186		0.375	0
Q9NYF8	BCLAF1	BCL2 associated transcription factor 1	9774	sgNTC_Sel-sgNTC	Q9NYF8_S262;Q9NYF8_S264	BCLAF1:Q9NYF8_S262;Q9NYF8_S264	0.219356	4.59188	12	1.00726	0.010661		0	0
Q9NYF8	BCLAF1	BCL2 associated transcription factor 1	9774	sgNF1_Sel-sgNTC	Q9NYF8_S262;Q9NYF8_S264	BCLAF1:Q9NYF8_S262;Q9NYF8_S264	0.219356	3.71797	12	0.815559	0.0184147		0	0
Q9NYF8	BCLAF1	BCL2 associated transcription factor 1	9774	sgNTC_Sel-sgNTC	Q9NYF8_S262;Q9NYF8_S268	BCLAF1:Q9NYF8_S262;Q9NYF8_S268	0.237963	4.34722	12	1.03448	0.0146515		0	0
Q9NYF8	BCLAF1	BCL2 associated transcription factor 1	9774	sgNF1_Sel-sgNTC	Q9NYF8_S262;Q9NYF8_S268	BCLAF1:Q9NYF8_S262;Q9NYF8_S268	0.237963	3.72144	12	0.885565	0.0183133		0	0
Q9NYF8	BCLAF1	BCL2 associated transcription factor 1	9774	sgNF1-sgNTC	Q9NYF8_S262;Q9NYF8_S268	BCLAF1:Q9NYF8_S262;Q9NYF8_S268	0.237963	3.31098	12	0.787892	0.0428432		0	0
Q9NYF8	BCLAF1	BCL2 associated transcription factor 1	9774	sgNF1_Sel-sgNTC	Q9NYF8_S450	BCLAF1:Q9NYF8_S450	0.129488	4.50372	12	0.583179	0.00650392		0	0
Q9NYF8	BCLAF1	BCL2 associated transcription factor 1	9774	sgNF1_Sel-sgNTC_Sel	Q9NYF8_S450	BCLAF1:Q9NYF8_S450	0.129488	4.89727	12	0.634139	0.00501185		0	0
Q9NYF8	BCLAF1	BCL2 associated transcription factor 1	9774	sgNF1-sgNTC	Q9NYF8_S450	BCLAF1:Q9NYF8_S450	0.129488	7.88589	12	1.02113	0.000227981		0	0
Q9NYF8	BCLAF1	BCL2 associated transcription factor 1	9774	sgNF1-sgNTC_Sel	Q9NYF8_S450	BCLAF1:Q9NYF8_S450	0.129488	8.27944	12	1.07209	8.36e-05		0	0
Q9NYF8	BCLAF1	BCL2 associated transcription factor 1	9774	sgNF1_Sel-sgNTC	Q9NYF8_S648	BCLAF1:Q9NYF8_S648	0.188355	-3.24283	12	-0.610805	0.0355637		0	0
Q9NYF8	BCLAF1	BCL2 associated transcription factor 1	9774	sgNF1_Sel-sgNTC_Sel	Q9NYF8_S751	BCLAF1:Q9NYF8_S751	0.092949	-3.34875	12	-0.311263	0.0379699		0	0
Q9NYF8	BCLAF1	BCL2 associated transcription factor 1	9774	sgNF1-sgNTC	Q9NYF8_S751	BCLAF1:Q9NYF8_S751	0.092949	-3.20276	12	-0.297693	0.0495963		0	0
Q9NYF8	BCLAF1	BCL2 associated transcription factor 1	9774	sgNF1-sgNTC_Sel	Q9NYF8_S751	BCLAF1:Q9NYF8_S751	0.092949	-4.8553	12	-0.451295	0.00373819		0	0
Q9NYF8	BCLAF1	BCL2 associated transcription factor 1	9774	sgNF1-sgNTC	Q9NYF8_S754	BCLAF1:Q9NYF8_S754	0.133915	-3.51948	12	-0.471313	0.0324313		0	0
Q9NYF8	BCLAF1	BCL2 associated transcription factor 1	9774	sgNF1-sgNTC_Sel	Q9NYF8_S754	BCLAF1:Q9NYF8_S754	0.133915	-3.82174	12	-0.511789	0.015136		0	0
Q9NYF8	BCLAF1	BCL2 associated transcription factor 1	9774	sgNF1-sgNTC_Sel	Q9NYF8_S757	BCLAF1:Q9NYF8_S757	0.113256	-4.19317	12	-0.4749	0.00910154		0	0
Q9NYF8	BCLAF1	BCL2 associated transcription factor 1	9774	sgNF1_Sel-sgNTC_Sel	Q9NYF8_S759	BCLAF1:Q9NYF8_S759	0.130405	-3.69582	12	-0.481954	0.0237413		0	0
Q9NYF8	BCLAF1	BCL2 associated transcription factor 1	9774	sgNF1-sgNTC	Q9NYF8_S759	BCLAF1:Q9NYF8_S759	0.130405	-3.59818	12	-0.469221	0.0292207		0	0
Q9NYF8	BCLAF1	BCL2 associated transcription factor 1	9774	sgNF1-sgNTC_Sel	Q9NYF8_S759	BCLAF1:Q9NYF8_S759	0.130405	-4.77158	12	-0.622239	0.00417446		0	0
Q9NYF8	BCLAF1	BCL2 associated transcription factor 1	9774	sgNF1-sgNTC	Q9NYF8_S760	BCLAF1:Q9NYF8_S760	0.0857998	-3.41731	12	-0.293204	0.0370167		0	0
Q9NYF8	BCLAF1	BCL2 associated transcription factor 1	9774	sgNF1-sgNTC_Sel	Q9NYF8_S760	BCLAF1:Q9NYF8_S760	0.0857998	-4.67715	12	-0.401298	0.00472151		0	0
Q9NYF8	BCLAF1	BCL2 associated transcription factor 1	9774	sgNF1_Sel-sgNTC_Sel	Q9NYF8_S762	BCLAF1:Q9NYF8_S762	0.0889423	-3.59741	12	-0.319962	0.0270696		0	0
Q9NYF8	BCLAF1	BCL2 associated transcription factor 1	9774	sgNF1-sgNTC	Q9NYF8_S762	BCLAF1:Q9NYF8_S762	0.0889423	-3.83836	12	-0.341393	0.0214695		0	0
Q9NYF8	BCLAF1	BCL2 associated transcription factor 1	9774	sgNF1-sgNTC_Sel	Q9NYF8_S762	BCLAF1:Q9NYF8_S762	0.0889423	-4.57667	12	-0.407059	0.00539905		0	0
Q9NYF8	BCLAF1	BCL2 associated transcription factor 1	9774	sgNF1-sgNTC	Q9NYF8_S763	BCLAF1:Q9NYF8_S763	0.0855755	-3.53464	12	-0.302479	0.0318053		0	0
Q9NYF8	BCLAF1	BCL2 associated transcription factor 1	9774	sgNF1-sgNTC_Sel	Q9NYF8_S763	BCLAF1:Q9NYF8_S763	0.0855755	-4.43278	12	-0.379337	0.00651688		0	0
Q9NYF8	BCLAF1	BCL2 associated transcription factor 1	9774	sgNTC_Sel-sgNTC	Q9NYF8_T257;Q9NYF8_S264	BCLAF1:Q9NYF8_T257;Q9NYF8_S264	0.201246	3.63627	12	0.731783	0.0356004		0	0
Q9NYF8	BCLAF1	BCL2 associated transcription factor 1	9774	sgNF1_Sel-sgNTC	Q9NYF8_T257;Q9NYF8_S264	BCLAF1:Q9NYF8_T257;Q9NYF8_S264	0.201246	3.02187	12	0.608138	0.0479949		0	0
Q9NYF8	BCLAF1	BCL2 associated transcription factor 1	9774	sgNF1_Sel-sgNTC	Q9NYF8_T257;Q9NYF8_S268	BCLAF1:Q9NYF8_T257;Q9NYF8_S268	0.259986	3.01966	12	0.78507	0.0481355		0	0
A2AJT9	BCLAF3	BCLAF1 and THRAP3 family member 3	256643	sgNF1_Sel-sgNTC	A2AJT9_S139	BCLAF3:A2AJT9_S139	0.702356	-3.30718	12	-2.32281	0.032774		0.125	0
A2AJT9	BCLAF3	BCLAF1 and THRAP3 family member 3	256643	sgNF1-sgNTC_Sel	A2AJT9_S192	BCLAF3:A2AJT9_S192	1.54274	-3.03675	12	-4.68492	0.0446841		0	0
Q6W2J9	BCOR	BCL6 corepressor	54880	sgNTC_Sel-sgNTC	Q6W2J9_S422	BCOR:Q6W2J9_S422	0.227944	-3.76991	12	-0.859327	0.03028		0	0
Q6W2J9	BCOR	BCL6 corepressor	54880	sgNF1_Sel-sgNTC_Sel	Q6W2J9_S422	BCOR:Q6W2J9_S422	0.227944	5.61406	12	1.27969	0.00217103		0	0
Q6W2J9	BCOR	BCL6 corepressor	54880	sgNF1-sgNTC_Sel	Q6W2J9_S422	BCOR:Q6W2J9_S422	0.227944	6.17571	12	1.40771	0.000752155		0	0
Q6W2J9	BCOR	BCL6 corepressor	54880	sgNF1_Sel-sgNTC_Sel	Q6W2J9_S423	BCOR:Q6W2J9_S423	0.274407	3.97702	12	1.09132	0.0161994		0	0
Q6W2J9	BCOR	BCL6 corepressor	54880	sgNF1-sgNTC_Sel	Q6W2J9_S423	BCOR:Q6W2J9_S423	0.274407	4.12932	12	1.13311	0.00998224		0	0
Q6W2J9	BCOR	BCL6 corepressor	54880	sgNF1_Sel-sgNTC	Q6W2J9_T1145	BCOR:Q6W2J9_T1145	0.165786	4.00593	12	0.664126	0.0124179		0	0
Q6W2J9	BCOR	BCL6 corepressor	54880	sgNF1_Sel-sgNTC_Sel	Q6W2J9_T1145	BCOR:Q6W2J9_T1145	0.165786	5.34074	12	0.885417	0.00297687		0	0
Q6W2J9	BCOR	BCL6 corepressor	54880	sgNF1-sgNTC_Sel	Q6W2J9_T1145	BCOR:Q6W2J9_T1145	0.165786	3.58393	12	0.594163	0.02109		0	0
Q6W2J9	BCOR	BCL6 corepressor	54880	sgNF1_Sel-sgNTC	Q6W2J9_T1148	BCOR:Q6W2J9_T1148	0.139744	3.78659	12	0.529154	0.0167859		0	0
Q6W2J9	BCOR	BCL6 corepressor	54880	sgNF1_Sel-sgNTC_Sel	Q6W2J9_T1148	BCOR:Q6W2J9_T1148	0.139744	5.65047	12	0.789621	0.00207825		0	0
Q6W2J9	BCOR	BCL6 corepressor	54880	sgNF1-sgNTC_Sel	Q6W2J9_T1148	BCOR:Q6W2J9_T1148	0.139744	3.90222	12	0.545313	0.0135521		0	0
P11274	BCR	BCR activator of RhoGEF and GTPase	613	sgNF1_Sel-sgNTC	P11274_S122	BCR:P11274_S122	0.0763607	-4.05969	12	-0.310001	0.0115373		0	0
P11274	BCR	BCR activator of RhoGEF and GTPase	613	sgNTC_Sel-sgNTC	P11274_S463	BCR:P11274_S463	0.143051	-3.4056	12	-0.487175	0.0472673		0	0
P11274	BCR	BCR activator of RhoGEF and GTPase	613	sgNF1_Sel-sgNTC	P11274_S463	BCR:P11274_S463	0.143051	-5.15148	12	-0.736924	0.00289968		0	0
P11274	BCR	BCR activator of RhoGEF and GTPase	613	sgNF1-sgNTC	P11274_S463	BCR:P11274_S463	0.143051	-4.21192	12	-0.602518	0.013132		0	0
P11274	BCR	BCR activator of RhoGEF and GTPase	613	sgNTC_Sel-sgNTC	P11274_Y455	BCR:P11274_Y455	0.22285	-4.34509	12	-0.968302	0.0146808		0	0
P11274	BCR	BCR activator of RhoGEF and GTPase	613	sgNF1_Sel-sgNTC	P11274_Y455	BCR:P11274_Y455	0.22285	-3.45876	12	-0.770782	0.0263299		0	0
P30411	BDKRB2	bradykinin receptor B2	624	sgNF1_Sel-sgNTC	P30411_S375	BDKRB2:P30411_S375	0.46397	-4.97403	12	-2.3078	0.003603		0	0
P30411	BDKRB2	bradykinin receptor B2	624	sgNF1_Sel-sgNTC_Sel	P30411_S375	BDKRB2:P30411_S375	0.46397	-4.64117	12	-2.15336	0.00692894		0	0
P30411	BDKRB2	bradykinin receptor B2	624	sgNF1-sgNTC	P30411_S375	BDKRB2:P30411_S375	0.46397	-4.11756	12	-1.91042	0.0149078		0	0
P30411	BDKRB2	bradykinin receptor B2	624	sgNF1-sgNTC_Sel	P30411_S375	BDKRB2:P30411_S375	0.46397	-3.7847	12	-1.75599	0.0159274		0	0
Q9H694	BICC1	BicC family RNA binding protein 1	80114	sgNF1_Sel-sgNTC	Q9H694_S612	BICC1:Q9H694_S612	0.0688162	7.2288	12	0.497458	0.00030146		0	0
Q9H694	BICC1	BicC family RNA binding protein 1	80114	sgNF1_Sel-sgNTC_Sel	Q9H694_S612	BICC1:Q9H694_S612	0.0688162	6.76517	12	0.465553	0.000649286		0	0
Q9H694	BICC1	BicC family RNA binding protein 1	80114	sgNF1-sgNTC	Q9H694_S612	BICC1:Q9H694_S612	0.0688162	7.94283	12	0.546596	0.000219826		0	0
Q9H694	BICC1	BicC family RNA binding protein 1	80114	sgNF1-sgNTC_Sel	Q9H694_S612	BICC1:Q9H694_S612	0.0688162	7.47921	12	0.514691	0.000187246		0	0
Q9H694	BICC1	BicC family RNA binding protein 1	80114	sgNTC_Sel-sgNTC	Q9H694_S633	BICC1:Q9H694_S633	0.269775	-3.58209	12	-0.96636	0.0380217		0.333333	0
Q9H694	BICC1	BicC family RNA binding protein 1	80114	sgNF1-sgNTC_Sel	Q9H694_S633	BICC1:Q9H694_S633	0.269775	4.06771	12	1.09737	0.010841		0.25	0
Q9H694	BICC1	BicC family RNA binding protein 1	80114	sgNF1_Sel-sgNTC_Sel	Q9H694_S637	BICC1:Q9H694_S637	0.0424155	213.218	2	9.04373	0.000697529		0.5	0
Q9H694	BICC1	BicC family RNA binding protein 1	80114	sgNF1_Sel-sgNF1	Q9H694_S637	BICC1:Q9H694_S637	0.0519482	29.5536	2	1.53525	0.0440906		0.625	0
Q9H694	BICC1	BicC family RNA binding protein 1	80114	sgNF1-sgNTC_Sel	Q9H694_S637	BICC1:Q9H694_S637	0.0519482	144.538	2	7.50848	0.000755435		0.625	0
Q9H694	BICC1	BicC family RNA binding protein 1	80114	sgNF1_Sel-sgNTC_Sel	Q9H694_S766	BICC1:Q9H694_S766	0.215154	-3.86407	12	-0.831371	0.0188195		0.0625	0
Q9H694	BICC1	BicC family RNA binding protein 1	80114	sgNF1-sgNTC_Sel	Q9H694_S766	BICC1:Q9H694_S766	0.215154	-3.0987	12	-0.666699	0.0412081		0	0
Q9H694	BICC1	BicC family RNA binding protein 1	80114	sgNF1_Sel-sgNTC	Q9H694_T611	BICC1:Q9H694_T611	0.0623074	7.22546	12	0.450199	0.000301474		0	0
Q9H694	BICC1	BicC family RNA binding protein 1	80114	sgNF1_Sel-sgNTC_Sel	Q9H694_T611	BICC1:Q9H694_T611	0.0623074	6.70588	12	0.417826	0.000693456		0	0
Q9H694	BICC1	BicC family RNA binding protein 1	80114	sgNF1-sgNTC	Q9H694_T611	BICC1:Q9H694_T611	0.0623074	8.85183	12	0.551534	0.000109104		0	0
Q9H694	BICC1	BicC family RNA binding protein 1	80114	sgNF1-sgNTC_Sel	Q9H694_T611	BICC1:Q9H694_T611	0.0623074	8.33225	12	0.519161	7.96e-05		0	0
O00499	BIN1	bridging integrator 1	274	sgNF1_Sel-sgNTC_Sel	O00499_S296	BIN1:O00499_S296	0.0922599	3.79427	12	0.350059	0.0206337		0.025	0
O00499	BIN1	bridging integrator 1	274	sgNF1-sgNTC_Sel	O00499_S296	BIN1:O00499_S296	0.0922599	3.99643	12	0.368711	0.0119833		0.025	0
O00499	BIN1	bridging integrator 1	274	sgNF1_Sel-sgNTC	O00499_S296;O00499_S298	BIN1:O00499_S296;O00499_S298	0.455504	3.18314	12	1.44993	0.0384698		0	0
O00499	BIN1	bridging integrator 1	274	sgNF1_Sel-sgNTC_Sel	O00499_S298	BIN1:O00499_S298	0.101322	3.2889	12	0.333239	0.0411717		0	0
O00499	BIN1	bridging integrator 1	274	sgNF1-sgNTC_Sel	O00499_S298	BIN1:O00499_S298	0.101322	3.44735	12	0.349293	0.0253892		0	0
O00499	BIN1	bridging integrator 1	274	sgNF1_Sel-sgNTC_Sel	O00499_S303	BIN1:O00499_S303	0.110281	3.43796	12	0.379143	0.0337888		0	0
O00499	BIN1	bridging integrator 1	274	sgNF1-sgNTC_Sel	O00499_S303	BIN1:O00499_S303	0.110281	4.23707	12	0.46727	0.00852774		0	0
O00499	BIN1	bridging integrator 1	274	sgNTC_Sel-sgNTC	O00499_S350	BIN1:O00499_S350	1.41536	-6.41104	4	-9.07392	0.0329622		0.625	0
O00499	BIN1	bridging integrator 1	274	sgNF1_Sel-sgNTC_Sel	O00499_S350	BIN1:O00499_S350	1.41536	5.21106	4	7.37551	0.041152		0.625	0
O00499	BIN1	bridging integrator 1	274	sgNF1-sgNTC_Sel	O00499_S350	BIN1:O00499_S350	1.33441	7.31822	4	9.76553	0.0124054		0.5	0
O00499	BIN1	bridging integrator 1	274	sgNF1_Sel-sgNTC_Sel	O00499_T307	BIN1:O00499_T307	0.12775	3.35273	12	0.428311	0.0377759		0	0
O00499	BIN1	bridging integrator 1	274	sgNF1-sgNTC_Sel	O00499_T307	BIN1:O00499_T307	0.12775	3.05844	12	0.390715	0.0434581		0	0
Q9NR09	BIRC6	baculoviral IAP repeat containing 6	57448	sgNF1-sgNTC	Q9NR09_S590	BIRC6:Q9NR09_S590	1.51305	-4.59762	11	-6.95642	0.00950601		0	0
Q9NR09	BIRC6	baculoviral IAP repeat containing 6	57448	sgNF1-sgNTC_Sel	Q9NR09_S590	BIRC6:Q9NR09_S590	1.51305	-4.71169	11	-7.12901	0.00540537		0	0
P35226	BMI1	BMI1 proto-oncogene, polycomb ring finger	648	sgNTC_Sel-sgNTC	P35226_S315	BMI1:P35226_S315	0.638928	6.48492	12	4.1434	0.00129487		0	0
P35226	BMI1	BMI1 proto-oncogene, polycomb ring finger	648	sgNF1_Sel-sgNTC	P35226_S315	BMI1:P35226_S315	0.638928	4.34722	12	2.77756	0.0080023		0	0
P35226	BMI1	BMI1 proto-oncogene, polycomb ring finger	648	sgNF1-sgNTC_Sel	P35226_S315	BMI1:P35226_S315	0.638928	-5.54101	12	-3.54031	0.00158858		0	0
Q9NSY1	BMP2K	BMP2 inducible kinase	55589	sgNTC_Sel-sgNTC	Q9NSY1_T1011	BMP2K:Q9NSY1_T1011	1.15239	-3.6344	11	-4.18824	0.0390795		0.125	0
Q14692	BMS1	BMS1 ribosome biogenesis factor	9790	sgNF1-sgNTC_Sel	Q14692_S552	BMS1:Q14692_S552	0.270744	3.90639	12	1.05763	0.0134898		0	0
Q12983	BNIP3	BCL2 interacting protein 3	664	sgNF1_Sel-sgNTC	Q12983_S122	BNIP3:Q12983_S122	0.459053	3.44523	12	1.58154	0.0268265		0	0
Q12983	BNIP3	BCL2 interacting protein 3	664	sgNF1_Sel-sgNTC_Sel	Q12983_S122	BNIP3:Q12983_S122	0.459053	5.70349	12	2.6182	0.00195885		0	0
Q12983	BNIP3	BCL2 interacting protein 3	664	sgNF1-sgNTC	Q12983_S122	BNIP3:Q12983_S122	0.459053	4.26545	12	1.95807	0.0122778		0	0
Q12983	BNIP3	BCL2 interacting protein 3	664	sgNF1-sgNTC_Sel	Q12983_S122	BNIP3:Q12983_S122	0.459053	6.52371	12	2.99473	0.00050963		0	0
Q12983	BNIP3	BCL2 interacting protein 3	664	sgNF1_Sel-sgNTC	Q12983_S123	BNIP3:Q12983_S123	0.470641	3.21605	12	1.5136	0.0368215		0	0
Q12983	BNIP3	BCL2 interacting protein 3	664	sgNF1_Sel-sgNTC_Sel	Q12983_S123	BNIP3:Q12983_S123	0.470641	5.81103	12	2.73491	0.00174537		0	0
Q12983	BNIP3	BCL2 interacting protein 3	664	sgNF1-sgNTC	Q12983_S123	BNIP3:Q12983_S123	0.470641	3.63785	12	1.71212	0.0277596		0	0
Q12983	BNIP3	BCL2 interacting protein 3	664	sgNF1-sgNTC_Sel	Q12983_S123	BNIP3:Q12983_S123	0.470641	6.23283	12	2.93343	0.000705826		0	0
Q12983	BNIP3	BCL2 interacting protein 3	664	sgNF1_Sel-sgNTC	Q12983_S124	BNIP3:Q12983_S124	0.423862	3.94091	12	1.6704	0.0135526		0	0
Q12983	BNIP3	BCL2 interacting protein 3	664	sgNF1_Sel-sgNTC_Sel	Q12983_S124	BNIP3:Q12983_S124	0.423862	6.21887	12	2.63594	0.00113853		0	0
Q12983	BNIP3	BCL2 interacting protein 3	664	sgNF1-sgNTC	Q12983_S124	BNIP3:Q12983_S124	0.423862	4.891	12	2.07311	0.00555818		0	0
Q12983	BNIP3	BCL2 interacting protein 3	664	sgNF1-sgNTC_Sel	Q12983_S124	BNIP3:Q12983_S124	0.423862	7.16896	12	3.03865	0.000254498		0	0
Q12983	BNIP3	BCL2 interacting protein 3	664	sgNF1_Sel-sgNTC	Q12983_S126	BNIP3:Q12983_S126	0.433561	7.14206	11	3.09651	0.00046928		0.125	0
Q12983	BNIP3	BCL2 interacting protein 3	664	sgNF1_Sel-sgNTC_Sel	Q12983_S126	BNIP3:Q12983_S126	0.401399	9.09667	11	3.6514	0.000131492		0	0
Q12983	BNIP3	BCL2 interacting protein 3	664	sgNF1-sgNTC	Q12983_S126	BNIP3:Q12983_S126	0.433561	6.87521	11	2.98082	0.000878378		0.125	0
Q12983	BNIP3	BCL2 interacting protein 3	664	sgNF1-sgNTC_Sel	Q12983_S126	BNIP3:Q12983_S126	0.401399	8.80845	11	3.5357	8.22e-05		0	0
Q12983	BNIP3	BCL2 interacting protein 3	664	sgNF1_Sel-sgNTC	Q12983_S126;Q12983_S151	BNIP3:Q12983_S126;Q12983_S151	0.394065	4.05439	12	1.59769	0.0116166		0	0
Q12983	BNIP3	BCL2 interacting protein 3	664	sgNF1_Sel-sgNTC_Sel	Q12983_S126;Q12983_S151	BNIP3:Q12983_S126;Q12983_S151	0.394065	4.94343	12	1.94803	0.00475072		0	0
Q12983	BNIP3	BCL2 interacting protein 3	664	sgNF1-sgNTC	Q12983_S126;Q12983_S151	BNIP3:Q12983_S126;Q12983_S151	0.394065	4.92649	12	1.94136	0.00530555		0	0
Q12983	BNIP3	BCL2 interacting protein 3	664	sgNF1-sgNTC_Sel	Q12983_S126;Q12983_S151	BNIP3:Q12983_S126;Q12983_S151	0.394065	5.81553	12	2.2917	0.00113307		0	0
Q12983	BNIP3	BCL2 interacting protein 3	664	sgNF1_Sel-sgNTC	Q12983_S126;Q12983_T137	BNIP3:Q12983_S126;Q12983_T137	0.560777	4.05068	12	2.27153	0.011672		0	0
Q12983	BNIP3	BCL2 interacting protein 3	664	sgNF1_Sel-sgNTC_Sel	Q12983_S126;Q12983_T137	BNIP3:Q12983_S126;Q12983_T137	0.560777	3.97007	12	2.22632	0.0163358		0	0
Q12983	BNIP3	BCL2 interacting protein 3	664	sgNF1-sgNTC	Q12983_S126;Q12983_T137	BNIP3:Q12983_S126;Q12983_T137	0.560777	5.07893	12	2.84814	0.00444617		0	0
Q12983	BNIP3	BCL2 interacting protein 3	664	sgNF1-sgNTC_Sel	Q12983_S126;Q12983_T137	BNIP3:Q12983_S126;Q12983_T137	0.560777	4.99832	12	2.80294	0.00310634		0	0
Q12983	BNIP3	BCL2 interacting protein 3	664	sgNF1_Sel-sgNTC	Q12983_S131	BNIP3:Q12983_S131	0.473838	6.30058	12	2.98546	0.000783728		0.0416667	0
Q12983	BNIP3	BCL2 interacting protein 3	664	sgNF1_Sel-sgNTC_Sel	Q12983_S131	BNIP3:Q12983_S131	0.473838	5.82615	12	2.76065	0.00172652		0.125	0
Q12983	BNIP3	BCL2 interacting protein 3	664	sgNF1-sgNTC	Q12983_S131	BNIP3:Q12983_S131	0.473838	6.29614	12	2.98335	0.00117295		0.0416667	0
Q12983	BNIP3	BCL2 interacting protein 3	664	sgNF1-sgNTC_Sel	Q12983_S131	BNIP3:Q12983_S131	0.473838	5.82172	12	2.75855	0.00112701		0.125	0
Q12983	BNIP3	BCL2 interacting protein 3	664	sgNF1_Sel-sgNTC	Q12983_S131;Q12983_T137	BNIP3:Q12983_S131;Q12983_T137	0.503441	4.04132	12	2.03457	0.0118462		0	0
Q12983	BNIP3	BCL2 interacting protein 3	664	sgNF1_Sel-sgNTC_Sel	Q12983_S131;Q12983_T137	BNIP3:Q12983_S131;Q12983_T137	0.503441	3.96391	12	1.9956	0.0164504		0	0
Q12983	BNIP3	BCL2 interacting protein 3	664	sgNF1-sgNTC	Q12983_S131;Q12983_T137	BNIP3:Q12983_S131;Q12983_T137	0.503441	5.30395	12	2.67023	0.0034303		0	0
Q12983	BNIP3	BCL2 interacting protein 3	664	sgNF1-sgNTC_Sel	Q12983_S131;Q12983_T137	BNIP3:Q12983_S131;Q12983_T137	0.503441	5.22654	12	2.63126	0.00232359		0	0
Q12983	BNIP3	BCL2 interacting protein 3	664	sgNF1_Sel-sgNTC_Sel	Q12983_S131;Q12983_T149	BNIP3:Q12983_S131;Q12983_T149	0.41139	3.81357	12	1.56886	0.0201085		0	0
Q12983	BNIP3	BCL2 interacting protein 3	664	sgNF1-sgNTC	Q12983_S131;Q12983_T149	BNIP3:Q12983_S131;Q12983_T149	0.41139	4.23935	12	1.74403	0.0126827		0	0
Q12983	BNIP3	BCL2 interacting protein 3	664	sgNF1-sgNTC_Sel	Q12983_S131;Q12983_T149	BNIP3:Q12983_S131;Q12983_T149	0.41139	5.08129	12	2.09039	0.00279201		0	0
Q12983	BNIP3	BCL2 interacting protein 3	664	sgNF1_Sel-sgNTC_Sel	Q12983_S151	BNIP3:Q12983_S151	1.05134	3.29307	12	3.46212	0.0409252		0.125	0
Q12983	BNIP3	BCL2 interacting protein 3	664	sgNF1-sgNTC_Sel	Q12983_S151	BNIP3:Q12983_S151	1.05134	3.27407	12	3.44215	0.0322371		0.125	0
Q12983	BNIP3	BCL2 interacting protein 3	664	sgNF1_Sel-sgNTC	Q12983_S157	BNIP3:Q12983_S157	0.734118	3.84679	12	2.824	0.0154591		0	0
Q12983	BNIP3	BCL2 interacting protein 3	664	sgNF1_Sel-sgNTC_Sel	Q12983_S157	BNIP3:Q12983_S157	0.734118	3.22691	12	2.36893	0.0448292		0	0
Q12983	BNIP3	BCL2 interacting protein 3	664	sgNF1_Sel-sgNTC	Q12983_S160	BNIP3:Q12983_S160	0.673162	4.93949	11	3.32508	0.00453048		0.125	0
Q12983	BNIP3	BCL2 interacting protein 3	664	sgNF1_Sel-sgNTC_Sel	Q12983_S160	BNIP3:Q12983_S160	0.623227	3.51778	11	2.19238	0.0333223		0	0
Q12983	BNIP3	BCL2 interacting protein 3	664	sgNF1-sgNTC	Q12983_S160	BNIP3:Q12983_S160	0.673162	4.48889	11	3.02175	0.0108439		0.125	0
Q12983	BNIP3	BCL2 interacting protein 3	664	sgNF1-sgNTC_Sel	Q12983_S160	BNIP3:Q12983_S160	0.623227	3.03107	11	1.88904	0.04802		0	0
Q12983	BNIP3	BCL2 interacting protein 3	664	sgNF1_Sel-sgNTC	Q12983_T137	BNIP3:Q12983_T137	0.355929	4.88214	12	1.7377	0.00403232		0.03125	0
Q12983	BNIP3	BCL2 interacting protein 3	664	sgNF1_Sel-sgNTC_Sel	Q12983_T137	BNIP3:Q12983_T137	0.355929	5.36133	12	1.90825	0.00290689		0.03125	0
Q12983	BNIP3	BCL2 interacting protein 3	664	sgNF1-sgNTC	Q12983_T137	BNIP3:Q12983_T137	0.355929	5.50036	12	1.95774	0.00273829		0.03125	0
Q12983	BNIP3	BCL2 interacting protein 3	664	sgNF1-sgNTC_Sel	Q12983_T137	BNIP3:Q12983_T137	0.355929	5.97954	12	2.12829	0.000936345		0.03125	0
Q12983	BNIP3	BCL2 interacting protein 3	664	sgNF1_Sel-sgNTC	Q12983_T147	BNIP3:Q12983_T147	0.744577	4.03184	11	3.00201	0.0136246		0.125	0
Q12983	BNIP3	BCL2 interacting protein 3	664	sgNF1_Sel-sgNTC_Sel	Q12983_T147	BNIP3:Q12983_T147	0.689344	4.25492	11	2.9331	0.0130112		0	0
Q12983	BNIP3	BCL2 interacting protein 3	664	sgNF1-sgNTC	Q12983_T147	BNIP3:Q12983_T147	0.744577	4.08336	11	3.04038	0.0177512		0.125	0
Q12983	BNIP3	BCL2 interacting protein 3	664	sgNF1-sgNTC_Sel	Q12983_T147	BNIP3:Q12983_T147	0.689344	4.31057	11	2.97147	0.00901917		0	0
O60238	BNIP3L	BCL2 interacting protein 3 like	665	sgNF1-sgNTC_Sel	O60238_S166	BNIP3L:O60238_S166	0.522224	-3.20742	12	-1.67499	0.0353895		0	0
O60238	BNIP3L	BCL2 interacting protein 3 like	665	sgNF1-sgNTC_Sel	O60238_S168	BNIP3L:O60238_S168	0.483571	-4.17772	12	-2.02023	0.00929362		0	0
Q8NFC6	BOD1L1	biorientation of chromosomes in cell division 1 like 1	259282	sgNF1-sgNTC_Sel	Q8NFC6_S1077	BOD1L1:Q8NFC6_S1077	0.626081	-3.08233	12	-1.92979	0.0421567		0	0
Q8NFC6	BOD1L1	biorientation of chromosomes in cell division 1 like 1	259282	sgNTC_Sel-sgNTC	Q8NFC6_S2905	BOD1L1:Q8NFC6_S2905	0.156344	-7.09054	12	-1.10856	0.000691696		0	0
Q8NFC6	BOD1L1	biorientation of chromosomes in cell division 1 like 1	259282	sgNF1_Sel-sgNTC	Q8NFC6_S2905	BOD1L1:Q8NFC6_S2905	0.156344	8.26587	12	1.29232	0.000122838		0	0
Q8NFC6	BOD1L1	biorientation of chromosomes in cell division 1 like 1	259282	sgNF1_Sel-sgNTC_Sel	Q8NFC6_S2905	BOD1L1:Q8NFC6_S2905	0.156344	15.3564	12	2.40088	2.67e-06		0	0
Q8NFC6	BOD1L1	biorientation of chromosomes in cell division 1 like 1	259282	sgNF1-sgNTC	Q8NFC6_S2905	BOD1L1:Q8NFC6_S2905	0.156344	11.2004	12	1.75111	2.62e-05		0	0
Q8NFC6	BOD1L1	biorientation of chromosomes in cell division 1 like 1	259282	sgNF1-sgNTC_Sel	Q8NFC6_S2905	BOD1L1:Q8NFC6_S2905	0.156344	18.2909	12	2.85967	3.79e-07		0	0
Q8NFC6	BOD1L1	biorientation of chromosomes in cell division 1 like 1	259282	sgNTC_Sel-sgNTC	Q8NFC6_S2907	BOD1L1:Q8NFC6_S2907	0.307036	-3.49666	12	-1.0736	0.0422576		0	0
Q8NFC6	BOD1L1	biorientation of chromosomes in cell division 1 like 1	259282	sgNF1_Sel-sgNTC	Q8NFC6_S2907	BOD1L1:Q8NFC6_S2907	0.307036	4.29427	12	1.31849	0.00854315		0	0
Q8NFC6	BOD1L1	biorientation of chromosomes in cell division 1 like 1	259282	sgNF1_Sel-sgNTC_Sel	Q8NFC6_S2907	BOD1L1:Q8NFC6_S2907	0.307036	7.79093	12	2.39209	0.000245052		0	0
Q8NFC6	BOD1L1	biorientation of chromosomes in cell division 1 like 1	259282	sgNF1-sgNTC	Q8NFC6_S2907	BOD1L1:Q8NFC6_S2907	0.307036	5.80949	12	1.78372	0.00196302		0	0
Q8NFC6	BOD1L1	biorientation of chromosomes in cell division 1 like 1	259282	sgNF1-sgNTC_Sel	Q8NFC6_S2907	BOD1L1:Q8NFC6_S2907	0.307036	9.30615	12	2.85732	3.52e-05		0	0
Q8NFC6	BOD1L1	biorientation of chromosomes in cell division 1 like 1	259282	sgNTC_Sel-sgNTC	Q8NFC6_S2909	BOD1L1:Q8NFC6_S2909	0.223011	-5.1829	12	-1.15585	0.00530442		0	0
Q8NFC6	BOD1L1	biorientation of chromosomes in cell division 1 like 1	259282	sgNF1_Sel-sgNTC	Q8NFC6_S2909	BOD1L1:Q8NFC6_S2909	0.223011	5.76352	12	1.28533	0.00139985		0	0
Q8NFC6	BOD1L1	biorientation of chromosomes in cell division 1 like 1	259282	sgNF1_Sel-sgNTC_Sel	Q8NFC6_S2909	BOD1L1:Q8NFC6_S2909	0.223011	10.9464	12	2.44118	2.89e-05		0	0
Q8NFC6	BOD1L1	biorientation of chromosomes in cell division 1 like 1	259282	sgNF1-sgNTC	Q8NFC6_S2909	BOD1L1:Q8NFC6_S2909	0.223011	7.89837	12	1.76143	0.000226379		0	0
Q8NFC6	BOD1L1	biorientation of chromosomes in cell division 1 like 1	259282	sgNF1-sgNTC_Sel	Q8NFC6_S2909	BOD1L1:Q8NFC6_S2909	0.223011	13.0813	12	2.91727	3.04e-06		0	0
Q8NFC6	BOD1L1	biorientation of chromosomes in cell division 1 like 1	259282	sgNF1-sgNTC	Q8NFC6_S2954	BOD1L1:Q8NFC6_S2954	0.39671	-3.98468	12	-1.58076	0.0177512		0	0
Q8NFC6	BOD1L1	biorientation of chromosomes in cell division 1 like 1	259282	sgNF1-sgNTC_Sel	Q8NFC6_S2954	BOD1L1:Q8NFC6_S2954	0.39671	-4.22005	12	-1.67414	0.00874009		0	0
Q8NFC6	BOD1L1	biorientation of chromosomes in cell division 1 like 1	259282	sgNF1-sgNTC	Q8NFC6_S2958	BOD1L1:Q8NFC6_S2958	0.453633	-4.35542	11	-1.97576	0.0126554		0.125	0
Q8NFC6	BOD1L1	biorientation of chromosomes in cell division 1 like 1	259282	sgNF1-sgNTC_Sel	Q8NFC6_S2958	BOD1L1:Q8NFC6_S2958	0.453633	-4.30668	11	-1.95365	0.00907085		0.125	0
Q8NFC6	BOD1L1	biorientation of chromosomes in cell division 1 like 1	259282	sgNF1_Sel-sgNTC	Q8NFC6_S2964	BOD1L1:Q8NFC6_S2964	0.0683775	-3.10755	12	-0.212486	0.0426547		0	0
Q8NFC6	BOD1L1	biorientation of chromosomes in cell division 1 like 1	259282	sgNF1_Sel-sgNTC_Sel	Q8NFC6_S2964	BOD1L1:Q8NFC6_S2964	0.0683775	-4.12176	12	-0.281836	0.0134353		0	0
Q8NFC6	BOD1L1	biorientation of chromosomes in cell division 1 like 1	259282	sgNF1-sgNTC	Q8NFC6_S2964	BOD1L1:Q8NFC6_S2964	0.0683775	-3.208	12	-0.219355	0.0491998		0	0
Q8NFC6	BOD1L1	biorientation of chromosomes in cell division 1 like 1	259282	sgNF1-sgNTC_Sel	Q8NFC6_S2964	BOD1L1:Q8NFC6_S2964	0.0683775	-4.22221	12	-0.288705	0.00871529		0	0
Q8NFC6	BOD1L1	biorientation of chromosomes in cell division 1 like 1	259282	sgNTC_Sel-sgNTC	Q8NFC6_S2973	BOD1L1:Q8NFC6_S2973	0.154081	10.9161	12	1.68196	3.3e-05		0	0
Q8NFC6	BOD1L1	biorientation of chromosomes in cell division 1 like 1	259282	sgNF1_Sel-sgNTC	Q8NFC6_S2973	BOD1L1:Q8NFC6_S2973	0.154081	5.54113	12	0.853784	0.0018063		0	0
Q8NFC6	BOD1L1	biorientation of chromosomes in cell division 1 like 1	259282	sgNF1_Sel-sgNTC_Sel	Q8NFC6_S2973	BOD1L1:Q8NFC6_S2973	0.154081	-5.37493	12	-0.828176	0.00286656		0	0
Q8NFC6	BOD1L1	biorientation of chromosomes in cell division 1 like 1	259282	sgNF1_Sel-sgNF1	Q8NFC6_S2973	BOD1L1:Q8NFC6_S2973	0.154081	5.4007	12	0.832146	0.0121653		0	0
Q8NFC6	BOD1L1	biorientation of chromosomes in cell division 1 like 1	259282	sgNF1-sgNTC_Sel	Q8NFC6_S2973	BOD1L1:Q8NFC6_S2973	0.154081	-10.7756	12	-1.66032	1.27e-05		0	0
Q8NFC6	BOD1L1	biorientation of chromosomes in cell division 1 like 1	259282	sgNF1_Sel-sgNTC_Sel	Q8NFC6_S3019	BOD1L1:Q8NFC6_S3019	0.196282	4.49496	12	0.882281	0.00834774		0	0
Q8NFC6	BOD1L1	biorientation of chromosomes in cell division 1 like 1	259282	sgNF1-sgNTC_Sel	Q8NFC6_S3019	BOD1L1:Q8NFC6_S3019	0.196282	4.80287	12	0.942718	0.00401684		0	0
Q8NFC6	BOD1L1	biorientation of chromosomes in cell division 1 like 1	259282	sgNF1_Sel-sgNTC_Sel	Q8NFC6_S3021	BOD1L1:Q8NFC6_S3021	0.232202	4.14509	12	0.962498	0.0130359		0	0
Q8NFC6	BOD1L1	biorientation of chromosomes in cell division 1 like 1	259282	sgNF1-sgNTC_Sel	Q8NFC6_S3021	BOD1L1:Q8NFC6_S3021	0.232202	4.46858	12	1.03762	0.00622336		0	0
Q8NFC6	BOD1L1	biorientation of chromosomes in cell division 1 like 1	259282	sgNF1-sgNTC_Sel	Q8NFC6_S537	BOD1L1:Q8NFC6_S537	0.5988	-3.19208	12	-1.91142	0.0362338		0	0
Q8NFC6	BOD1L1	biorientation of chromosomes in cell division 1 like 1	259282	sgNF1-sgNTC	Q8NFC6_S538	BOD1L1:Q8NFC6_S538	0.302016	-4.11628	12	-1.24318	0.0149268		0	0
Q8NFC6	BOD1L1	biorientation of chromosomes in cell division 1 like 1	259282	sgNF1-sgNTC_Sel	Q8NFC6_S538	BOD1L1:Q8NFC6_S538	0.302016	-5.93481	12	-1.79241	0.0009837		0	0
Q8NFC6	BOD1L1	biorientation of chromosomes in cell division 1 like 1	259282	sgNTC_Sel-sgNTC	Q8NFC6_S635	BOD1L1:Q8NFC6_S635	0.372888	4.34347	12	1.61963	0.0146808		0	0
Q8NFC6	BOD1L1	biorientation of chromosomes in cell division 1 like 1	259282	sgNF1-sgNTC_Sel	Q8NFC6_S635	BOD1L1:Q8NFC6_S635	0.372888	-6.06249	12	-2.26063	0.000853164		0	0
Q8NFC6	BOD1L1	biorientation of chromosomes in cell division 1 like 1	259282	sgNTC_Sel-sgNTC	Q8NFC6_S637	BOD1L1:Q8NFC6_S637	0.371493	4.35176	12	1.61665	0.0145561		0	0
Q8NFC6	BOD1L1	biorientation of chromosomes in cell division 1 like 1	259282	sgNF1-sgNTC_Sel	Q8NFC6_S637	BOD1L1:Q8NFC6_S637	0.371493	-6.05374	12	-2.24893	0.000857885		0	0
Q8NFC6	BOD1L1	biorientation of chromosomes in cell division 1 like 1	259282	sgNTC_Sel-sgNTC	Q8NFC6_S659	BOD1L1:Q8NFC6_S659	0.925202	5.4981	10	5.08685	0.00585857		0.125	0
Q8NFC6	BOD1L1	biorientation of chromosomes in cell division 1 like 1	259282	sgNF1_Sel-sgNTC	Q8NFC6_S659	BOD1L1:Q8NFC6_S659	0.925202	4.92811	10	4.55949	0.00564125		0.125	0
Q8NFC6	BOD1L1	biorientation of chromosomes in cell division 1 like 1	259282	sgNF1-sgNTC_Sel	Q8NFC6_S659	BOD1L1:Q8NFC6_S659	0.925202	-4.35413	10	-4.02845	0.0101846		0.125	0
Q8NFC6	BOD1L1	biorientation of chromosomes in cell division 1 like 1	259282	sgNTC_Sel-sgNTC	Q8NFC6_S870	BOD1L1:Q8NFC6_S870	0.612082	4.24626	12	2.59906	0.0167845		0.1875	0
Q8NFC6	BOD1L1	biorientation of chromosomes in cell division 1 like 1	259282	sgNF1-sgNTC_Sel	Q8NFC6_S870	BOD1L1:Q8NFC6_S870	0.612082	-5.10496	12	-3.12466	0.00270763		0.1875	0
Q8NFC6	BOD1L1	biorientation of chromosomes in cell division 1 like 1	259282	sgNF1_Sel-sgNTC_Sel	Q8NFC6_T1529	BOD1L1:Q8NFC6_T1529	0.207406	3.75123	12	0.778029	0.0219459		0	0
Q8NFC6	BOD1L1	biorientation of chromosomes in cell division 1 like 1	259282	sgNF1-sgNTC_Sel	Q8NFC6_T1529	BOD1L1:Q8NFC6_T1529	0.207406	3.41405	12	0.708096	0.0265482		0	0
Q8NFC6	BOD1L1	biorientation of chromosomes in cell division 1 like 1	259282	sgNTC_Sel-sgNTC	Q8NFC6_T2901	BOD1L1:Q8NFC6_T2901	0.218319	-4.87457	12	-1.06421	0.00766835		0	0
Q8NFC6	BOD1L1	biorientation of chromosomes in cell division 1 like 1	259282	sgNF1_Sel-sgNTC	Q8NFC6_T2901	BOD1L1:Q8NFC6_T2901	0.218319	5.1794	12	1.13076	0.00280641		0	0
Q8NFC6	BOD1L1	biorientation of chromosomes in cell division 1 like 1	259282	sgNF1_Sel-sgNTC_Sel	Q8NFC6_T2901	BOD1L1:Q8NFC6_T2901	0.218319	10.054	12	2.19497	4.53e-05		0	0
Q8NFC6	BOD1L1	biorientation of chromosomes in cell division 1 like 1	259282	sgNF1-sgNTC	Q8NFC6_T2901	BOD1L1:Q8NFC6_T2901	0.218319	7.61138	12	1.6617	0.000295092		0	0
Q8NFC6	BOD1L1	biorientation of chromosomes in cell division 1 like 1	259282	sgNF1-sgNTC_Sel	Q8NFC6_T2901	BOD1L1:Q8NFC6_T2901	0.218319	12.4859	12	2.72591	4.38e-06		0	0
Q8NFC6	BOD1L1	biorientation of chromosomes in cell division 1 like 1	259282	sgNF1-sgNTC	Q8NFC6_T2956	BOD1L1:Q8NFC6_T2956	0.396557	-5.27198	12	-2.09064	0.00355869		0	0
Q8NFC6	BOD1L1	biorientation of chromosomes in cell division 1 like 1	259282	sgNF1-sgNTC_Sel	Q8NFC6_T2956	BOD1L1:Q8NFC6_T2956	0.396557	-5.27707	12	-2.09266	0.00218555		0	0
Q8NFC6	BOD1L1	biorientation of chromosomes in cell division 1 like 1	259282	sgNTC_Sel-sgNTC	Q8NFC6_T660	BOD1L1:Q8NFC6_T660	0.483304	7.3388	10	3.54687	0.0011175		0.125	0
Q8NFC6	BOD1L1	biorientation of chromosomes in cell division 1 like 1	259282	sgNF1_Sel-sgNTC	Q8NFC6_T660	BOD1L1:Q8NFC6_T660	0.483304	6.22676	10	3.00942	0.0014934		0.125	0
Q8NFC6	BOD1L1	biorientation of chromosomes in cell division 1 like 1	259282	sgNF1_Sel-sgNF1	Q8NFC6_T660	BOD1L1:Q8NFC6_T660	0.483304	8.65405	10	4.18254	0.00142653		0.125	0
Q8NFC6	BOD1L1	biorientation of chromosomes in cell division 1 like 1	259282	sgNF1-sgNTC_Sel	Q8NFC6_T660	BOD1L1:Q8NFC6_T660	0.483304	-9.76609	10	-4.71999	6.87e-05		0.125	0
Q969J3	BORCS5	BLOC-1 related complex subunit 5	118426	sgNF1_Sel-sgNTC	Q969J3_S75	BORCS5:Q969J3_S75	0.251469	3.59005	12	0.902784	0.0219673		0	0
Q969J3	BORCS5	BLOC-1 related complex subunit 5	118426	sgNF1-sgNTC	Q969J3_S75	BORCS5:Q969J3_S75	0.251469	3.73758	12	0.939885	0.0243923		0	0
Q969J3	BORCS5	BLOC-1 related complex subunit 5	118426	sgNF1-sgNTC_Sel	Q969J3_S75	BORCS5:Q969J3_S75	0.251469	3.18315	12	0.800464	0.0366873		0	0
Q969J3	BORCS5	BLOC-1 related complex subunit 5	118426	sgNF1_Sel-sgNTC	Q969J3_T77	BORCS5:Q969J3_T77	0.159857	5.21156	12	0.833103	0.00270065		0	0
Q969J3	BORCS5	BLOC-1 related complex subunit 5	118426	sgNF1_Sel-sgNTC_Sel	Q969J3_T77	BORCS5:Q969J3_T77	0.159857	5.15141	12	0.823488	0.00371299		0	0
Q12830	BPTF	bromodomain PHD finger transcription factor	2186	sgNF1_Sel-sgNTC	Q12830_S763	BPTF:Q12830_S763	0.168676	4.69068	12	0.791203	0.00512015		0	0
Q12830	BPTF	bromodomain PHD finger transcription factor	2186	sgNF1_Sel-sgNTC_Sel	Q12830_S763	BPTF:Q12830_S763	0.168676	6.82936	12	1.15195	0.000610052		0	0
Q12830	BPTF	bromodomain PHD finger transcription factor	2186	sgNF1-sgNTC	Q12830_S763	BPTF:Q12830_S763	0.168676	4.63665	12	0.78209	0.00763173		0	0
Q12830	BPTF	bromodomain PHD finger transcription factor	2186	sgNF1-sgNTC_Sel	Q12830_S763	BPTF:Q12830_S763	0.168676	6.77533	12	1.14283	0.000389123		0	0
Q12830	BPTF	bromodomain PHD finger transcription factor	2186	sgNF1_Sel-sgNTC	Q12830_T1480	BPTF:Q12830_T1480	0.486787	4.43043	12	2.15668	0.00717594		0	0
Q12830	BPTF	bromodomain PHD finger transcription factor	2186	sgNF1-sgNTC	Q12830_T1480	BPTF:Q12830_T1480	0.486787	4.04033	12	1.96678	0.0165519		0	0
P15056	BRAF	B-Raf proto-oncogene, serine/threonine kinase	673	sgNTC_Sel-sgNTC	P15056_S151	BRAF:P15056_S151	0.774454	-6.29456	12	-4.87484	0.00157795		0	0
P15056	BRAF	B-Raf proto-oncogene, serine/threonine kinase	673	sgNF1_Sel-sgNTC_Sel	P15056_S151	BRAF:P15056_S151	0.774454	4.5592	12	3.53089	0.00765041		0	0
P15056	BRAF	B-Raf proto-oncogene, serine/threonine kinase	673	sgNF1-sgNTC_Sel	P15056_S151	BRAF:P15056_S151	0.774454	6.39653	12	4.95382	0.000589684		0	0
P15056	BRAF	B-Raf proto-oncogene, serine/threonine kinase	673	sgNF1_Sel-sgNTC	P15056_S729	BRAF:P15056_S729	0.0840378	-4.19596	12	-0.35262	0.00968844		0	0
P15056	BRAF	B-Raf proto-oncogene, serine/threonine kinase	673	sgNF1_Sel-sgNTC_Sel	P15056_S729	BRAF:P15056_S729	0.0840378	-3.54917	12	-0.298265	0.0290302		0	0
P38398	BRCA1	BRCA1 DNA repair associated	672	sgNF1_Sel-sgNTC	P38398_S114	BRCA1:P38398_S114	0.285283	6.17945	12	1.76289	0.000892709		0.1875	0
P38398	BRCA1	BRCA1 DNA repair associated	672	sgNF1_Sel-sgNTC_Sel	P38398_S114	BRCA1:P38398_S114	0.285283	6.46874	12	1.84542	0.000882201		0.125	0
P38398	BRCA1	BRCA1 DNA repair associated	672	sgNF1-sgNTC	P38398_S114	BRCA1:P38398_S114	0.285283	5.84883	12	1.66857	0.00188552		0.1875	0
P38398	BRCA1	BRCA1 DNA repair associated	672	sgNF1-sgNTC_Sel	P38398_S114	BRCA1:P38398_S114	0.285283	6.13812	12	1.7511	0.000781577		0.125	0
P38398	BRCA1	BRCA1 DNA repair associated	672	sgNTC_Sel-sgNTC	P38398_S1189;P38398_S1191	BRCA1:P38398_S1189;P38398_S1191	0.926427	5.67639	10	5.25876	0.00488545		0.25	0
P38398	BRCA1	BRCA1 DNA repair associated	672	sgNF1_Sel-sgNTC	P38398_S1189;P38398_S1191	BRCA1:P38398_S1189;P38398_S1191	0.926427	7.11617	10	6.59261	0.000688819		0.25	0
P38398	BRCA1	BRCA1 DNA repair associated	672	sgNF1-sgNTC	P38398_S1189;P38398_S1191	BRCA1:P38398_S1189;P38398_S1191	0.926427	7.44486	10	6.89712	0.000746818		0.25	0
P38398	BRCA1	BRCA1 DNA repair associated	672	sgNF1_Sel-sgNTC	P38398_S1280	BRCA1:P38398_S1280	0.393644	3.89977	6	1.53512	0.0387841		0.375	0
P38398	BRCA1	BRCA1 DNA repair associated	672	sgNF1-sgNTC	P38398_S1280	BRCA1:P38398_S1280	0.393644	4.20796	6	1.65644	0.0397792		0.375	0
P38398	BRCA1	BRCA1 DNA repair associated	672	sgNF1-sgNTC_Sel	P38398_S1336	BRCA1:P38398_S1336	1.31307	3.27666	12	4.30249	0.0320992		0.125	0
P38398	BRCA1	BRCA1 DNA repair associated	672	sgNF1_Sel-sgNTC	P38398_S1497	BRCA1:P38398_S1497	0.394214	4.9949	12	1.96906	0.00351396		0.0625	0
P38398	BRCA1	BRCA1 DNA repair associated	672	sgNF1_Sel-sgNTC_Sel	P38398_S1497	BRCA1:P38398_S1497	0.394214	5.05478	12	1.99267	0.00413966		0.0625	0
P38398	BRCA1	BRCA1 DNA repair associated	672	sgNF1-sgNTC	P38398_S1497	BRCA1:P38398_S1497	0.394214	4.80096	12	1.8926	0.00623167		0.0625	0
P38398	BRCA1	BRCA1 DNA repair associated	672	sgNF1-sgNTC_Sel	P38398_S1497	BRCA1:P38398_S1497	0.394214	4.86083	12	1.91621	0.00371796		0.0625	0
P38398	BRCA1	BRCA1 DNA repair associated	672	sgNF1_Sel-sgNTC	P38398_S1499	BRCA1:P38398_S1499	0.954308	3.03032	12	2.89185	0.0474773		0.0625	0
O95696	BRD1	bromodomain containing 1	23774	sgNF1_Sel-sgNTC_Sel	O95696_S801	BRD1:O95696_S801	0.256211	-3.39288	12	-0.869293	0.0359032		0	0
O95696	BRD1	bromodomain containing 1	23774	sgNF1-sgNTC_Sel	O95696_S801	BRD1:O95696_S801	0.256211	-3.96673	12	-1.01632	0.0124604		0	0
O95696	BRD1	bromodomain containing 1	23774	sgNF1_Sel-sgNTC_Sel	O95696_S803	BRD1:O95696_S803	0.194705	-4.35554	12	-0.848045	0.0100066		0	0
O95696	BRD1	bromodomain containing 1	23774	sgNF1-sgNTC	O95696_S803	BRD1:O95696_S803	0.194705	-3.66078	12	-0.712772	0.0269544		0.0416667	0
O95696	BRD1	bromodomain containing 1	23774	sgNF1-sgNTC_Sel	O95696_S803	BRD1:O95696_S803	0.194705	-5.89018	12	-1.14685	0.00103776		0.0416667	0
Q9NPI1	BRD7	bromodomain containing 7	29117	sgNTC_Sel-sgNTC	Q9NPI1_S289	BRD7:Q9NPI1_S289	0.859977	-4.16105	12	-3.57841	0.0185943		0.291667	0
Q9NPI1	BRD7	bromodomain containing 7	29117	sgNF1_Sel-sgNTC_Sel	Q9NPI1_S289	BRD7:Q9NPI1_S289	0.859977	3.85394	12	3.3143	0.0190767		0.208333	0
Q9NPI1	BRD7	bromodomain containing 7	29117	sgNF1-sgNTC_Sel	Q9NPI1_S289	BRD7:Q9NPI1_S289	0.859977	4.52795	12	3.89394	0.00575552		0.208333	0
Q9H0E9	BRD8	bromodomain containing 8	10902	sgNTC_Sel-sgNTC	Q9H0E9_S383	BRD8:Q9H0E9_S383	0.426083	-4.31185	11	-1.8372	0.0177427		0.125	0
Q9H0E9	BRD8	bromodomain containing 8	10902	sgNF1_Sel-sgNTC	Q9H0E9_S383	BRD8:Q9H0E9_S383	0.394476	-7.20363	11	-2.84166	0.0004446		0	0
Q9H0E9	BRD8	bromodomain containing 8	10902	sgNF1_Sel-sgNF1	Q9H0E9_S383	BRD8:Q9H0E9_S383	0.394476	-6.3733	11	-2.51411	0.00630985		0	0
Q9H0E9	BRD8	bromodomain containing 8	10902	sgNF1-sgNTC_Sel	Q9H0E9_S383	BRD8:Q9H0E9_S383	0.426083	3.54311	11	1.50966	0.0245084		0.125	0
Q9BX63	BRIP1	BRCA1 interacting protein C-terminal helicase 1	83990	sgNF1_Sel-sgNTC	Q9BX63_S1237	BRIP1:Q9BX63_S1237	0.496568	4.73778	12	2.35263	0.00481737		0	0
Q9BX63	BRIP1	BRCA1 interacting protein C-terminal helicase 1	83990	sgNF1_Sel-sgNTC_Sel	Q9BX63_S1237	BRIP1:Q9BX63_S1237	0.496568	5.39238	12	2.67768	0.00281698		0	0
Q9BX63	BRIP1	BRCA1 interacting protein C-terminal helicase 1	83990	sgNF1-sgNTC	Q9BX63_S1237	BRIP1:Q9BX63_S1237	0.496568	4.90621	12	2.43627	0.00544526		0	0
[truncated: 15,841 more rows]
