# Supplementary material for: A transcriptomic, proteomic, and functional genetic atlas dissects neurofibromin function in the peripheral nervous system
Source: Proc Natl Acad Sci U S A. 2025 Jun 30;122(27):e2506823122. doi: 10.1073/pnas.2506823122 (PMC12260521; doi:10.1073/pnas.2506823122)
Supplement: Supplementary file 4 — Dataset S03 (XLSX) [file pnas.2506823122.sd03.xlsx]

## Sheet: Sheet1
Supplementary Table 3. Significant ROKA AI Kinase Activity Analysis Hits for PTMs by cluster following selumetinib treatment in sgNTC and sgNF1 iPN cells
KinaseID	Name	Gene	NumSubs	Activity	StdErr	ZScore	PValue
Cluster 1
O14965	AurA	AURKA	3	1.25	0.272	4.602	4.18e-06
P33981	TTK	TTK	2	0.726	0.251	2.891	0.00384
Q13131	AMPKA1	PRKAA1	1	0.986	0.344	2.863	0.0042
P06493	CDK1	CDK1	63	0.215	0.08	2.688	0.00719
P24941	CDK2	CDK2	49	0.196	0.086	2.292	0.0219
O96017	Chk2	CHEK2	2	0.497	0.224	2.222	0.0263
P15056	BRAF	BRAF	1	0.754	0.346	2.181	0.0292
Cluster 2
O75582	MSK1	RPS6KA5	1	1.459	0.527	2.77	0.0056
O75676	MSK2	RPS6KA4	1	1.459	0.527	2.77	0.0056
P45984	JNK2 iso2	MAPK9	3	0.475	0.251	1.889	0.0389
Q13315	ATM	ATM	5	0.756	0.45	1.68	0.043
Cluster 3
P28482	ERK2	MAPK1	6	-0.113	0.083	-1.35	0.0177
P27361	ERK1	MAPK3	6	-0.128	0.083	-1.537	0.024
Q05513	PKCZ	PRKCZ	2	-0.167	0.097	-1.711	0.0372
Cluster 4
P54646	AMPKA2	PRKAA2	2	-0.41	0.121	-3.396	0.000684
P49137	MAPKAPK2	MAPKAPK2	1	-0.341	0.133	-2.561	0.0104
Q15139	PRKD1	PRKD1	3	-0.221	0.091	-2.428	0.0152
Q05655	PKCD	PRKCD	1	-0.169	0.073	-2.321	0.0203
Q13131	AMPKA1	PRKAA1	5	-0.172	0.079	-2.188	0.0286
P17252	PKCA	PRKCA	6	-0.182	0.084	-2.161	0.0307
Q16566	CAMK4	CAMK4	1	-0.288	0.134	-2.156	0.0311
P08069	IGF1R	IGF1R	1	-0.221	0.106	-2.094	0.0362
P06213	INSR	INSR	1	-0.221	0.106	-2.094	0.0362
P45984	JNK2 iso2	MAPK9	1	-0.221	0.106	-2.094	0.0362
P08581	Met	MET	1	-0.221	0.106	-2.094	0.0362
P45983	JNK1 iso2	MAPK8	3	-0.124	0.06	-2.054	0.04
P05771	PKCB iso2	PRKCB	2	-0.219	0.109	-1.996	0.0459
P42345	mTOR	MTOR	2	-0.127	0.064	-1.981	0.0476
P23443	p70S6K	RPS6KB1	2	-0.127	0.064	-1.981	0.0476
Cluster 5
Q13131	AMPKA1	PRKAA1	2	-0.203	0.106	-1.914	0.0456
P11802	CDK4	CDK4	1	-0.271	0.144	-1.886	0.0492
Cluster 6
P06493	CDK1	CDK1	5	-1.538	0.692	-2.222	0.0263
P24941	CDK2	CDK2	3	-1.52	0.844	-1.802	0.0416
Cluster 7
no significant kinases
