# Supplementary material for: A transcriptomic, proteomic, and functional genetic atlas dissects neurofibromin function in the peripheral nervous system
Source: Proc Natl Acad Sci U S A. 2025 Jun 30;122(27):e2506823122. doi: 10.1073/pnas.2506823122 (PMC12260521; doi:10.1073/pnas.2506823122)
Supplement: Supplementary file 5 — Dataset S04 (XLSX) [file pnas.2506823122.sd04.xlsx]

## Sheet: Sheet1
Supplementary Table 4. Cancer Dependency Map (DepMap) analysis of top 100 genes significantly correlated with NF1.
Gene	Entrez Id	Dataset	Correlation
SPRED2	200734	CRISPR (DepMap 22Q2 Public+Score, Chronos)	0.514533
SPRED1	161742	CRISPR (DepMap 22Q2 Public+Score, Chronos)	0.453511
LZTR1	8216	CRISPR (DepMap 22Q2 Public+Score, Chronos)	0.352274
EXTL3	2137	CRISPR (DepMap 22Q2 Public+Score, Chronos)	-0.33854
SHOC2	8036	CRISPR (DepMap 22Q2 Public+Score, Chronos)	-0.329522
SLC35B2	347734	CRISPR (DepMap 22Q2 Public+Score, Chronos)	-0.303095
EXT1	2131	CRISPR (DepMap 22Q2 Public+Score, Chronos)	-0.293532
KEAP1	9817	CRISPR (DepMap 22Q2 Public+Score, Chronos)	0.289246
JUN	3725	CRISPR (DepMap 22Q2 Public+Score, Chronos)	-0.283858
EXT2	2132	CRISPR (DepMap 22Q2 Public+Score, Chronos)	-0.280377
B3GALT6	126792	CRISPR (DepMap 22Q2 Public+Score, Chronos)	-0.272836
HS2ST1	9653	CRISPR (DepMap 22Q2 Public+Score, Chronos)	-0.269953
B3GAT3	26229	CRISPR (DepMap 22Q2 Public+Score, Chronos)	-0.26911
RAC1	5879	CRISPR (DepMap 22Q2 Public+Score, Chronos)	-0.264956
TAOK1	57551	CRISPR (DepMap 22Q2 Public+Score, Chronos)	0.263446
RASA2	5922	CRISPR (DepMap 22Q2 Public+Score, Chronos)	0.260938
PTPN11	5781	CRISPR (DepMap 22Q2 Public+Score, Chronos)	-0.260621
DUSP6	1848	CRISPR (DepMap 22Q2 Public+Score, Chronos)	0.256758
RAF1	5894	CRISPR (DepMap 22Q2 Public+Score, Chronos)	-0.255244
PDCD10	11235	CRISPR (DepMap 22Q2 Public+Score, Chronos)	0.250571
GRB2	2885	CRISPR (DepMap 22Q2 Public+Score, Chronos)	-0.248463
FRS2	10818	CRISPR (DepMap 22Q2 Public+Score, Chronos)	-0.246017
SPRY2	10253	CRISPR (DepMap 22Q2 Public+Score, Chronos)	0.245982
NDST1	3340	CRISPR (DepMap 22Q2 Public+Score, Chronos)	-0.24586
RASA1	5921	CRISPR (DepMap 22Q2 Public+Score, Chronos)	0.245663
FGFR1	2260	CRISPR (DepMap 22Q2 Public+Score, Chronos)	-0.245399
SOS2	6655	CRISPR (DepMap 22Q2 Public+Score, Chronos)	-0.240219
FNDC3B	64778	CRISPR (DepMap 22Q2 Public+Score, Chronos)	-0.234505
GLCE	26035	CRISPR (DepMap 22Q2 Public+Score, Chronos)	-0.232795
RNF146	81847	CRISPR (DepMap 22Q2 Public+Score, Chronos)	0.232624
NF2	4771	CRISPR (DepMap 22Q2 Public+Score, Chronos)	0.231983
GAB1	2549	CRISPR (DepMap 22Q2 Public+Score, Chronos)	-0.230287
NCKAP1	10787	CRISPR (DepMap 22Q2 Public+Score, Chronos)	-0.228609
PTEN	5728	CRISPR (DepMap 22Q2 Public+Score, Chronos)	0.226651
RRAS2	22800	CRISPR (DepMap 22Q2 Public+Score, Chronos)	-0.224564
CRK	1398	CRISPR (DepMap 22Q2 Public+Score, Chronos)	-0.22346
SOS1	6654	CRISPR (DepMap 22Q2 Public+Score, Chronos)	-0.222238
MAEA	10296	CRISPR (DepMap 22Q2 Public+Score, Chronos)	-0.218787
FOSL1	8061	CRISPR (DepMap 22Q2 Public+Score, Chronos)	-0.21747
PTK2	5747	CRISPR (DepMap 22Q2 Public+Score, Chronos)	-0.215705
LPAR1	1902	CRISPR (DepMap 22Q2 Public+Score, Chronos)	-0.211758
INPP5A	3632	CRISPR (DepMap 22Q2 Public+Score, Chronos)	-0.208897
STT3A	3703	CRISPR (DepMap 22Q2 Public+Score, Chronos)	-0.208578
EPHA2	1969	CRISPR (DepMap 22Q2 Public+Score, Chronos)	0.206149
ILK	3611	CRISPR (DepMap 22Q2 Public+Score, Chronos)	-0.203821
ARIH2	10425	CRISPR (DepMap 22Q2 Public+Score, Chronos)	0.201936
CIC	23152	CRISPR (DepMap 22Q2 Public+Score, Chronos)	0.201531
COX7C	1350	CRISPR (DepMap 22Q2 Public+Score, Chronos)	0.201327
KIRREL1	55243	CRISPR (DepMap 22Q2 Public+Score, Chronos)	0.200402
B4GALT7	11285	CRISPR (DepMap 22Q2 Public+Score, Chronos)	-0.200274
TMEM165	55858	CRISPR (DepMap 22Q2 Public+Score, Chronos)	-0.199821
ALG5	29880	CRISPR (DepMap 22Q2 Public+Score, Chronos)	-0.199783
ZDHHC17	23390	CRISPR (DepMap 22Q2 Public+Score, Chronos)	0.198291
DOCK7	85440	CRISPR (DepMap 22Q2 Public+Score, Chronos)	-0.198158
ARPC4	10093	CRISPR (DepMap 22Q2 Public+Score, Chronos)	-0.196993
ALG8	79053	CRISPR (DepMap 22Q2 Public+Score, Chronos)	-0.196461
CBL	867	CRISPR (DepMap 22Q2 Public+Score, Chronos)	0.19641
ROCK2	9475	CRISPR (DepMap 22Q2 Public+Score, Chronos)	0.195569
LRRC8B	23507	CRISPR (DepMap 22Q2 Public+Score, Chronos)	-0.194948
SDHD	6392	CRISPR (DepMap 22Q2 Public+Score, Chronos)	0.192659
ALG6	29929	CRISPR (DepMap 22Q2 Public+Score, Chronos)	-0.191743
ATP1B3	483	CRISPR (DepMap 22Q2 Public+Score, Chronos)	0.191311
PDGFRB	5159	CRISPR (DepMap 22Q2 Public+Score, Chronos)	-0.190956
AMOTL2	51421	CRISPR (DepMap 22Q2 Public+Score, Chronos)	0.189962
KRIT1	889	CRISPR (DepMap 22Q2 Public+Score, Chronos)	0.189941
SDHC	6391	CRISPR (DepMap 22Q2 Public+Score, Chronos)	0.189759
CTDNEP1	23399	CRISPR (DepMap 22Q2 Public+Score, Chronos)	-0.189246
JUND	3727	CRISPR (DepMap 22Q2 Public+Score, Chronos)	0.188108
SSR4	6748	CRISPR (DepMap 22Q2 Public+Score, Chronos)	-0.187803
VCL	7414	CRISPR (DepMap 22Q2 Public+Score, Chronos)	-0.18727
PPP1CB	5500	CRISPR (DepMap 22Q2 Public+Score, Chronos)	-0.187129
PXN	5829	CRISPR (DepMap 22Q2 Public+Score, Chronos)	-0.186062
PPP4R3B	57223	CRISPR (DepMap 22Q2 Public+Score, Chronos)	0.185954
NUP58	9818	CRISPR (DepMap 22Q2 Public+Score, Chronos)	-0.185916
SPRY4	81848	CRISPR (DepMap 22Q2 Public+Score, Chronos)	0.185785
TMX2	51075	CRISPR (DepMap 22Q2 Public+Score, Chronos)	0.184991
PPP1R7	5510	CRISPR (DepMap 22Q2 Public+Score, Chronos)	-0.18462
SSR3	6747	CRISPR (DepMap 22Q2 Public+Score, Chronos)	-0.184533
TRIO	7204	CRISPR (DepMap 22Q2 Public+Score, Chronos)	-0.184226
HNRNPA1	3178	CRISPR (DepMap 22Q2 Public+Score, Chronos)	0.184022
PEX19	5824	CRISPR (DepMap 22Q2 Public+Score, Chronos)	0.184016
ALG14	199857	CRISPR (DepMap 22Q2 Public+Score, Chronos)	-0.183986
ARPC2	10109	CRISPR (DepMap 22Q2 Public+Score, Chronos)	-0.18358
DUSP7	1849	CRISPR (DepMap 22Q2 Public+Score, Chronos)	0.183335
CRKL	1399	CRISPR (DepMap 22Q2 Public+Score, Chronos)	-0.182904
GNAI3	2773	CRISPR (DepMap 22Q2 Public+Score, Chronos)	-0.181961
TMEM161B	153396	CRISPR (DepMap 22Q2 Public+Score, Chronos)	0.181489
SHB	6461	CRISPR (DepMap 22Q2 Public+Score, Chronos)	0.181437
TMEM189	387521	CRISPR (DepMap 22Q2 Public+Score, Chronos)	0.180505
SSR1	6745	CRISPR (DepMap 22Q2 Public+Score, Chronos)	-0.1805
LATS2	26524	CRISPR (DepMap 22Q2 Public+Score, Chronos)	0.180182
UBR4	23352	CRISPR (DepMap 22Q2 Public+Score, Chronos)	-0.179242
PAICS	10606	CRISPR (DepMap 22Q2 Public+Score, Chronos)	0.178889
ERRFI1	54206	CRISPR (DepMap 22Q2 Public+Score, Chronos)	0.178411
PDCL	5082	CRISPR (DepMap 22Q2 Public+Score, Chronos)	-0.177989
UBE2M	9040	CRISPR (DepMap 22Q2 Public+Score, Chronos)	0.177922
UQCRFS1	7386	CRISPR (DepMap 22Q2 Public+Score, Chronos)	0.177702
TULP4	56995	CRISPR (DepMap 22Q2 Public+Score, Chronos)	-0.176663
MGAT2	4247	CRISPR (DepMap 22Q2 Public+Score, Chronos)	0.175954
TM2D3	80213	CRISPR (DepMap 22Q2 Public+Score, Chronos)	-0.174542
