# Supplementary material for: A transcriptomic, proteomic, and functional genetic atlas dissects neurofibromin function in the peripheral nervous system
Source: Proc Natl Acad Sci U S A. 2025 Jun 30;122(27):e2506823122. doi: 10.1073/pnas.2506823122 (PMC12260521; doi:10.1073/pnas.2506823122)
Supplement: Supplementary file 6 — Dataset S05 (XLSX) [file pnas.2506823122.sd05.xlsx]

## Sheet: Sheet1
Supplementary Table 5. Significantly repressed or induced genes following CRISPRi sgPTPN11 or sgSOS2 repression in iPNs.
sgPTPN11 repressed	sgSOS2 repressed	Shared (n=114)		sgPTPN11 induced	sgSOS2 induced	Shared (n=310)
ABCC9		0		ZNF10	AARS	1
ABRACL	AASDHPPT	0		STAT1	ABHD14A	1
ACTR6	ABL2	0		TIMP3	ABHD4	1
ADM5	ACTR6	1		ADAMTS2	ABI3BP	1
ADRB2	ADRB2	1		SCG2	ACSF2	1
AGBL3	ALDH1A3	0		FRMPD4	ACSM5	1
AGO3	ALG10B	0		EPHB6	ADAMTS16	1
AHSA2	ANKRD49	0		RIMS3	ADAMTS2	1
AKAP8	ANLN	0		KCNE4	ADH1B	1
AP1S3	AP1S3	1		CMTM4	AGTPBP1	1
ARGLU1	ARHGAP29	1		ARHGAP31	AKNA	1
ARHGAP22	ARL5A	0		EPHA5	AKR1B10	1
ARHGAP29	ARL6	0		ROR1	ALDH2	1
ARMCX4	ARMCX4	1		MFAP3L	ALDH3A2	1
ARNTL2	ARNTL2	1		TMEM268	ANGPT1	1
ARRDC1-AS1	BACE2	0		HEBP1	ANKEF1	1
ASMTL-AS1	BEST3	1		PDE10A	ANKS1B	1
B4GALT3	BIRC3	0		PARVA	ANXA2	1
BBIP1	BLOC1S6	0		TANC1	ANXA2P1	1
BCL2A1	BORCS7	0		BVES	apcdd1l	1
BEST3	BTAF1	1		VAPB	APCDD1L-AS1	1
BEX1	c21orf91	0		NPTN	APLP1	1
BMS1P4	C2orf69	0		MRAS	APOE	1
BMS1P5	C3orf14	1		FBXO41	ARHGAP26	1
BMS1P6	C9orf72	0		SNAI2	ARHGAP31	1
BTAF1	CATSPER1	1		PLEKHA6	ARHGEF2	1
c10orf88	CBL	1		NUPR1	ASAP3	1
C3orf14	CBR3-AS1	0		COL4A1	B4GALNT1	1
C6orf136	CCDC39	1		FNBP1L	B4GALT1	1
C9orf47	CCDC82	0		SLC38A1	BBS4	1
CACNA2D3	CCNL1	1		DPYSL2	BEST1	1
CAMK2N1	CCT6P1	1		INHBE	BIN1	1
CAPN15	CDH18	0		MYL9	BLCAP	1
CATSPER1	CEBPZOS	1		CHAC1	BLVRB	1
CBL	cep83	0		GARS	BRINP3	1
CCDC39	CEP97	0		TNS3	BVES	1
CCNL1	CHML	0			C11orf63	1
CCR7	CMPK1	0		SNAP25	C1QL1	1
CCT6P1	COL6A6	1		TRIB3	C3	1
CEBPZOS	cox11	1		TGFBR1	c4a	1
cinp	CREBZF	1		MXRA7	c4b	1
CLK2	CTSC	1		KCNH1	C7	1
COL6A6	CTTNBP2	1		UGT1A10	CABLES1	1
COL7A1	CYCS	0		GALNT18	CACNA1G	1
cox11	DAPK1	0		GPAM	CARS	1
CPNE7	DGKE	1		CREB3L1	CBS	1
CREBZF	DGKH	0		ASAP3	CCDC171	1
CREG2	DKFZP434I0714	1		SESN2	CD81	1
CTRL	DNAJC24	0		OLFM2	CD99	1
CTSC	DPF3	1		PABPC3	CDH13	1
CTTNBP2	DSP	0		BLCAP	CDK5RAP2	1
CXCL3	EEA1	0		FAM155A	CFH	1
DDX51	ENDOD1	0		SLC6A9	CFHR1	1
DENND3	ERBB3	1		DACT3	CFI	1
DGKE	ERG	1		TBX15	CHAC1	1
DHRS9	ETNK1	0		SLIT3	CHI3L1	1
DKFZP434I0714	FAM122B	1		GAREM1	CLTCL1	1
DOCK3	FAM24B	1		CACNA1G	CMKLR1	1
DOT1L	FAM76B	1		RSU1	CMTM3	1
DPF3	FBXL19-AS1	1		HLA-B	CMTM4	1
DTD1	FBXO22	0		ARHGEF2	COL15A1	1
EIF2A	FGF5	1		CARS	COL1A1	1
EIF4A2	FIGNL1	0		ITGA1	COL4A1	1
EME2	FLNC	0		EPDR1	COL4A2	1
ENOSF1	FOSB	1		KLF11	COL5A1	1
EPM2AIP1	fsd1l	0		CLTCL1	COL5A3	1
ERBB3	FSD2	1		EFNA5	COMT	1
ERG	G2E3	1		VDR	CPE	1
FAM122B	GAS2L3	1		TSC22D3	CPNE2	1
FAM24B	GMFB	1		ABI3BP	CPQ	1
FAM76B	GNPNAT1	1		LHFP	CREB3L1	1
FBXL19-AS1	GOLT1B	0		ANXA2	CST3	1
FGF5	GRAMD3	0		NXPH4	CTSA	1
fjx1	GSKIP	0		AGTPBP1	CXCL16	1
FLVCR1	GTF2A1	0		GPT2	CXXC5	1
FOSB	GTF2H3	0		USP40	CYP27C1	1
FSD2	HACD4	0		LOXL2	DACT1	1
G2E3	HAS2	1		LRRC8D	DACT3	1
GAPDHS	hdgfrp3	0		SLC1A4	DBN1	1
GAS2L3	IDI1	0		FAIM2	DDIT4	1
GGA3	IKBIP	0		CBS	DEPTOR	1
GLYCTK	IKZF2	0		RPS6KA2	DKK3	1
GMFB	IKZF5	1		LAPTM4B	DNAJC12	1
GNPNAT1	IL1RL1	1		SRC	DPYSL2	1
HAS2	IPMK	0			DYM	1
HIST1H1C	ITGA6	1		DYM	ECM2	1
Hist1h2ak	KBTBD8	1		DEPTOR	EFNA5	1
Hist1h2bj	KCNS3	0		dchs2	ELFN2	1
HIST3H2A	KIAA0907	1		TCEA3	EMILIN2	1
HMGA1	KIAA1586	0		EPB41L1	ENPEP	1
hmga2	KITLG	0		SARS	EPB41L1	1
HOTAIRM1	KLF6	0		UGT1A8	EPHB6	1
HOXC6	KMT2E-AS1	1		fbln7	EPHX1	1
HSD17B7	L1CAM	0		TMEM43	FAIM2	1
IFNE	LACTB2	0		HHLA3	FAM134A	1
IGHMBP2	LAMA1	1		FAM198B	FAM155A	1
IKZF5	LCOR	1		PCK2	FAM198B	1
IL1RL1	LIMCH1	1		SGK223	FAM49A	1
INSC	LIN7A	1		MOXD1	FBLIM1	1
ITGA6	LIN7C	0		FGFRL1	FBXL13	1
IVNS1ABP	LINC-PINT	1		FBXL13	FBXO41	1
KBTBD8	LINC00619	0		TMEM189	FBXO42	1
KHDC1	LINC00665	1		TFDP2	FGFRL1	1
KIAA0907	LINC00707	1		SGPL1	FHL3	1
KIAA1257	LINC01085	1		PTER	FKBP9P1	1
KMT2E-AS1	LINS1	1		IGSF1	FLOT2	1
KRT15	LOC100499484	1		PDE4D	FLRT2	1
LAMA1	LOC100506860	0		ASNS	FNBP1L	1
LAPTM5	LOC643201	1		CMTM3	FRMPD4	1
LCOR	LUC7L3	1		HAPLN3	FRRS1	1
LIMCH1	LYPLA1	0		APCDD1L-AS1	FTH1P3	1
LIN7A	LYSMD3	0		STIM1	FTL	1
LINC-PINT	MAGI2-AS3	0		CCDC3	gaa	1
LINC00115	MAP3K7CL	0		PTN	GALNT18	1
LINC00161	MAPKBP1	0		CTIF	GAREM1	1
LINC00173	MDM2	0		ANXA2P2	GNAS	1
LINC00665	ME3	0		HCN2	GNB5	1
LINC00707	MIR1254-1	1		FSTL1	GPAM	1
LINC01085	MIR17HG	1		CPQ	GPC1	1
LINS1	MTMR6	0		DDIT4	GPT2	1
LOC100129917	MTRF1	0		ITGA11	GRAMD1A	1
LOC100129940	MTX3	1		CDK5RAP2	GRINA	1
LOC100272217	MYNN	0		CXXC5	GRN	1
LOC100289230	MYSM1	1		THBS1	GSTM4	1
LOC100499484	NAA16	1		ICAM1	HCN2	1
LOC100506302	NABP1	1		COL15A1	HEBP1	1
LOC100506473	NCALD	0		IL22RA1	HERPUD1	1
LOC220729	NDUFA5	0		ZNF469	HEXA	1
LOC284454	NEGR1	0		AARS	HHLA3	1
LOC400043	NEK7	0		SNTB1	hla-a	1
LOC401261	nfkbiz	1		PIR	HLA-B	1
LOC643201	NHLRC2	0		RNASET2	HLA-C	1
LOC644656	NLK	1		NFE4	HLA-H	1
LOC90768	NRAS	0		APOE	HSD11B1	1
LUC7L	NXT2	0		LARP6	HSPA12A	1
LUC7L3	PAWR	0		KCTD20	ICAM1	1
MEN1	PAXBP1	1		CST3	IFI6	1
mgat2	PAXBP1-AS1	0		REPS2	ifitm1	1
MINCR	PCF11	1		ANGPT1	IGFBP7	1
MIR1254-1	PCGF5	0		SLC7A11	IGSF1	1
Mir155hg	PCNP	1		APOL6	IGSF8	1
MIR17HG	PDP1	0		ELFN2	IL21R	1
MIR4458HG	PI4K2B	0		PLEKHA5	IL22RA1	1
MPP3	PM20D2	0		RXFP1	IMPA2	1
MRM1	polr3g	1		JAKMIP3	INHBE	1
mrps6	PPP1R12A	0		adamts12	IRS2	1
MRS2	PPP1R2	0		TBL1X	ISLR	1
MT1E	PPP2R5C	0		RXRA	ITGA11	1
MT2A	PRELID3B	0		RARRES3	ITM2C	1
MTHFD2L	PRPF39	1		ABHD4	JAG1	1
MTX3	PRPF4B	0		ROBO1	JDP2	1
MYOCD	PSMA3-AS1	1		BEST1	KCNAB2	1
MYSM1	PTAR1	0		TPM2	KCNE4	1
NAA16	PTP4A1	1		SH3BGR	KCNH1	1
NABP1	PTPRQ	0		GSTM4	KCNJ15	1
NCEH1	PURB	0		FBXO42	KDM4A	1
NEAT1	PUS7L	0		PDIA5	KIAA1107	1
neurl4	RAP2C	0		ECM2	KIAA1549	1
nfkbiz	RBM26	1		LGMN	KLF11	1
NLK	RBM7	0		EPHX1	LAPTM4B	1
NOL12	RDH5	0		c1orf198	LARP6	1
NOP9	RFLNB	0		POMGNT2	LEMD2	1
notch1	RGMB-AS1	1		DOCK9	LGALS3BP	1
NUDT16	RGS5	1		c4b	LGMN	1
OPN3	RNF150	0		c4a	LINC01016	1
OSBPL3	ROBO4	0		CPE	LINC01301	1
PAXBP1	RSRP1	1		RHBDF2	LOC79160	1
PCF11	SACS	0		NXPH3	LOXL2	1
PCNP	SAMD4A	0		LIMS2	LRP3	1
PIGL	SC5D	0		MSC	LRRC17	1
PMS2P3	SCML1	0		RHOBTB1	LRRC8E	1
PNKP	SELENOT	0		GNAS	LTBP4	1
PNN	SERINC2	1		TPM4	LY6E	1
PNP	SESN3	1		IFI6	MAP2	1
POLG	SFRP1	1		TRIM16	MAPK11	1
polr3g	SGK1	1		CMIP	MAPRE3	1
PPP1R3E	SLC25A46	0		SH3BP5	MARCKSL1	1
PRDM15	SLC35A3	0		CFHR1	MAST1	1
PRPF39	SLC4A4	1		DKK3	ME1	1
PRR34-AS1	SLC4A7	1		TLR3	MFAP3L	1
PSMA3-AS1	SMIM10	0		ANKS1B	MFGE8	1
PSME4	SMIM15	0		osbpl6	MGST2	1
PTGER2	Snhg4	1			MOXD1	1
PTP4A1	SNORA18	0		RNF41	MRAS	1
PTPN11	SNORA32	1		FRRS1	MYL9	1
RAB30-AS1	SNORA40	1		ALDH1L2	NCK2	1
RAD52	SNORA48	0		BEX4	NFE4	1
RBM12B-AS1	Snord22	0		MKNK2	NOL4L	1
RBM26	SNORD45A	0			NPTN	1
REXO1	Snord45c	0		hla-a	nptxr	1
RFX8	Snord47	0		CCDC80	NQO1	1
RGMB-AS1	SNORD5	1		P2RX4	NTNG2	1
RGS5	SNORD56	0		JAZF1	NUP210	1
RIN1	SNORD6	0		ADAMTS16	NUPR1	1
RNPC3	SNORD77	1		FAM43A	NXPH4	1
RPS6KL1	Snord87	0		NOL4L	OASL	1
RPSAP52	Snord99	0		PXK	OLFM2	1
RPUSD4	SOCS4	0		F2R	P2RX4	1
RSRP1	SOS2	0		RFX2	P3H1	1
SARS2	SOX10	0		ANXA6	P4HA2	1
SDC4	SPNS2	0		plxna1	PABPC3	1
SERINC2	SPP1	1		ARNT2	PAPPA2	1
SESN3	SPTSSA	0		HLA-C	PCK2	1
SETDB1	SREK1	0		FTL	PDE10A	1
SFRP1	SRSF8	0		MKRN2	PDE4D	1
SFXN1	ST6GALNAC5	0		SCARF2	PDIA5	1
SGK1	STARD4	1		SERPINB1	PDLIM3	1
SGK494	STARD8	1		TMEM9	PIR	1
SH2D5	STON2	0		MOCOS	PLA2G15	1
slc35f4	STRIP2	1		TOX2	PLCG1	1
SLC4A4	TAF1A	1		ak5	PLD3	1
SLC4A7	TAF1D	1		COL1A1	PLEKHA5	1
slc9a3r2	TAF9B	1		TAGLN	PLEKHA6	1
SMTN	TCEAL1	1		MORN4	PLEKHO2	1
SNHG10	TMED7	0		FHL3	PLPPR4	1
SNHG19	TMEM126B	0		CYP27C1	plxna1	1
SNHG20	TMEM161B	1			POMGNT2	1
SNHG3	TMEM170A	0		LRRC32	POSTN	1
Snhg4	TMEM204	1		STAT4	PPP1R3C	1
SNORA32	TMEM263	0		FTH1P3	PSMB9	1
SNORA40	TMEM64	0			PTK7	1
SNORA63	TMPRSS15	1		TMEM255A	PTN	1
Snora73a	TMX1	0		GNB5	PXDNL	1
Snora73b	TNFRSF11A	1		TGFBI	RAB39B	1
SNORA8	TRHDE-AS1	1		LOC79160	RARRES3	1
Snord17	TRIM52	1		HEXA	RASA4B	1
snord25	TRIM6	1		GBP3	RBM47	1
snord29	TRMT13	0		GSE1	REPS2	1
SNORD44	TRNT1	0		ANK2	Rgag4	1
SNORD5	TTC14	1		P3H1	RHBDF2	1
SNORD58C	TWF1	0		NDUFA4L2	RIMS3	1
SNORD77	UBA3	0		UHRF1BP1	RNASET2	1
SNORD80	UBE2D1	1		F8	ROBO1	1
SNRNP48	UFM1	0			ROGDI	1
SORL1	UHMK1	1		TSKU	ROR1	1
SPA17	VAMP4	1		B4GALT1	RXFP1	1
SPACA6	VGLL3	0		CPNE2	RXRA	1
SPP1	VMP1	1		COLGALT1	SCAMP5	1
SRGN	VPS13A	0		vkorc1	SCG2	1
STAG3L3	VPS29	0		FHL1	SCN1B	1
STARD4	VSNL1	1		CDC42EP1	SERGEF	1
STARD8	YOD1	0		SULT1A1	SERPINB1	1
STEAP1	ZDHHC2	0		ACSL5	SESN2	1
STRIP2	ZDHHC21	1		SLCO3A1	SGK223	1
SVIP	ZFC3H1	1		NQO1	SH3BP5	1
TAF1A	ZMYM1	0		LRRC8E	SIRT2	1
TAF1D	ZNF121	0		IRS2	slc12a8	1
TAF9B	ZNF185	1		44447	slc1a5	1
TCEAL1	ZNF331	1		LPP	SLC24A3	1
Thumpd3-as1	ZNF518B	1		PQLC3	SLC27A4	1
TMEM136	ZNF655	0		FKBP9P1	SLC38A1	1
TMEM147-AS1	ZNF708	1		nptxr	SLC44A2	1
TMEM161B	ZNF738	0		HLA-H	SLC6A9	1
TMEM204	ZNF90	1		XPOT	SLIT3	1
TMPRSS15	ZRANB2	1		PCNX2	SNAI2	1
TNFRSF11A		0		TP53I3	SNAP25	1
TOR4A		0		ITGAV	SNX17	1
TRHDE-AS1		0		CYTL1	SOD3	1
TRIM52		0		ACE	SPARC	1
TRIM6		0		ANXA2P1	SPOCK3	1
TSLP		0		VLDLR	SRC	1
TSPYL4		0		CDH13	STAT1	1
TTC14		0		ZFAND3	STIM1	1
ttc32		0		NPIPA5	SYNGR1	1
TUBB1		0		FAM50A	TALDO1	1
TUT1		0		LGALS3BP	TANC1	1
UBE2D1		0		NPY4R	TBC1D2B	1
ucn2		0		VSTM4	TBC1D9B	1
UHMK1		0		PMEPA1	TBL1X	1
USP21		0		SYNPO2	TCEA3	1
USP3		0		PLEKHO2	TDO2	1
VAMP4		0		LEMD2	TEAD2	1
VMP1		0		CMBL	TECTB	1
VSNL1		0		SLC27A4	TFDP2	1
WDR36		0		ADCY9	TGFBI	1
WDR73		0		LMOD1	TGFBR1	1
ZDHHC21		0		LTBP4	TIMP1	1
ZEB1-AS1		0		ZNF532	TIMP3	1
ZFC3H1		0		znf516	TLL1	1
ZFP36		0		GRINA	TM2D3	1
ZMIZ2		0		C3	TMED9	1
ZNF185		0		KLHDC3	TMEM110	1
ZNF202		0		CTNNBIP1	TMEM185A	1
ZNF331		0		C1R	TMEM189	1
ZNF451		0		PPP1R3C	TMEM255A	1
ZNF511		0		SRPK2	TMEM268	1
ZNF518B		0		ID3	TMEM43	1
ZNF587		0		NUAK1	TMEM9	1
ZNF674-AS1		0		LINC01016	TNFAIP8L3	1
ZNF708		0		MAPRE3	TNFRSF9	1
ZNF90		0		COL5A3	TOX2	1
ZRANB2		0		GALNS	TRIB3	1
ZRANB2-AS1		0		SFRP4	TRIM16	1
ZSCAN23		0		WASF2	TRIM16L	1
				CNIH2	TSC22D3	1
				LRRC17	TSKU	1
				VCAM1	TSPAN9	1
				FAM134A	TUB	1
				CEP120	UGT1A10	1
				SMG6	UGT1A8	1
				LARGE1	USP40	1
				CSPG4	VCAM1	1
				PLXND1	VDR	1
				SGCE	vkorc1	1
				SNX12	VSTM4	1
				LINC01279	WARS	1
				PRKG1	ZNF10	1
				GLIS2	ZNF155	1
				TXNIP	znf516	1
				SCN1B	ZNF773	1
				C11orf63	ADAMTS10	0
				SCAMP5	ADGRF4	0
				PLPPR4	ALG3	0
				EMILIN2	ANXA10	0
				FLRT2	APEH	0
				slc1a5	ASCC1	0
				SLC24A3	atg9a	0
				TNFRSF9	BCAP31	0
				NCK2	BOC	0
				CALD1	BRE	0
				IGFBP7	c16orf45	0
				FAM49A	C1QTNF1	0
				TDO2	CACNA1E	0
				ME1	CDK5	0
				JDP2	cds1	0
				FBLIM1	CELF6	0
				HSPA12A	CES1	0
				POSTN	CHN1	0
				KIAA1549	CHRFAM7A	0
				COL4A2	CHST2	0
				IL21R	CIDECP	0
				TBC1D2B	CORO2B	0
				SPARC	CTSD	0
				SLC44A2	CTSV	0
				AKNA	DCTN2	0
				DACT1	DGAT1	0
				BRINP3	DLX3	0
				WARS	DOK4	0
				ALDH3A2	EFNB1	0
				HDAC11	ERGIC3	0
				PDLIM3	ETV5	0
				KCNG1	FCGRT	0
				ENPEP	FKBP1B	0
				ITM2C	FRK	0
				SYNC	GAP43	0
				LOX	GBAP1	0
				ISLR	GGT5	0
				TEAD2	GINM1	0
				MFGE8	HLA-F	0
				PHGDH	HM13	0
				PTK7	HMGCL	0
				DAB2	HMOX2	0
				HERPUD1	HPD	0
				DLX5	IER5L	0
				TRIM16L	IGFBP2	0
				SERGEF	ISG15	0
				NUP210	ITM2A	0
				COL5A1	KCNN4	0
				ALDH2	KIAA0319	0
				UBTD2	KIAA1462	0
				SNTA1	KLHL4	0
				MN1	LINC00623	0
				RAB39B	LINC01551	0
				OLFML3	LMO2	0
				GREM1	LRP4	0
				LY6E	LSP1	0
				CFI	LUM	0
				MAP2	MAST3	0
				KDM4A	Mirlet7bhg	0
				B4GALNT1	NAGA	0
				MARCKSL1	NELL2	0
				LOXL3	nphp1	0
				ANKEF1	NQO2	0
				PAPPA2	NR2F1	0
				DBN1	OSCP1	0
				DNAJC12	PANX2	0
				SLC47A1	PCDH7	0
				ZNF512	PDK2	0
				CASK	PGAM4	0
				RBM47	PRRT3	0
				bcam	PSKH1	0
				PRKD1	ptdss2	0
				TNFAIP8L3	RAC2	0
				CMKLR1	rasa4	0
				KIAA1522	RASA4CP	0
				YARS	RHBDL3	0
				ROGDI	RPN2	0
				KCNJ15	SBK1	0
				FKBP9	SCN1A	0
				ARHGAP26	SERPINI1	0
				TMEM110	SH3KBP1	0
				SOD3	SLC35A4	0
				PSAT1	SLCO2B1	0
				SORBS2	STK40	0
				slc4a5	SYN2	0
				BIN1	TADA3	0
				mthfd2	TEF	0
				ANKRD11	TEX264	0
				CD99	TMEM54	0
				ULK2	TPST1	0
				slc12a8	tspan15	0
				FAM26E	TWF2	0
				CNPPD1	UBL7	0
				HSPG2	UBQLNL	0
				OAS2	UNC119	0
				MAPK11	UQCRBP1	0
				FRZB	ZBED5-AS1	0
				CSNK1A1	ZCWPW1	0
				BBS4	ZFYVE28	0
				PSMB9	ZNF497	0
				MARS	ZNF521	0
				CRISPLD2		0
				BMP1		0
				rab9b		0
				SLC8B1		0
				NDST1		0
				PLSCR4		0
				apcdd1l		0
				TSPAN9		0
				DLX6-AS1		0
				IRF1		0
				SCRG1		0
				APLP1		0
				IGSF8		0
				gaa		0
				SSBP2		0
				CLU		0
				CALB2		0
				VIPAS39		0
				C7		0
				COL1A2		0
				JAG1		0
				TUB		0
				INPP4A		0
				ATP8A2		0
				pcsk7		0
				TIMP2		0
				ELL3		0
				hivep1		0
				PEX5		0
				B4GALT4		0
				SHMT2		0
				TMEM185A		0
				HSD11B1		0
				CD81		0
				SIRT2		0
				SMAD9		0
				DISP2		0
				KATNAL2		0
				IRF2BP2		0
				SH3BP4		0
				COMT		0
				ITGBL1		0
				REEP1		0
				PART1		0
				SNX18		0
				asic1		0
				STARD10		0
				ifitm1		0
				TECTB		0
				PRDM6		0
				TCEA1		0
				GAREM2		0
				TIMP1		0
				MAST1		0
				FOXP4		0
				ACTA2		0
				CABLES1		0
				IL26		0
				SLC45A4		0
				SLC46A3		0
				PMS2		0
				CFH		0
				ASPHD2		0
				KIRREL		0
				PRKACB		0
				LINC01301		0
				C1QL1		0
				ZNF773		0
				COL3A1		0
				adm2		0
				PXMP4		0
				BLVRB		0
				ARL4D		0
				SLC24A1		0
				NKIRAS2		0
				CSF1		0
				FGFR1		0
				DLG3		0
				SEPHS2		0
				ZDHHC14		0
						0
				MPP2		0
				PPP1R3B		0
				TALDO1		0
				DHRS7		0
				TPD52L2		0
				FZD2		0
				LINC00607		0
				HES6		0
				KIAA1161		0
				TTLL1		0
				RHOBTB2		0
				ANXA5		0
				GRAMD1A		0
				TUBB2B		0
				AKR1B10		0
				GALNT10		0
				OASL		0
				dnase2		0
				CAMK1D		0
				P4HA2		0
				TM2D3		0
				SPOCK3		0
				SYNGR1		0
				GPC1		0
				ACSF2		0
				FLOT2		0
				CALCOCO2		0
				CERCAM		0
				PLCG1		0
						0
				MGST2		0
				KIAA1107		0
				BGN		0
				CXCL16		0
				SERPINH1		0
				FAM102A		0
				TMEM132B		0
				RHBDL2		0
				SMPDL3B		0
				KCTD15		0
				PXDNL		0
				SLC7A5		0
				SLC43A1		0
				TLL1		0
				CEP68		0
				TK2		0
				TBC1D9B		0
				ALDH7A1		0
				CCDC171		0
				RAB11FIP1		0
				MSRB2		0
				LONP1		0
				DIXDC1		0
				RFTN1		0
				RAB34		0
				Rgag4		0
				IRX3		0
				TLN1		0
				PLA2G15		0
				LRP3		0
				RCN1		0
				LDB2		0
				GRN		0
				KCNAB2		0
				PLEKHH2		0
						0
				ABHD14A		0
				TGIF2		0
				WDR41		0
				GNG12		0
				BHLHE40-AS1		0
				CDC14B		0
				CENPBD1		0
				RMND5A		0
				PLBD2		0
				SLC31A1		0
				TMEM167B		0
				AMBP		0
				SLC6A8		0
				MSX2		0
				PRSS35		0
				SNX17		0
				laptm4a		0
				TMED9		0
				NTNG2		0
				ACSM5		0
				ADH1B		0
				PLD3		0
				GCC1		0
				CHI3L1		0
				GXYLT2		0
				CHRM2		0
				MMP19		0
				CTSA		0
				KIF26B		0
				f2rl2		0
				PROS1		0
				RABGAP1L		0
				RASA4B		0
				ZNF28		0
				IMPA2		0
				MROH8		0
				PPIC		0
				CACNA1C		0
				ZNF155		0
				ZHX1		0
				DPT		0
				PCYOX1L		0
				MAMDC2		0
				SH3PXD2B		0
				ADGRB2		0
				STX12		0
