# Supplementary material for: A transcriptomic, proteomic, and functional genetic atlas dissects neurofibromin function in the peripheral nervous system
Source: Proc Natl Acad Sci U S A. 2025 Jun 30;122(27):e2506823122. doi: 10.1073/pnas.2506823122 (PMC12260521; doi:10.1073/pnas.2506823122)
Supplement: Supplementary file 7 — Dataset S06 (XLSX) [file pnas.2506823122.sd06.xlsx]

## Sheet: Sheet1
Supplementary Table 6. NF1-APEX significantly modulated proximal proteins following selumetinib treatment in iPNs.
Bait	GeneName	Protein	Label	log2FC	pvalue	Log10pval	adj.pvalue	GeneFullName	Species
NF1	ZNF512B	Q96KM6	NF1_selumetinib-NF1_vehicle	3.29006	7.76e-07	3.73	0.00018817	Zinc_finger_protein_512B	Homo_sapiens
NF1	PSEN1	P49768	NF1_selumetinib-NF1_vehicle	3.10762	7.53e-06	3.1	0.00079377	Presenilin-1	Homo_sapiens
NF1	LPCAT4	Q643R3	NF1_selumetinib-NF1_vehicle	3.06574	2.13e-06	3.49	0.00032681	Lysophospholipid_acyltransferase_LPCAT4	Homo_sapiens
NF1	CASKIN2	Q8WXE0	NF1_selumetinib-NF1_vehicle	2.93001	4.78e-06	3.23	0.00059205	Caskin-2	Homo_sapiens
NF1	MTBP	Q96DY7	NF1_selumetinib-NF1_vehicle	2.88747	1.62e-05	2.88	0.00130946	Mdm2-binding_protein	Homo_sapiens
NF1	AHCYL2	Q96HN2	NF1_selumetinib-NF1_vehicle	2.78788	6.12e-06	3.17	0.00068267	Adenosylhomocysteinase_3	Homo_sapiens
NF1	TULP3	O75386	NF1_selumetinib-NF1_vehicle	2.35618	3.41e-05	2.66	0.00218778	Tubby-related_protein_3	Homo_sapiens
NF1	WDR91	A4D1P6	NF1_selumetinib-NF1_vehicle	2.31372	0.00047865	1.94	0.011586	WD_repeat-containing_protein_91	Homo_sapiens
NF1	RAB4B	P61018	NF1_selumetinib-NF1_vehicle	2.26551	0.00024761	2.12	0.00763068	Ras-related_protein_Rab-4B	Homo_sapiens
NF1	CLSTN1	O94985	NF1_selumetinib-NF1_vehicle	2.26018	0.00050884	1.92	0.0119256	Calsyntenin-1	Homo_sapiens
NF1	PDZD11	Q5EBL8	NF1_selumetinib-NF1_vehicle	2.22942	0.0006231	1.87	0.013457	PDZ_domain-containing_protein_11	Homo_sapiens
NF1	BTBD9	Q96Q07	NF1_selumetinib-NF1_vehicle	2.19754	0.00026935	2.09	0.00820993	BTB/POZ_domain-containing_protein_9	Homo_sapiens
NF1	SYNJ2BP	P57105	NF1_selumetinib-NF1_vehicle	2.19706	0.00015589	2.25	0.00565995	Synaptojanin-2-binding_protein	Homo_sapiens
NF1	BLMH	Q13867	NF1_selumetinib-NF1_vehicle	2.07325	0.0028938	1.42	0.0381005	Bleomycin_hydrolase	Homo_sapiens
NF1	ASPSCR1	Q9BZE9	NF1_selumetinib-NF1_vehicle	2.06312	2.59e-06	3.43	0.00037492	Tether_containing_UBX_domain_for_GLUT4	Homo_sapiens
NF1	SIPA1L2	Q9P2F8	NF1_selumetinib-NF1_vehicle	2.06016	0.00127265	1.66	0.0221148	Signal-induced_proliferation-associated_1-like_protein_2	Homo_sapiens
NF1	CZIB	Q9NWV4	NF1_selumetinib-NF1_vehicle	2.03025	2.21e-05	2.77	0.00169135	CXXC_motif_containing_zinc_binding_protein	Homo_sapiens
NF1	ABRAXAS1	Q6UWZ7	NF1_selumetinib-NF1_vehicle	2.03023	0.00102553	1.73	0.0187554	BRCA1-A_complex_subunit_Abraxas_1	Homo_sapiens
NF1	CREBBP	Q92793	NF1_selumetinib-NF1_vehicle	2.01912	6.58e-05	2.5	0.00319334	CREB-binding_protein	Homo_sapiens
NF1	RMDN2	Q96LZ7	NF1_selumetinib-NF1_vehicle	1.97564	0.0006719	1.85	0.0141965	Regulator_of_microtubule_dynamics_protein_2	Homo_sapiens
NF1	CGAS	Q8N884	NF1_selumetinib-NF1_vehicle	1.93001	0.00011907	2.32	0.00474403	Cyclic_GMP-AMP_synthase	Homo_sapiens
NF1	FLG2	Q5D862	NF1_selumetinib-NF1_vehicle	1.9025	0.00076698	1.8	0.0157288	Filaggrin-2	Homo_sapiens
NF1	ARHGAP12	Q8IWW6	NF1_selumetinib-NF1_vehicle	1.8974	1.97e-05	2.81	0.00154926	Rho_GTPase-activating_protein_12	Homo_sapiens
NF1	PLCD3	Q8N3E9	NF1_selumetinib-NF1_vehicle	1.88504	0.00056177	1.89	0.0129362	1-phosphatidylinositol_4,5-bisphosphate_phosphodiesterase_delta-3	Homo_sapiens
NF1	PHKA1	P46020	NF1_selumetinib-NF1_vehicle	1.88405	1.33e-05	2.91	0.00122028	Phosphorylase_b_kinase_regulatory_subunit_alpha,_skeletal_muscle_isoform	Homo_sapiens
NF1	PLG	P00747	NF1_selumetinib-NF1_vehicle	1.848	0.0002063	2.17	0.00679962	Plasminogen	Homo_sapiens
NF1	CPN1	P15169	NF1_selumetinib-NF1_vehicle	1.83189	0.0013583	1.64	0.0230291	Carboxypeptidase_N_catalytic_chain	Homo_sapiens
NF1	PAFAH1B3	Q15102	NF1_selumetinib-NF1_vehicle	1.82742	0.00022968	2.14	0.00719757	Platelet-activating_factor_acetylhydrolase_IB_subunit_alpha1	Homo_sapiens
NF1	RUFY3	Q7L099	NF1_selumetinib-NF1_vehicle	1.82308	0.00014565	2.27	0.00538049	Protein_RUFY3	Homo_sapiens
NF1	DIP2A	Q14689	NF1_selumetinib-NF1_vehicle	1.77104	0.00056355	1.89	0.0129362	Disco-interacting_protein_2_homolog_A	Homo_sapiens
NF1	DSC1	Q08554	NF1_selumetinib-NF1_vehicle	1.76348	0.00410407	1.32	0.0482965	Desmocollin-1	Homo_sapiens
NF1	ASH1L	Q9NR48	NF1_selumetinib-NF1_vehicle	1.75965	1.05e-06	3.66	0.00021702	Histone-lysine_N-methyltransferase_ASH1L	Homo_sapiens
NF1	CCDC43	Q96MW1	NF1_selumetinib-NF1_vehicle	1.7526	0.00080304	1.79	0.016348	Coiled-coil_domain-containing_protein_43	Homo_sapiens
NF1	SH3D19	Q5HYK7	NF1_selumetinib-NF1_vehicle	1.72651	3.19e-05	2.68	0.00206836	SH3_domain-containing_protein_19	Homo_sapiens
NF1	AMMECR1L	Q6DCA0	NF1_selumetinib-NF1_vehicle	1.6898	0.00100725	1.73	0.0185427	AMMECR1-like_protein	Homo_sapiens
NF1	KRAS	P01116	NF1_selumetinib-NF1_vehicle	1.65346	0.00431597	1.3	0.0496585	GTPase_KRas	Homo_sapiens
NF1	NDEL1	Q9GZM8	NF1_selumetinib-NF1_vehicle	1.61688	0.00099136	1.74	0.0183714	Nuclear_distribution_protein_nudE-like_1	Homo_sapiens
NF1	ARPC5	O15511	NF1_selumetinib-NF1_vehicle	1.61089	2.26e-05	2.77	0.00170231	Actin-related_protein_2/3_complex_subunit_5	Homo_sapiens
NF1	KBTBD2	Q8IY47	NF1_selumetinib-NF1_vehicle	1.6075	0.00059014	1.88	0.0131254	Kelch_repeat_and_BTB_domain-containing_protein_2	Homo_sapiens
NF1	MVB12A	Q96EY5	NF1_selumetinib-NF1_vehicle	1.55379	0.0015186	1.6	0.0248945	Multivesicular_body_subunit_12A	Homo_sapiens
NF1	ITIH2	P19823	NF1_selumetinib-NF1_vehicle	1.55148	0.00045035	1.94	0.0113701	Inter-alpha-trypsin_inhibitor_heavy_chain_H2	Homo_sapiens
NF1	COMMD6	Q7Z4G1	NF1_selumetinib-NF1_vehicle	1.52768	0.00430897	1.3	0.0496585	COMM_domain-containing_protein_6	Homo_sapiens
NF1	OSTF1	Q92882	NF1_selumetinib-NF1_vehicle	1.52699	6.15e-05	2.52	0.00303523	Osteoclast-stimulating_factor_1	Homo_sapiens
NF1	YY1	P25490	NF1_selumetinib-NF1_vehicle	1.51861	0.0001258	2.31	0.00494182	Transcriptional_repressor_protein_YY1	Homo_sapiens
NF1	IARS2	Q9NSE4	NF1_selumetinib-NF1_vehicle	-1.50739	2.74e-07	3.99	0.00010179	Isoleucine--tRNA_ligase,_mitochondrial	Homo_sapiens
NF1	TARS2	Q9BW92	NF1_selumetinib-NF1_vehicle	-1.51124	0.0002123	2.17	0.00680151	Threonine--tRNA_ligase,_mitochondrial	Homo_sapiens
NF1	NDUFA8	P51970	NF1_selumetinib-NF1_vehicle	-1.51357	0.00043802	1.95	0.0111565	NADH_dehydrogenase_[ubiquinone]_1_alpha_subcomplex_subunit_8	Homo_sapiens
NF1	SUPT7L	O94864	NF1_selumetinib-NF1_vehicle	-1.52547	0.0006298	1.87	0.0134598	STAGA_complex_65_subunit_gamma	Homo_sapiens
NF1	CPS1	P31327	NF1_selumetinib-NF1_vehicle	-1.53496	2.62e-06	3.43	0.00037492	Carbamoyl-phosphate_synthase_[ammonia],_mitochondrial	Homo_sapiens
NF1	GRPEL2	Q8TAA5	NF1_selumetinib-NF1_vehicle	-1.55584	7.15e-05	2.47	0.00337832	GrpE_protein_homolog_2,_mitochondrial	Homo_sapiens
NF1	HEG1	Q9ULI3	NF1_selumetinib-NF1_vehicle	-1.55793	0.00353514	1.36	0.0439176	Protein_HEG_homolog_1	Homo_sapiens
NF1	PYGM	P11217	NF1_selumetinib-NF1_vehicle	-1.60109	0.00029452	2.06	0.00868905	Glycogen_phosphorylase,_muscle_form	Homo_sapiens
NF1	AARS2	Q5JTZ9	NF1_selumetinib-NF1_vehicle	-1.61965	6.33e-07	3.75	0.00017664	Alanine--tRNA_ligase,_mitochondrial	Homo_sapiens
NF1	ATRIP	Q8WXE1	NF1_selumetinib-NF1_vehicle	-1.6433	0.00128763	1.65	0.0222365	ATR-interacting_protein	Homo_sapiens
NF1	BRF1	Q92994	NF1_selumetinib-NF1_vehicle	-1.64741	2.34e-05	2.77	0.00171752	Transcription_factor_IIIB_90_kDa_subunit	Homo_sapiens
NF1	POLR3E	Q9NVU0	NF1_selumetinib-NF1_vehicle	-1.68031	9.33e-05	2.38	0.00412625	DNA-directed_RNA_polymerase_III_subunit_RPC5	Homo_sapiens
NF1	CHD6	Q8TD26	NF1_selumetinib-NF1_vehicle	-1.69527	3.62e-05	2.65	0.00222194	Chromodomain-helicase-DNA-binding_protein_6	Homo_sapiens
NF1	FNBP4	Q8N3X1	NF1_selumetinib-NF1_vehicle	-1.715	1.55e-05	2.89	0.00129009	Formin-binding_protein_4	Homo_sapiens
NF1	BTF3	P20290	NF1_selumetinib-NF1_vehicle	-1.71507	0.00222516	1.5	0.0319072	Transcription_factor_BTF3	Homo_sapiens
NF1	MX1	P20591	NF1_selumetinib-NF1_vehicle	-1.73215	0.00040406	1.97	0.0106314	Interferon-induced_GTP-binding_protein_Mx1	Homo_sapiens
NF1	GTPBP6	O43824	NF1_selumetinib-NF1_vehicle	-1.74166	9.45e-08	4.36	4.39e-05	Putative_GTP-binding_protein_6	Homo_sapiens
NF1	SMG5	Q9UPR3	NF1_selumetinib-NF1_vehicle	-1.79912	0.00093165	1.74	0.0181155	Nonsense-mediated_mRNA_decay_factor_SMG5	Homo_sapiens
NF1	GPATCH1	Q9BRR8	NF1_selumetinib-NF1_vehicle	-1.86522	0.00276301	1.43	0.0369594	G_patch_domain-containing_protein_1	Homo_sapiens
NF1	RAD18	Q9NS91	NF1_selumetinib-NF1_vehicle	-1.86525	0.00059562	1.88	0.0131707	E3_ubiquitin-protein_ligase_RAD18	Homo_sapiens
NF1	MRTFB	Q9ULH7	NF1_selumetinib-NF1_vehicle	-1.88114	0.00393009	1.33	0.0469423	Myocardin-related_transcription_factor_B	Homo_sapiens
NF1	NELFA	Q9H3P2	NF1_selumetinib-NF1_vehicle	-1.88121	1.59e-05	2.88	0.00130799	Negative_elongation_factor_A	Homo_sapiens
NF1	CCDC97	Q96F63	NF1_selumetinib-NF1_vehicle	-1.94685	9.6e-05	2.38	0.00412625	Coiled-coil_domain-containing_protein_97	Homo_sapiens
NF1	AHNAK2	Q8IVF2	NF1_selumetinib-NF1_vehicle	-1.94895	3.19e-06	3.36	0.00043394	Protein_AHNAK2	Homo_sapiens
NF1	AMFR	Q9UKV5	NF1_selumetinib-NF1_vehicle	-1.97425	0.00297993	1.41	0.0389275	E3_ubiquitin-protein_ligase_AMFR	Homo_sapiens
NF1	CASP7	P55210	NF1_selumetinib-NF1_vehicle	-2.0302	9.93e-06	3	0.00099874	Caspase-7	Homo_sapiens
NF1	GOLGA1	Q92805	NF1_selumetinib-NF1_vehicle	-2.05841	1.53e-05	2.89	0.00129009	Golgin_subfamily_A_member_1	Homo_sapiens
NF1	TUFM	P49411	NF1_selumetinib-NF1_vehicle	-2.0718	2.43e-10	6.34	4.52e-07	Elongation_factor_Tu,_mitochondrial	Homo_sapiens
NF1	OFD1	O75665	NF1_selumetinib-NF1_vehicle	-2.08744	1.54e-05	2.89	0.00129009	Oral-facial-digital_syndrome_1_protein	Homo_sapiens
NF1	TUBB8	Q3ZCM7	NF1_selumetinib-NF1_vehicle	-2.0919	1.66e-10	6.34	4.52e-07	Tubulin_beta-8_chain	Homo_sapiens
NF1	TMEM181	Q9P2C4	NF1_selumetinib-NF1_vehicle	-2.14907	0.00046515	1.94	0.0114517	Transmembrane_protein_181	Homo_sapiens
NF1	ALS2	Q96Q42	NF1_selumetinib-NF1_vehicle	-2.26238	9.62e-05	2.38	0.00412625	Alsin	Homo_sapiens
NF1	RMND5A	Q9H871	NF1_selumetinib-NF1_vehicle	-2.26631	9.54e-05	2.38	0.00412625	E3_ubiquitin-protein_transferase_RMND5A	Homo_sapiens
NF1	YAE1	Q9NRH1	NF1_selumetinib-NF1_vehicle	-2.283	0.00167375	1.58	0.0265232	Protein_YAE1_homolog	Homo_sapiens
NF1	PYCR2	Q96C36	NF1_selumetinib-NF1_vehicle	-2.3117	1.26e-09	5.75	1.76e-06	Pyrroline-5-carboxylate_reductase_2	Homo_sapiens
NF1	KIAA1671	Q9BY89	NF1_selumetinib-NF1_vehicle	-2.32016	0.00013472	2.29	0.0051472	Uncharacterized_protein_KIAA1671	Homo_sapiens
NF1	DNAJC5	Q9H3Z4	NF1_selumetinib-NF1_vehicle	-2.65466	1.52e-08	4.92	1.21e-05	DnaJ_homolog_subfamily_C_member_5	Homo_sapiens
NF1	PYCR1	P32322	NF1_selumetinib-NF1_vehicle	-2.66551	1.1e-11	7.21	6.13e-08	Pyrroline-5-carboxylate_reductase_1,_mitochondrial	Homo_sapiens
NF1	COQ6	Q9Y2Z9	NF1_selumetinib-NF1_vehicle	-2.69174	0.00011868	2.32	0.00474403	Ubiquinone_biosynthesis_monooxygenase_COQ6,_mitochondrial	Homo_sapiens
NF1	ELP4	Q96EB1	NF1_selumetinib-NF1_vehicle	-2.82028	0.00022513	2.15	0.00713502	Elongator_complex_protein_4	Homo_sapiens
NF1	ALB	P02768	NF1_selumetinib-NF1_vehicle	-2.94834	0.00019848	2.18	0.00666941	Albumin	Homo_sapiens
NF1	FABP1	P07148	NF1_selumetinib-NF1_vehicle	-3.46246	1.32e-05	2.91	0.00122028	Fatty_acid-binding_protein,_liver	Homo_sapiens
NF1	SLC30A5	Q8TAD4	NF1_selumetinib-NF1_vehicle	-3.51707	2.8e-08	4.81	1.56e-05	Zinc_transporter_5	Homo_sapiens
