# Supplementary material for: A transcriptomic, proteomic, and functional genetic atlas dissects neurofibromin function in the peripheral nervous system
Source: Proc Natl Acad Sci U S A. 2025 Jun 30;122(27):e2506823122. doi: 10.1073/pnas.2506823122 (PMC12260521; doi:10.1073/pnas.2506823122)
Supplement: Supplementary file 8 — Dataset S07 (XLSX) [file pnas.2506823122.sd07.xlsx]

## Sheet: Sheet1
Supplementary Table 7. Significant ROKA AI Kinase Activity Analysis Hits for PTMs following KRAS inhibitor BI-2865 treatment
UniprotID	Name	Gene	NumSubs	Activity	StdErr	ZScore	PValue
P24941	CDK2	CDK2	132	-0.389	0.087	-4.464	8.04e-06
P17252	PKCA	PRKCA	66	-0.465	0.123	-3.775	0.00016
P06493	CDK1	CDK1	183	-0.269	0.074	-3.643	0.000269
P17612	PKACA	PRKACA	113	-0.335	0.094	-3.558	0.000374
O00418	EEF2K	EEF2K	6	-1.412	0.408	-3.457	0.000545
P27361	ERK1	MAPK3	102	-0.277	0.099	-2.801	0.00509
Q7KZI7	MARK2	MARK2	9	0.931	0.333	2.794	0.00521
P28482	ERK2	MAPK1	130	-0.209	0.088	-2.385	0.0171
Q05655	PKCD	PRKCD	30	-0.432	0.183	-2.365	0.018
Q00534	CDK6	CDK6	19	-0.535	0.229	-2.332	0.0197
P48729	CK1A	CSNK1A1	14	-0.604	0.267	-2.259	0.0239
P23443	p70S6K	RPS6KB1	24	-0.42	0.204	-2.059	0.0395
P45984	JNK2 iso2	MAPK9	15	-0.528	0.258	-2.044	0.041
P12931	Src	SRC	28	-0.385	0.189	-2.04	0.0414
P11802	CDK4	CDK4	23	-0.423	0.209	-2.029	0.0425
P05771	PKCB iso2	PRKCB	17	-0.485	0.243	-1.999	0.0456
Q9H4B4	PLK3	PLK3	7	-0.745	0.378	-1.971	0.0487
O15530	PDK1	PDPK1	6	-0.799	0.408	-1.958	0.0503
P53350	PLK1	PLK1	34	-0.332	0.171	-1.936	0.0528
P49841	GSK3B	GSK3B	68	-0.231	0.121	-1.902	0.0571
P31749	Akt1	AKT1	79	-0.212	0.113	-1.881	0.0599
P68400	CK2A1	CSNK2A1	118	-0.173	0.092	-1.881	0.06
Q96GD4	AurB	AURKB	33	-0.315	0.174	-1.811	0.0702
P45983	JNK1 iso2	MAPK8	26	0.354	0.196	1.807	0.0708
Q9UQM7	CAMK2A	CAMK2A	15	-0.459	0.258	-1.779	0.0752
P06241	Fyn	FYN	7	-0.667	0.378	-1.764	0.0778
P50613	CDK7	CDK7	12	-0.508	0.289	-1.76	0.0785
P49137	MAPKAPK2	MAPKAPK2	19	-0.395	0.229	-1.721	0.0852
Q9BZL6	PRKD2	PRKD2	7	0.631	0.378	1.67	0.095
Q05513	PKCZ	PRKCZ	19	-0.377	0.229	-1.645	0.1
P78527	DNAPK	PRKDC	10	-0.518	0.316	-1.637	0.102
O14965	AurA	AURKA	16	-0.408	0.25	-1.63	0.103
P48730	CK1D	CSNK1D	8	-0.575	0.354	-1.626	0.104
P67870	CK2B	CSNK2B	6	-0.662	0.408	-1.623	0.105
Q86V86	Pim3	PIM3	7	0.605	0.378	1.601	0.109
P00533	EGFR	EGFR	6	-0.629	0.408	-1.542	0.123
Q13627	DYRK1A	DYRK1A	11	-0.457	0.302	-1.514	0.13
Q00535	CDK5	CDK5	32	-0.263	0.177	-1.49	0.136
P53779	JNK3	MAPK10	7	-0.528	0.378	-1.397	0.162
Q13976	PKG1 iso2	PRKG1	13	-0.381	0.277	-1.375	0.169
P05129	PKCG	PRKCG	6	-0.561	0.408	-1.373	0.17
O95835	LATS1	LATS1	6	-0.541	0.408	-1.325	0.185
Q13554	CAMK2B	CAMK2B	7	-0.492	0.378	-1.303	0.193
Q15759	P38B	MAPK11	13	-0.36	0.277	-1.3	0.194
P50750	CDK9	CDK9	10	-0.38	0.316	-1.201	0.23
P41743	PKCI	PRKCI	12	0.336	0.289	1.165	0.244
Q13535	ATR	ATR	14	-0.283	0.267	-1.06	0.289
Q13237	PKG2	PRKG2	6	-0.432	0.408	-1.058	0.29
Q96BR1	SGK3	SGK3	7	-0.395	0.378	-1.046	0.295
P04049	RAF1	RAF1	6	0.418	0.408	1.025	0.305
Q02156	PKCE	PRKCE	11	0.307	0.302	1.018	0.309
P00519	Abl	ABL1	11	0.303	0.302	1.006	0.314
Q14004	CDK13	CDK13	8	-0.355	0.354	-1.004	0.315
O75385	ULK1	ULK1	9	0.298	0.333	0.893	0.372
Q04759	PKCT	PRKCQ	6	0.356	0.408	0.871	0.384
Q13464	ROCK1	ROCK1	11	-0.256	0.302	-0.849	0.396
O00141	SGK1	SGK1	18	-0.197	0.236	-0.834	0.404
P49674	CK1E	CSNK1E	6	0.328	0.408	0.803	0.422
P41279	Cot	MAP3K8	7	-0.303	0.378	-0.802	0.423
Q16539	P38A	MAPK14	40	-0.122	0.158	-0.774	0.439
P42345	mTOR	MTOR	43	0.115	0.152	0.756	0.45
Q13153	PAK1	PAK1	30	0.133	0.183	0.729	0.466
P53778	P38G	MAPK12	10	-0.224	0.316	-0.707	0.479
P54646	AMPKA2	PRKAA2	10	-0.208	0.316	-0.658	0.51
P11309	Pim1	PIM1	12	0.182	0.289	0.629	0.529
P49840	GSK3A	GSK3A	14	0.167	0.267	0.625	0.532
O14920	IKKB	IKBKB	8	-0.211	0.354	-0.596	0.551
P07949	Ret	RET	7	-0.223	0.378	-0.589	0.556
O15264	P38D	MAPK13	12	-0.155	0.289	-0.537	0.591
Q9UHD2	TBK1	TBK1	8	0.189	0.354	0.535	0.593
Q13177	PAK2	PAK2	12	-0.146	0.289	-0.507	0.612
Q15418	p90RSK	RPS6KA1	29	-0.085	0.186	-0.46	0.646
Q13315	ATM	ATM	29	-0.077	0.186	-0.413	0.68
O14757	Chk1	CHEK1	33	-0.067	0.174	-0.385	0.7
Q14680	MELK	MELK	6	-0.146	0.408	-0.357	0.721
Q13131	AMPKA1	PRKAA1	34	-0.06	0.171	-0.35	0.727
P19784	CK2A2	CSNK2A2	19	-0.079	0.229	-0.342	0.732
O00311	CDC7	CDC7	19	-0.07	0.229	-0.307	0.759
P51812	RSK2	RPS6KA3	17	-0.072	0.243	-0.295	0.768
Q92630	DYRK2	DYRK2	8	-0.102	0.354	-0.289	0.773
Q15139	PRKD1	PRKD1	25	0.056	0.2	0.279	0.78
O75582	MSK1	RPS6KA5	12	0.063	0.289	0.219	0.827
Q9H2X6	HIPK2	HIPK2	8	-0.069	0.354	-0.195	0.845
Q16512	PKN1	PKN1	6	0.065	0.408	0.16	0.873
Q9Y243	Akt3	AKT3	11	-0.047	0.302	-0.156	0.876
P31751	Akt2	AKT2	23	-0.025	0.209	-0.118	0.906
